# Supplementary material for: Polysome profiling reveals translational control of gene expression in the human malaria parasite Plasmodium falciparum
Source: Genome Biol. 2013 Nov 22;14(11):R128. doi: 10.1186/gb-2013-14-11-r128 (PMC4053746; doi:10.1186/gb-2013-14-11-r128)
Supplement: Additional file 1 — MudPIT analysis of polysome fractions. [file gb-2013-14-11-r128-S1.xlsx]

## Sheet: Pf proteins
Protein description	dNSAF	Category	% dNSAF (of P. falciparum proteins)
| organism=Plasmodium_falciparum_3D7 | product=60S acidic ribosomal protein P2, putative | location=Pf3D7_03_v3:407980-408318(+) | length=112 | sequence_SO=chromosome | SO=protein_coding	0.0249068	Ribosomal protein	7.71313
| organism=Plasmodium_falciparum_3D7 | product=60S ribosomal protein L6-2, putative | location=Pf3D7_13_v3:1545070-1545735(-) | length=221 | sequence_SO=chromosome | SO=protein_coding	0.0179319	Ribosomal protein	5.55314			sum
| organism=Plasmodium_falciparum_3D7 | product=40S ribosomal protein S3, putative | location=Pf3D7_14_v3:2684141-2685534(+) | length=221 | sequence_SO=chromosome | SO=protein_coding	0.00866541	Ribosomal protein	2.6835		Category	dNSAF	%
| organism=Plasmodium_falciparum_3D7 | product=60S ribosomal protein L23, putative | location=Pf3D7_13_v3:1324012-1324802(+) | length=139 | sequence_SO=chromosome | SO=protein_coding	0.00856109	Ribosomal protein	2.65119		Ribosomal protein	0.308852	95.645
| organism=Plasmodium_falciparum_3D7 | product=60S ribosomal protein P0 | location=Pf3D7_11_v3:1165221-1166171(+) | length=316 | sequence_SO=chromosome | SO=protein_coding	0.00807457	Ribosomal protein	2.50053		Ribosome- or RNA-associated protein	0.00629425	1.9492
| organism=Plasmodium_falciparum_3D7 | product=60S ribosomal protein L22, putative | location=Pf3D7_08_v3:973586-974267(+) | length=139 | sequence_SO=chromosome | SO=protein_coding	0.00756562	Ribosomal protein	2.34292		Protein with unknown function	0.00146293	0.453039
| organism=Plasmodium_falciparum_3D7 | product=40S ribosomal protein S25, putative | location=Pf3D7_14_v3:875687-876385(-) | length=105 | sequence_SO=chromosome | SO=protein_coding	0.00748522	Ribosomal protein	2.31802		Contaminant	0.00630581	1.95278
| organism=Plasmodium_falciparum_3D7 | product=40S ribosomal protein S17, putative | location=Pf3D7_12_v3:1803653-1804483(+) | length=137 | sequence_SO=chromosome | SO=protein_coding	0.00747406	Ribosomal protein	2.31456
| organism=Plasmodium_falciparum_3D7 | product=40S ribosomal protein S4, putative | location=Pf3D7_11_v3:235597-237097(-) | length=261 | sequence_SO=chromosome | SO=protein_coding	0.007401	Ribosomal protein	2.29194
| organism=Plasmodium_falciparum_3D7 | product=40S ribosomal protein S6, putative | location=Pf3D7_13_v3:1653211-1654131(-) | length=306 | sequence_SO=chromosome | SO=protein_coding	0.0070723	Ribosomal protein	2.19015
| organism=Plasmodium_falciparum_3D7 | product=40S ribosomal protein S14, putative | location=Pf3D7_05_v3:675809-676614(-) | length=151 | sequence_SO=chromosome | SO=protein_coding	0.00656117	Ribosomal protein	2.03186
| organism=Plasmodium_falciparum_3D7 | product=60S ribosomal protein L26, putative | location=Pf3D7_03_v3:534239-535238(+) | length=126 | sequence_SO=chromosome | SO=protein_coding	0.00628161	Ribosomal protein	1.94529
| organism=Plasmodium_falciparum_3D7 | product=40S ribosomal protein S8e, putative | location=Pf3D7_14_v3:323317-324172(+) | length=218 | sequence_SO=chromosome | SO=protein_coding	0.00611449	Ribosomal protein	1.89353
| organism=Plasmodium_falciparum_3D7 | product=40S ribosomal protein S18, putative | location=Pf3D7_11_v3:1023790-1024496(-) | length=156 | sequence_SO=chromosome | SO=protein_coding	0.00610252	Ribosomal protein	1.88983
| organism=Plasmodium_falciparum_3D7 | product=40S ribosomal protein S12, putative | location=Pf3D7_03_v3:312693-313342(-) | length=141 | sequence_SO=chromosome | SO=protein_coding	0.00580962	Ribosomal protein	1.79912
| organism=Plasmodium_falciparum_3D7 | product=60S ribosomal protein L11a, putative | location=Pf3D7_07_v3:858742-859492(-) | length=173 | sequence_SO=chromosome | SO=protein_coding	0.00579079	Ribosomal protein	1.79329
| organism=Plasmodium_falciparum_3D7 | product=40S ribosomal protein S3A, putative | location=Pf3D7_03_v3:965553-966502(-) | length=262 | sequence_SO=chromosome | SO=protein_coding	0.0057461	Ribosomal protein	1.77945
| organism=Plasmodium_falciparum_3D7 | product=60S ribosomal protein L4, putative | location=Pf3D7_05_v3:294668-295903(-) | length=411 | sequence_SO=chromosome | SO=protein_coding	0.00562911	Ribosomal protein	1.74322
| organism=Plasmodium_falciparum_3D7 | product=40S ribosomal protein S19, putative | location=Pf3D7_04_v3:1026648-1027399(+) | length=170 | sequence_SO=chromosome | SO=protein_coding	0.0053395	Ribosomal protein	1.65353
| organism=Plasmodium_falciparum_3D7 | product=40S ribosomal protein S7, putative | location=Pf3D7_13_v3:150783-151635(-) | length=194 | sequence_SO=chromosome | SO=protein_coding	0.00533513	Ribosomal protein	1.65218
| organism=Plasmodium_falciparum_3D7 | product=60S ribosomal protein L30e, putative | location=Pf3D7_10_v3:786503-787008(+) | length=108 | sequence_SO=chromosome | SO=protein_coding	0.0052786	Ribosomal protein	1.63467
| organism=Plasmodium_falciparum_3D7 | product=40S ribosomal protein S23, putative | location=Pf3D7_03_v3:310652-311805(+) | length=145 | sequence_SO=chromosome | SO=protein_coding	0.00511496	Ribosomal protein	1.584
| organism=Plasmodium_falciparum_3D7 | product=40S ribosomal protein S15/S19, putative | location=Pf3D7_13_v3:740527-741454(+) | length=145 | sequence_SO=chromosome | SO=protein_coding	0.00491556	Ribosomal protein	1.52225
| organism=Plasmodium_falciparum_3D7 | product=60S ribosomal protein L3, putative | location=Pf3D7_10_v3:1153271-1154431(-) | length=386 | sequence_SO=chromosome | SO=protein_coding	0.0047462	Ribosomal protein	1.4698
| organism=Plasmodium_falciparum_3D7 | product=60S ribosomal protein P1, putative | location=Pf3D7_11_v3:140048-140801(-) | length=118 | sequence_SO=chromosome | SO=protein_coding	0.00469055	Ribosomal protein	1.45257
| organism=Plasmodium_falciparum_3D7 | product=60S ribosomal protein L32, putative | location=Pf3D7_09_v3:185821-186383(+) | length=131 | sequence_SO=chromosome | SO=protein_coding	0.00460533	Ribosomal protein	1.42618
| organism=Plasmodium_falciparum_3D7 | product=60S ribosomal protein L5, putative | location=Pf3D7_14_v3:973853-975543(-) | length=294 | sequence_SO=chromosome | SO=protein_coding	0.00387816	Ribosomal protein	1.20099
| organism=Plasmodium_falciparum_3D7 | product=ribosomal protein, L37e, putative | location=Pf3D7_07_v3:306855-307133(-) | length=92 | sequence_SO=chromosome | SO=protein_coding	0.00385033	Ribosomal protein	1.19237
| organism=Plasmodium_falciparum_3D7 | product=60S ribosomal protein L10, putative | location=Pf3D7_14_v3:570802-571461(+) | length=219 | sequence_SO=chromosome | SO=protein_coding	0.00384154	Ribosomal protein	1.18965
| organism=Plasmodium_falciparum_3D7 | product=40S ribosomal protein S5, putative | location=Pf3D7_07_v3:931459-932164(-) | length=195 | sequence_SO=chromosome | SO=protein_coding	0.00383182	Ribosomal protein	1.18664
| organism=Plasmodium_falciparum_3D7 | product=40S ribosomal protein S9, putative | location=Pf3D7_05_v3:828953-829883(+) | length=189 | sequence_SO=chromosome | SO=protein_coding	0.00380704	Ribosomal protein	1.17896
| organism=Plasmodium_falciparum_3D7 | product=60S ribosomal protein L17, putative | location=Pf3D7_13_v3:2052108-2053384(+) | length=203 | sequence_SO=chromosome | SO=protein_coding	0.00370807	Ribosomal protein	1.14831
| organism=Plasmodium_falciparum_3D7 | product=60S ribosomal protein L27, putative | location=Pf3D7_14_v3:2475501-2476473(-) | length=146 | sequence_SO=chromosome | SO=protein_coding	0.00360144	Ribosomal protein	1.11529
| organism=Plasmodium_falciparum_3D7 | product=60S ribosomal protein L6, putative | location=Pf3D7_13_v3:965486-966280(-) | length=190 | sequence_SO=chromosome | SO=protein_coding	0.00355395	Ribosomal protein	1.10059
| organism=Plasmodium_falciparum_3D7 | product=40S ribosomal protein S28e, putative | location=Pf3D7_14_v3:2492166-2492369(+) | length=67 | sequence_SO=chromosome | SO=protein_coding	0.00355221	Ribosomal protein	1.10005
| organism=Plasmodium_falciparum_3D7 | product=40S ribosomal protein S24, putative | location=Pf3D7_05_v3:798036-798775(-) | length=133 | sequence_SO=chromosome | SO=protein_coding	0.00349569	Ribosomal protein	1.08254
| organism=Plasmodium_falciparum_3D7 | product=60S ribosomal protein L18-2, putative | location=Pf3D7_13_v3:1636556-1637833(+) | length=187 | sequence_SO=chromosome | SO=protein_coding	0.00334459	Ribosomal protein	1.03575
| organism=Plasmodium_falciparum_3D7 | product=60S ribosomal protein L38e, putative | location=Pf3D7_11_v3:1163094-1163357(-) | length=87 | sequence_SO=chromosome | SO=protein_coding	0.00324456	Ribosomal protein	1.00477
| organism=Plasmodium_falciparum_3D7 | product=60S ribosomal protein L27a, putative | location=Pf3D7_06_v3:768792-769456(+) | length=148 | sequence_SO=chromosome | SO=protein_coding	0.0030666	Ribosomal protein	0.949663
| organism=Plasmodium_falciparum_3D7 | product=40S ribosomal protein S21e, putative | location=Pf3D7_11_v3:1755438-1755935(+) | length=82 | sequence_SO=chromosome | SO=protein_coding	0.00303742	Ribosomal protein	0.940627
| organism=Plasmodium_falciparum_3D7 | product=60S ribosomal protein L7, putative | location=Pf3D7_03_v3:314976-316236(-) | length=257 | sequence_SO=chromosome | SO=protein_coding	0.00301509	Ribosomal protein	0.933712
| organism=Plasmodium_falciparum_3D7 | product=60S ribosomal protein L7-3, putative | location=Pf3D7_14_v3:977908-979166(+) | length=283 | sequence_SO=chromosome | SO=protein_coding	0.00301189	Ribosomal protein	0.932721
| organism=Plasmodium_falciparum_3D7 | product=60S ribosomal protein L1, putative | location=Pf3D7_14_v3:1678662-1679486(+) | length=217 | sequence_SO=chromosome | SO=protein_coding	0.00300973	Ribosomal protein	0.932052
| organism=Plasmodium_falciparum_3D7 | product=60S ribosomal protein L21e, putative | location=Pf3D7_14_v3:1016133-1016618(-) | length=161 | sequence_SO=chromosome | SO=protein_coding	0.00285337	Ribosomal protein	0.88363
| organism=Plasmodium_falciparum_3D7 | product=40S ribosomal protein S15A, putative | location=Pf3D7_03_v3:677842-678474(+) | length=130 | sequence_SO=chromosome | SO=protein_coding	0.00285257	Ribosomal protein	0.883382
| organism=Plasmodium_falciparum_3D7 | product=60S ribosomal protein L13-2, putative | location=Pf3D7_08_v3:680957-681809(+) | length=215 | sequence_SO=chromosome | SO=protein_coding	0.00280604	Ribosomal protein	0.868973
| organism=Plasmodium_falciparum_3D7 | product=ribosomal protein L29, putative | location=Pf3D7_14_v3:2459214-2459964(-) | length=67 | sequence_SO=chromosome | SO=protein_coding	0.0025609	Ribosomal protein	0.793058
| organism=Plasmodium_falciparum_3D7 | product=40S ribosomal protein S2, putative | location=Pf3D7_14_v3:1929931-1931379(+) | length=272 | sequence_SO=chromosome | SO=protein_coding	0.00254359	Ribosomal protein	0.787698
| organism=Plasmodium_falciparum_3D7 | product=60S ribosomal protein L13, putative | location=Pf3D7_10_v3:179344-180226(-) | length=202 | sequence_SO=chromosome | SO=protein_coding	0.00241122	Ribosomal protein	0.746705
| organism=Plasmodium_falciparum_3D7 | product=40S ribosomal protein S2B, putative | location=Pf3D7_10_v3:1122962-1124037(+) | length=263 | sequence_SO=chromosome | SO=protein_coding	0.00227286	Ribosomal protein	0.703858
| organism=Plasmodium_falciparum_3D7 | product=60S ribosomal protein L35ae, putative | location=Pf3D7_11_v3:1708066-1708679(-) | length=140 | sequence_SO=chromosome | SO=protein_coding	0.00225347	Ribosomal protein	0.697853
| organism=Plasmodium_falciparum_3D7 | product=40S ribosomal protein S16, putative | location=Pf3D7_08_v3:677989-678725(-) | length=144 | sequence_SO=chromosome | SO=protein_coding	0.002114	Ribosomal protein	0.654662
| organism=Plasmodium_falciparum_3D7 | product=apicoplast ribosomal protein L36e precursor, putative | location=Pf3D7_11_v3:397124-397775(+) | length=112 | sequence_SO=chromosome | SO=protein_coding	0.00202615	Ribosomal protein	0.627457
| organism=Plasmodium_falciparum_3D7 | product=60S ribosomal protein L8, putative | location=Pf3D7_05_v3:712762-713772(-) | length=260 | sequence_SO=chromosome | SO=protein_coding	0.00202235	Ribosomal protein	0.62628
| organism=Plasmodium_falciparum_3D7 | product=60S ribosomal protein L37ae, putative | location=Pf3D7_02_v3:412275-412859(+) | length=96 | sequence_SO=chromosome | SO=protein_coding	0.00196026	Ribosomal protein	0.607052
| organism=Plasmodium_falciparum_3D7 | product=40S ribosomal protein S11, putative | location=Pf3D7_03_v3:725015-726130(+) | length=161 | sequence_SO=chromosome | SO=protein_coding	0.00195954	Ribosomal protein	0.606829
| organism=Plasmodium_falciparum_3D7 | product=40S ribosomal protein S13, putative | location=Pf3D7_13_v3:2331074-2331529(+) | length=151 | sequence_SO=chromosome | SO=protein_coding	0.00190604	Ribosomal protein	0.590262
| organism=Plasmodium_falciparum_3D7 | product=60S ribosomal protein L31, putative | location=Pf3D7_05_v3:151422-152384(-) | length=120 | sequence_SO=chromosome | SO=protein_coding	0.00189107	Ribosomal protein	0.585626
| organism=Plasmodium_falciparum_3D7 | product=60S ribosomal protein L28, putative | location=Pf3D7_11_v3:1705696-1706573(-) | length=127 | sequence_SO=chromosome | SO=protein_coding	0.001874	Ribosomal protein	0.580339
| organism=Plasmodium_falciparum_3D7 | product=60S ribosomal protein L15, putative | location=Pf3D7_04_v3:697918-698768(-) | length=205 | sequence_SO=chromosome | SO=protein_coding	0.00186295	Ribosomal protein	0.576917
| organism=Plasmodium_falciparum_3D7 | product=60S ribosomal protein L18, putative | location=Pf3D7_13_v3:1633860-1634530(-) | length=184 | sequence_SO=chromosome | SO=protein_coding	0.00183492	Ribosomal protein	0.568237
| organism=Plasmodium_falciparum_3D7 | product=60S ribosomal protein L12, putative | location=Pf3D7_05_v3:715765-716675(-) | length=165 | sequence_SO=chromosome | SO=protein_coding	0.00177786	Ribosomal protein	0.550567
| organism=Plasmodium_falciparum_3D7 | product=60S ribosomal protein L14, putative | location=Pf3D7_14_v3:1247030-1247950(+) | length=165 | sequence_SO=chromosome | SO=protein_coding	0.00171077	Ribosomal protein	0.52979
| organism=Plasmodium_falciparum_3D7 | product=40S ribosomal protein S31/UBI, putative | location=Pf3D7_14_v3:92264-93537(-) | length=149 | sequence_SO=chromosome | SO=protein_coding	0.00170874	Ribosomal protein	0.529162
| organism=Plasmodium_falciparum_3D7 | product=60S ribosomal protein L23a, putative | location=Pf3D7_13_v3:971847-973036(-) | length=190 | sequence_SO=chromosome | SO=protein_coding	0.00160219	Ribosomal protein	0.496165
| organism=Plasmodium_falciparum_3D7 | product=40S ribosomal protein S26e, putative | location=Pf3D7_02_v3:734272-734595(+) | length=107 | sequence_SO=chromosome | SO=protein_coding	0.0015001	Ribosomal protein	0.46455
| organism=Plasmodium_falciparum_3D7 | product=40S ribosomal protein S27, putative | location=Pf3D7_13_v3:372260-372646(+) | length=82 | sequence_SO=chromosome | SO=protein_coding	0.00134996	Ribosomal protein	0.418055
| organism=Plasmodium_falciparum_3D7 | product=60S ribosomal protein L19, putative | location=Pf3D7_06_v3:606142-607259(-) | length=182 | sequence_SO=chromosome | SO=protein_coding	0.00133809	Ribosomal protein	0.414379
| organism=Plasmodium_falciparum_3D7 | product=40S ribosomal protein S10, putative | location=Pf3D7_07_v3:861583-862487(+) | length=137 | sequence_SO=chromosome | SO=protein_coding	0.00129281	Ribosomal protein	0.400357
| organism=Plasmodium_falciparum_3D7 | product=DNA/RNA-binding protein Alba 3 (ALBA3) | location=Pf3D7_10_v3:262150-262997(-) | length=107 | sequence_SO=chromosome | SO=protein_coding	0.00124146	Ribosome- or RNA-associated protein	0.384455
| organism=Plasmodium_falciparum_3D7 | product=membrane associated histidine-rich protein (MAHRP2) | location=Pf3D7_13_v3:2130531-2131065(+) | length=137 | sequence_SO=chromosome | SO=protein_coding	0.00117161	Contaminant	0.362824
| organism=Plasmodium_falciparum_3D7 | product=60S ribosomal protein L44, putative | location=Pf3D7_03_v3:217941-218489(+) | length=104 | sequence_SO=chromosome | SO=protein_coding	0.00106439	Ribosomal protein	0.32962
| organism=Plasmodium_falciparum_3D7 | product=polyadenylate-binding protein, putative (PABP) | location=Pf3D7_12_v3:988628-991255(+) | length=875 | sequence_SO=chromosome | SO=protein_coding	0.00096781	Ribosome- or RNA-associated protein	0.299711
| organism=Plasmodium_falciparum_3D7 | product=receptor for activated c kinase (RACK) | location=Pf3D7_08_v3:1160164-1161708(-) | length=323 | sequence_SO=chromosome | SO=protein_coding	0.0009596	Contaminant	0.297168
| organism=Plasmodium_falciparum_3D7 | product=60S ribosomal protein L24, putative | location=Pf3D7_13_v3:418820-420121(+) | length=162 | sequence_SO=chromosome | SO=protein_coding	0.00078581	Ribosomal protein	0.243349
| organism=Plasmodium_falciparum_3D7 | product=eukaryotic translation initiation factor 3 37.28 kDa subunit, putative | location=Pf3D7_07_v3:732070-733496(-) | length=327 | sequence_SO=chromosome | SO=protein_coding	0.00064319	Ribosome- or RNA-associated protein	0.199183
| organism=Plasmodium_falciparum_3D7 | product=glycophorin binding protein (GBP) | location=Pf3D7_10_v3:650898-653567(-) | length=824 | sequence_SO=chromosome | SO=protein_coding	0.00058438	Contaminant	0.180971
| organism=Plasmodium_falciparum_3D7 | product=splicing factor, putative | location=Pf3D7_11_v3:945470-946148(+) | length=145 | sequence_SO=chromosome | SO=protein_coding	0.00057257	Ribosome- or RNA-associated protein	0.177313
| organism=Plasmodium_falciparum_3D7 | product=40S ribosomal protein S20e, putative | location=Pf3D7_10_v3:160316-160962(-) | length=118 | sequence_SO=chromosome | SO=protein_coding	0.00051596	Ribosomal protein	0.159782
| organism=Plasmodium_falciparum_3D7 | product=60S ribosomal protein L35, putative | location=Pf3D7_11_v3:981945-983086(+) | length=124 | sequence_SO=chromosome | SO=protein_coding	0.00049099	Ribosomal protein	0.15205
| organism=Plasmodium_falciparum_3D7 | product=Plasmodium exported protein, unknown function | location=Pf3D7_07_v3:104957-105989(-) | length=253 | sequence_SO=chromosome | SO=protein_coding	0.00048129	Contaminant	0.149046
| organism=Plasmodium_falciparum_3D7 | product=60S ribosomal protein L34a, putative | location=Pf3D7_07_v3:478468-479138(-) | length=150 | sequence_SO=chromosome | SO=protein_coding	0.00047969	Ribosomal protein	0.14855
| organism=Plasmodium_falciparum_3D7 | product=elongation factor 1-alpha | location=Pf3D7_13_v3:2268901-2270232(+) | length=443 | sequence_SO=chromosome | SO=protein_coding	0.00046093	Ribosome- or RNA-associated protein	0.142741
| organism=Plasmodium_falciparum_3D7 | product=conserved Plasmodium protein, unknown function | location=Pf3D7_09_v3:569124-570374(-) | length=147 | sequence_SO=chromosome | SO=protein_coding	0.00045182	Protein with unknown function	0.139919
| organism=Plasmodium_falciparum_3D7 | product=DNA/RNA-binding protein Alba 1 (ALBA1) | location=Pf3D7_08_v3:687340-688086(+) | length=248 | sequence_SO=chromosome | SO=protein_coding	0.00044636	Ribosome- or RNA-associated protein	0.138229
| organism=Plasmodium_falciparum_3D7 | product=heat shock protein 70 (Hsp70) | location=Pf3D7_08_v3:860384-862417(+) | length=677 | sequence_SO=chromosome | SO=protein_coding	0.00041088	Contaminant	0.127241
| organism=Plasmodium_falciparum_3D7 | product=40S ribosomal protein S29, putative | location=Pf3D7_07_v3:285472-286166(-) | length=54 | sequence_SO=chromosome | SO=protein_coding	0.00040999	Ribosomal protein	0.126966
| organism=Plasmodium_falciparum_3D7 | product=ribosome biogenesis protein, NOP10-like | location=Pf3D7_14_v3:1298639-1298977(-) | length=55 | sequence_SO=chromosome | SO=protein_coding	0.00040253	Ribosomal protein	0.124655
| organism=Plasmodium_falciparum_3D7 | product=conserved Plasmodium protein, unknown function | location=Pf3D7_14_v3:867802-868920(-) | length=177 | sequence_SO=chromosome | SO=protein_coding	0.00034397	Protein with unknown function	0.10652
| organism=Plasmodium_falciparum_3D7 | product=eukaryotic translation initiation factor 2 gamma subunit, putative | location=Pf3D7_14_v3:427191-428588(+) | length=465 | sequence_SO=chromosome | SO=protein_coding	0.00030948	Ribosome- or RNA-associated protein	0.0958396
| organism=Plasmodium_falciparum_3D7 | product=conserved Plasmodium protein, unknown function | location=Pf3D7_09_v3:337564-337920(+) | length=80 | sequence_SO=chromosome | SO=protein_coding	0.00027674	Protein with unknown function	0.0857007
| organism=Plasmodium_falciparum_3D7 | product=14-3-3 protein, putative | location=Pf3D7_08_v3:830006-831454(+) | length=262 | sequence_SO=chromosome | SO=protein_coding	0.00027463	Contaminant	0.0850473
| organism=Plasmodium_falciparum_3D7 | product=L-lactate dehydrogenase (LDH) | location=Pf3D7_13_v3:1041157-1042107(+) | length=316 | sequence_SO=chromosome | SO=protein_coding	0.00026273	Contaminant	0.0813621
| organism=Plasmodium_falciparum_3D7 | product=Plasmodium exported protein (PHISTc), unknown function | location=Pf3D7_08_v3:84568-88422(-) | length=1219 | sequence_SO=chromosome | SO=protein_coding	0.00024973	Contaminant	0.0773363
| organism=Plasmodium_falciparum_3D7 | product=eukaryotic translation initiation factor, putative | location=Pf3D7_08_v3:729917-732187(-) | length=268 | sequence_SO=chromosome | SO=protein_coding	0.00024783	Ribosome- or RNA-associated protein	0.0767479
| organism=Plasmodium_falciparum_3D7 | product=histone H3 (H3) | location=Pf3D7_06_v3:444747-445157(+) | length=136 | sequence_SO=chromosome | SO=protein_coding	0.00024599	Contaminant	0.0761781
| organism=Plasmodium_falciparum_3D7 | product=DNA/RNA-binding protein Alba 4 | location=Pf3D7_13_v3:1897983-1899362(-) | length=372 | sequence_SO=chromosome | SO=protein_coding	0.00022318	Ribosome- or RNA-associated protein	0.0691143
| organism=Plasmodium_falciparum_3D7 | product=peroxiredoxin (nPrx) | location=Pf3D7_10_v3:1140589-1142602(-) | length=393 | sequence_SO=chromosome | SO=protein_coding	0.00019717	Contaminant	0.0610595
| organism=Plasmodium_falciparum_3D7 | product=actin I (ACT1) | location=Pf3D7_12_v3:1920784-1921914(+) | length=376 | sequence_SO=chromosome | SO=protein_coding	0.00016534	Contaminant	0.0512024
| organism=Plasmodium_falciparum_3D7 | product=Plasmodium exported protein (PHISTc), unknown function | location=Pf3D7_08_v3:1303323-1304813(+) | length=456 | sequence_SO=chromosome | SO=protein_coding	0.00014565	Contaminant	0.0451048
| organism=Plasmodium_falciparum_3D7 | product=RNA binding protein, putative | location=Pf3D7_10_v3:277621-279168(+) | length=246 | sequence_SO=chromosome | SO=protein_coding	0.000135	Ribosome- or RNA-associated protein	0.0418067
| organism=Plasmodium_falciparum_3D7 | product=translation initiation factor 6, putative | location=Pf3D7_13_v3:1348779-1349522(+) | length=247 | sequence_SO=chromosome | SO=protein_coding	0.00013445	Ribosome- or RNA-associated protein	0.0416364
| organism=Plasmodium_falciparum_3D7 | product=eukaryotic translation initiation factor 3 subunit 7, putative | location=Pf3D7_10_v3:316649-318280(+) | length=543 | sequence_SO=chromosome | SO=protein_coding	0.00013251	Ribosome- or RNA-associated protein	0.0410356
| organism=Plasmodium_falciparum_3D7 | product=ribosome biogenesis protein MRT4, putative | location=Pf3D7_13_v3:2693921-2694859(-) | length=222 | sequence_SO=chromosome | SO=protein_coding	0.00012466	Ribosomal protein	0.0386046
| organism=Plasmodium_falciparum_3D7 | product=heat shock protein 70 (Hsp70-2) | location=Pf3D7_09_v3:737985-740276(+) | length=652 | sequence_SO=chromosome | SO=protein_coding	0.00011885	Contaminant	0.0368054
| organism=Plasmodium_falciparum_3D7 | product=nucleolar preribosomal assembly protein, putative | location=Pf3D7_10_v3:1169940-1171391(+) | length=483 | sequence_SO=chromosome | SO=protein_coding	0.00011459	Ribosomal protein	0.0354862
| organism=Plasmodium_falciparum_3D7 | product=conserved Plasmodium protein, unknown function | location=Pf3D7_14_v3:820068-821597(+) | length=509 | sequence_SO=chromosome | SO=protein_coding	0.00010874	Protein with unknown function	0.0336745
| organism=Plasmodium_falciparum_3D7 | product=phosphoethanolamine N-methyltransferase (PMT) | location=Pf3D7_13_v3:1696894-1698113(+) | length=266 | sequence_SO=chromosome | SO=protein_coding	0.00010404	Contaminant	0.0322191
| organism=Plasmodium_falciparum_3D7 | product=eukaryotic translation initiation factor 2 beta subunit, putative | location=Pf3D7_10_v3:420185-421056(-) | length=222 | sequence_SO=chromosome | SO=protein_coding	9.973e-05	Ribosome- or RNA-associated protein	0.0308843
| organism=Plasmodium_falciparum_3D7 | product=hypoxanthine-guanine phosphoribosyltransferase (HGPRT) | location=Pf3D7_10_v3:475327-476563(-) | length=231 | sequence_SO=chromosome | SO=protein_coding	9.584e-05	Contaminant	0.0296797
| organism=Plasmodium_falciparum_3D7 | product=small nuclear ribonucleoprotein D1, putative (SNRPD1) | location=Pf3D7_11_v3:1001182-1001562(-) | length=126 | sequence_SO=chromosome | SO=protein_coding	8.785e-05	Ribosome- or RNA-associated protein	0.0272053
| organism=Plasmodium_falciparum_3D7 | product=eukaryotic translation initiation factor 3 subunit 5, putative | location=Pf3D7_09_v3:751358-752422(-) | length=320 | sequence_SO=chromosome | SO=protein_coding	8.648e-05	Ribosome- or RNA-associated protein	0.0267811
| organism=Plasmodium_falciparum_3D7 | product=plasmepsin IV (PM4) | location=Pf3D7_14_v3:283086-284435(+) | length=449 | sequence_SO=chromosome | SO=protein_coding	8.629e-05	Contaminant	0.0267222
| organism=Plasmodium_falciparum_3D7 | product=glyceraldehyde-3-phosphate dehydrogenase (GAPDH) | location=Pf3D7_14_v3:2559098-2560347(+) | length=337 | sequence_SO=chromosome | SO=protein_coding	8.212e-05	Contaminant	0.0254309
| organism=Plasmodium_falciparum_3D7 | product=histone H3 variant, putative (H3.3) | location=Pf3D7_06_v3:754395-754805(+) | length=136 | sequence_SO=chromosome | SO=protein_coding	8.2e-05	Contaminant	0.0253937
| organism=Plasmodium_falciparum_3D7 | product=enolase (ENO) | location=Pf3D7_10_v3:637138-639011(+) | length=446 | sequence_SO=chromosome | SO=protein_coding	7.978e-05	Ribosome- or RNA-associated protein	0.0247062
| organism=Plasmodium_falciparum_3D7 | product=nucleolar preribosomal assembly protein, putative | location=Pf3D7_10_v3:1168010-1168957(-) | length=315 | sequence_SO=chromosome | SO=protein_coding	7.028e-05	Ribosomal protein	0.0217643
| organism=Plasmodium_falciparum_3D7 | product=fibrillarin, putative (NOP1) | location=Pf3D7_14_v3:258746-259988(+) | length=318 | sequence_SO=chromosome | SO=protein_coding	6.962e-05	Contaminant	0.0215599
| organism=Plasmodium_falciparum_3D7 | product=rRNA processing protein, putative | location=Pf3D7_12_v3:2044120-2044626(+) | length=168 | sequence_SO=chromosome | SO=protein_coding	6.589e-05	Ribosome- or RNA-associated protein	0.0204048
| organism=Plasmodium_falciparum_3D7 | product=basic transcription factor 3b, putative | location=Pf3D7_14_v3:1018745-1019260(-) | length=171 | sequence_SO=chromosome | SO=protein_coding	6.474e-05	Contaminant	0.0200487
| organism=Plasmodium_falciparum_3D7 | product=golgi organization and biogenesis factor, putative | location=Pf3D7_04_v3:817400-818689(+) | length=429 | sequence_SO=chromosome | SO=protein_coding	6.451e-05	Contaminant	0.0199774
| organism=Plasmodium_falciparum_3D7 | product=eukaryotic translation initiation factor 3, subunit 6, putative | location=Pf3D7_05_v3:1163408-1165072(-) | length=517 | sequence_SO=chromosome | SO=protein_coding	6.423e-05	Ribosome- or RNA-associated protein	0.0198907
| organism=Plasmodium_falciparum_3D7 | product=eukaryotic translation initiation factor, putative | location=Pf3D7_05_v3:743179-745329(+) | length=716 | sequence_SO=chromosome | SO=protein_coding	6.184e-05	Ribosome- or RNA-associated protein	0.0191506
| organism=Plasmodium_falciparum_3D7 | product=exported protein 2 (EXP2) | location=Pf3D7_14_v3:2905163-2906565(-) | length=287 | sequence_SO=chromosome | SO=protein_coding	5.786e-05	Contaminant	0.0179181
| organism=Plasmodium_falciparum_3D7 | product=RNA binding protein, putative | location=Pf3D7_02_v3:335679-336581(-) | length=300 | sequence_SO=chromosome | SO=protein_coding	5.535e-05	Ribosome- or RNA-associated protein	0.0171408
| organism=Plasmodium_falciparum_3D7 | product=pyruvate kinase (PyrK) | location=Pf3D7_06_v3:1078995-1081320(+) | length=511 | sequence_SO=chromosome | SO=protein_coding	5.416e-05	Contaminant	0.0167722
| organism=Plasmodium_falciparum_3D7 | product=eukaryotic translation initiation factor 2 alpha subunit, putative | location=Pf3D7_07_v3:1191179-1192289(-) | length=329 | sequence_SO=chromosome | SO=protein_coding	5.047e-05	Ribosome- or RNA-associated protein	0.0156295
| organism=Plasmodium_falciparum_3D7 | product=conserved Plasmodium protein, unknown function | location=Pf3D7_11_v3:794254-799561(-) | length=1544 | sequence_SO=chromosome | SO=protein_coding	5.019e-05	Protein with unknown function	0.0155428
| organism=Plasmodium_falciparum_3D7 | product=conserved Plasmodium protein, unknown function | location=Pf3D7_14_v3:458796-460962(+) | length=568 | sequence_SO=chromosome | SO=protein_coding	4.872e-05	Protein with unknown function	0.0150876
| organism=Plasmodium_falciparum_3D7 | product=box C/D snoRNP rRNA 2'-O-methylation factor, putative | location=Pf3D7_11_v3:703175-704959(+) | length=594 | sequence_SO=chromosome | SO=protein_coding	4.659e-05	Ribosomal protein	0.014428
| organism=Plasmodium_falciparum_3D7 | product=conserved Plasmodium protein (10b antigen), unknown function | location=Pf3D7_10_v3:905473-912345(-) | length=2290 | sequence_SO=chromosome | SO=protein_coding	4.351e-05	Protein with unknown function	0.0134742
| organism=Plasmodium_falciparum_3D7 | product=elongation factor 2 | location=Pf3D7_14_v3:2090902-2093400(+) | length=832 | sequence_SO=chromosome | SO=protein_coding	4.324e-05	Ribosome- or RNA-associated protein	0.0133905
| organism=Plasmodium_falciparum_3D7 | product=nucleosome assembly protein (NAPS) | location=Pf3D7_09_v3:781368-782675(-) | length=269 | sequence_SO=chromosome | SO=protein_coding	4.115e-05	Contaminant	0.0127433
| organism=Plasmodium_falciparum_3D7 | product=heat shock protein 70, putative (HSP70-x) | location=Pf3D7_08_v3:1365467-1367506(-) | length=679 | sequence_SO=chromosome | SO=protein_coding	3.596e-05	Contaminant	0.0111361
| organism=Plasmodium_falciparum_3D7 | product=conserved Plasmodium protein, unknown function | location=Pf3D7_07_v3:309902-315022(-) | length=1706 | sequence_SO=chromosome | SO=protein_coding	3.244e-05	Protein with unknown function	0.010046
| organism=Plasmodium_falciparum_3D7 | product=pre-mRNA-processing factor 19, putative (PRPF19) | location=Pf3D7_03_v3:372632-374230(+) | length=532 | sequence_SO=chromosome | SO=protein_coding	3.121e-05	Ribosome- or RNA-associated protein	0.0096651
| organism=Plasmodium_falciparum_3D7 | product=Plasmodium exported protein (PHISTc), unknown function (GEXP11) | location=Pf3D7_07_v3:1338959-1341790(+) | length=890 | sequence_SO=chromosome | SO=protein_coding	3.109e-05	Contaminant	0.00962794
| organism=Plasmodium_falciparum_3D7 | product=heat shock protein 90 (HSP90) | location=Pf3D7_07_v3:381592-384614(+) | length=745 | sequence_SO=chromosome | SO=protein_coding	2.972e-05	Contaminant	0.00920367
| organism=Plasmodium_falciparum_3D7 | product=conserved Plasmodium protein, unknown function | location=Pf3D7_09_v3:162769-166923(+) | length=1384 | sequence_SO=chromosome | SO=protein_coding	2.799e-05	Protein with unknown function	0.00866793
| organism=Plasmodium_falciparum_3D7 | product=heat shock protein 40, type II (HSP40) | location=Pf3D7_05_v3:58037-59726(-) | length=402 | sequence_SO=chromosome | SO=protein_coding	2.754e-05	Contaminant	0.00852857
| organism=Plasmodium_falciparum_3D7 | product=S-adenosylmethionine synthetase (SAMS) | location=Pf3D7_09_v3:903362-904570(+) | length=402 | sequence_SO=chromosome | SO=protein_coding	2.754e-05	Contaminant	0.00852857
| organism=Plasmodium_falciparum_3D7 | product=nucleolar GTP-binding protein 1, putative | location=Pf3D7_06_v3:531126-533186(+) | length=686 | sequence_SO=chromosome | SO=protein_coding	2.42e-05	Contaminant	0.00749424
| organism=Plasmodium_falciparum_3D7 | product=eukaryotic translation initiation factor 3 subunit 10, putative | location=Pf3D7_12_v3:558047-562180(-) | length=1377 | sequence_SO=chromosome | SO=protein_coding	2.01e-05	Ribosome- or RNA-associated protein	0.00622456
| organism=Plasmodium_falciparum_3D7 | product=conserved Plasmodium protein, unknown function | location=Pf3D7_10_v3:1452599-1458006(-) | length=1681 | sequence_SO=chromosome | SO=protein_coding	1.976e-05	Protein with unknown function	0.00611927
| organism=Plasmodium_falciparum_3D7 | product=QF122 antigen | location=Pf3D7_10_v3:455398-458817(+) | length=1139 | sequence_SO=chromosome | SO=protein_coding	1.944e-05	Contaminant	0.00602017
| organism=Plasmodium_falciparum_3D7 | product=mature parasite-infected erythrocyte surface antigen,erythrocyte membrane protein 2 (MESA) | location=Pf3D7_05_v3:43327-47761(-) | length=1434 | sequence_SO=chromosome | SO=protein_coding	1.93e-05	Contaminant	0.00597681
| organism=Plasmodium_falciparum_3D7 | product=conserved Plasmodium protein, unknown function | location=Pf3D7_13_v3:1607323-1610190(+) | length=955 | sequence_SO=chromosome | SO=protein_coding	1.739e-05	Protein with unknown function	0.00538533
| organism=Plasmodium_falciparum_3D7 | product=60 kDa chaperonin (CPN60) | location=Pf3D7_12_v3:1328311-1331371(-) | length=718 | sequence_SO=chromosome | SO=protein_coding	1.542e-05	Ribosome- or RNA-associated protein	0.00477526
| organism=Plasmodium_falciparum_3D7 | product=actin II (ACT2) | location=Pf3D7_14_v3:507360-508868(+) | length=376 | sequence_SO=chromosome | SO=protein_coding	1.503e-05	Contaminant	0.00465448
| organism=Plasmodium_falciparum_3D7 | product=eukaryotic translation initiation factor 3 subunit 8, putative | location=Pf3D7_12_v3:275744-279336(-) | length=984 | sequence_SO=chromosome | SO=protein_coding	1.125e-05	Ribosome- or RNA-associated protein	0.00348389
| organism=Plasmodium_falciparum_3D7 | product=conserved Plasmodium membrane protein, unknown function | location=Pf3D7_08_v3:982570-987696(+) | length=1510 | sequence_SO=chromosome | SO=protein_coding	1.1e-05	Protein with unknown function	0.00340647
| organism=Plasmodium_falciparum_3D7 | product=large subunit rRNA methyltransferase, putative | location=Pf3D7_13_v3:2164239-2167416(-) | length=1019 | sequence_SO=chromosome | SO=protein_coding	1.086e-05	Ribosomal protein	0.00336312
| organism=Plasmodium_falciparum_3D7 | product=conserved Plasmodium protein, unknown function | location=Pf3D7_14_v3:959074-963750(-) | length=1558 | sequence_SO=chromosome | SO=protein_coding	1.066e-05	Protein with unknown function	0.00330118
| organism=Plasmodium_falciparum_3D7 | product=conserved Plasmodium protein, unknown function | location=Pf3D7_07_v3:650834-654919(+) | length=1361 | sequence_SO=chromosome | SO=protein_coding	8.13e-06	Protein with unknown function	0.00251769
| organism=Plasmodium_falciparum_3D7 | product=conserved Plasmodium protein, unknown function | location=Pf3D7_14_v3:1907197-1916202(+) | length=3001 | sequence_SO=chromosome | SO=protein_coding	7.38e-06	Protein with unknown function	0.00228543
| organism=Plasmodium_falciparum_3D7 | product=polyadenylate-binding protein-interacting protein 1, putative (PAIP1) | location=Pf3D7_11_v3:301283-311287(-) | length=3334 | sequence_SO=chromosome | SO=protein_coding	6.64e-06	Ribosome- or RNA-associated protein	0.00205627
| organism=Plasmodium_falciparum_3D7 | product=ferlin, putative | location=Pf3D7_14_v3:2271529-2277243(-) | length=1904 | sequence_SO=chromosome | SO=protein_coding	5.81e-06	Contaminant	0.00179924
| organism=Plasmodium_falciparum_3D7 | product=conserved Plasmodium protein, unknown function | location=Pf3D7_11_v3:895967-903370(-) | length=2467 | sequence_SO=chromosome | SO=protein_coding	4.49e-06	Protein with unknown function	0.00139046
SUM dNSAF	0.322914		100

## Sheet: All proteins
									Pf_polysomes
dNSAF_Rank	Total Proteins In Group	Proteins In Group	Contrast_Rank	Locus	Description	Length	MW	pI	P	S	uS	uDP	sS	dS	SC	dNSAF
1	1	PF3D7_0309600	1	PF3D7_0309600	| organism=Plasmodium_falciparum_3D7 | product=60S acidic ribosomal protein P2, putative | location=Pf3D7_03_v3:407980-408318(+) | length=112 | sequence_SO=chromosome | SO=protein_coding	112	11948	4.5	16	505	504	16	1	504	93.75	0.0249068
2	1	PF3D7_1338200	52	PF3D7_1338200	| organism=Plasmodium_falciparum_3D7 | product=60S ribosomal protein L6-2, putative | location=Pf3D7_13_v3:1545070-1545735(-) | length=221 | sequence_SO=chromosome | SO=protein_coding	221	25532	10.1	14	716	716	14	0	716	54.3	0.0179319
3	1	PF3D7_1465900	47	PF3D7_1465900	| organism=Plasmodium_falciparum_3D7 | product=40S ribosomal protein S3, putative | location=Pf3D7_14_v3:2684141-2685534(+) | length=221 | sequence_SO=chromosome | SO=protein_coding	221	24668	10.2	17	347	346	17	1	346	55.66	0.00866541
4	1	PF3D7_1331800	53	PF3D7_1331800	| organism=Plasmodium_falciparum_3D7 | product=60S ribosomal protein L23, putative | location=Pf3D7_13_v3:1324012-1324802(+) | length=139 | sequence_SO=chromosome | SO=protein_coding	139	14993	9.9	10	217	212	10	5	215	53.96	0.00856109
5	1	PF3D7_1130200	36	PF3D7_1130200	| organism=Plasmodium_falciparum_3D7 | product=60S ribosomal protein P0 | location=Pf3D7_11_v3:1165221-1166171(+) | length=316 | sequence_SO=chromosome | SO=protein_coding	316	34967	6.7	23	462	461	23	1	461	59.18	0.00807457
6	1	PF3D7_0821700	171	PF3D7_0821700	| organism=Plasmodium_falciparum_3D7 | product=60S ribosomal protein L22, putative | location=Pf3D7_08_v3:973586-974267(+) | length=139 | sequence_SO=chromosome | SO=protein_coding	139	16382	10.2	7	190	190	7	0	190	33.09	0.00756562
7	1	PF3D7_1421200	22	PF3D7_1421200	| organism=Plasmodium_falciparum_3D7 | product=40S ribosomal protein S25, putative | location=Pf3D7_14_v3:875687-876385(-) | length=105 | sequence_SO=chromosome | SO=protein_coding	105	11664	10.1	10	142	142	10	0	142	63.81	0.00748522
8	1	PF3D7_1242700	41	PF3D7_1242700	| organism=Plasmodium_falciparum_3D7 | product=40S ribosomal protein S17, putative | location=Pf3D7_12_v3:1803653-1804483(+) | length=137 | sequence_SO=chromosome | SO=protein_coding	137	16067	10.4	13	185	185	13	0	185	56.93	0.00747406
9	1	PF3D7_1105400	54	PF3D7_1105400	| organism=Plasmodium_falciparum_3D7 | product=40S ribosomal protein S4, putative | location=Pf3D7_11_v3:235597-237097(-) | length=261 | sequence_SO=chromosome | SO=protein_coding	261	29772	10.1	17	349	344	17	5	349	53.64	0.007401
10	1	PF3D7_1342000	159	PF3D7_1342000	| organism=Plasmodium_falciparum_3D7 | product=40S ribosomal protein S6, putative | location=Pf3D7_13_v3:1653211-1654131(-) | length=306 | sequence_SO=chromosome | SO=protein_coding	306	35384	10.4	16	392	391	16	1	391	34.97	0.0070723
11	1	PF3D7_0516200	51	PF3D7_0516200	| organism=Plasmodium_falciparum_3D7 | product=40S ribosomal protein S14, putative | location=Pf3D7_05_v3:675809-676614(-) | length=151 | sequence_SO=chromosome | SO=protein_coding	151	16077	10.5	20	180	179	20	1	179	54.3	0.00656117
12	1	PF3D7_0312800	155	PF3D7_0312800	| organism=Plasmodium_falciparum_3D7 | product=60S ribosomal protein L26, putative | location=Pf3D7_03_v3:534239-535238(+) | length=126 | sequence_SO=chromosome | SO=protein_coding	126	14813	11.1	6	143	143	6	0	143	35.71	0.00628161
13	1	PF3D7_1408600	24	PF3D7_1408600	| organism=Plasmodium_falciparum_3D7 | product=40S ribosomal protein S8e, putative | location=Pf3D7_14_v3:323317-324172(+) | length=218 | sequence_SO=chromosome | SO=protein_coding	218	25051	10	13	241	222	12	19	240.83	62.39	0.00611449
14	1	PF3D7_1126200	63	PF3D7_1126200	| organism=Plasmodium_falciparum_3D7 | product=40S ribosomal protein S18, putative | location=Pf3D7_11_v3:1023790-1024496(-) | length=156 | sequence_SO=chromosome | SO=protein_coding	156	17891	10.5	11	172	172	11	0	172	50.64	0.00610252
15	1	PF3D7_0307100	7	PF3D7_0307100	| organism=Plasmodium_falciparum_3D7 | product=40S ribosomal protein S12, putative | location=Pf3D7_03_v3:312693-313342(-) | length=141 | sequence_SO=chromosome | SO=protein_coding	141	15396	5	11	148	148	11	0	148	75.18	0.00580962
16	1	PF3D7_0719600	65	PF3D7_0719600	| organism=Plasmodium_falciparum_3D7 | product=60S ribosomal protein L11a, putative | location=Pf3D7_07_v3:858742-859492(-) | length=173 | sequence_SO=chromosome | SO=protein_coding	173	20228	10.1	7	181	181	7	0	181	50.29	0.00579079
17	1	PF3D7_0322900	21	PF3D7_0322900	| organism=Plasmodium_falciparum_3D7 | product=40S ribosomal protein S3A, putative | location=Pf3D7_03_v3:965553-966502(-) | length=262 | sequence_SO=chromosome | SO=protein_coding	262	30047	9.8	30	272	272	30	0	272	64.5	0.0057461
18	1	PF3D7_0507100	72	PF3D7_0507100	| organism=Plasmodium_falciparum_3D7 | product=60S ribosomal protein L4, putative | location=Pf3D7_05_v3:294668-295903(-) | length=411 | sequence_SO=chromosome | SO=protein_coding	411	46212	10.5	21	420	416	21	4	418	48.42	0.00562911
19	1	PF3D7_0422400	29	PF3D7_0422400	| organism=Plasmodium_falciparum_3D7 | product=40S ribosomal protein S19, putative | location=Pf3D7_04_v3:1026648-1027399(+) | length=170 | sequence_SO=chromosome | SO=protein_coding	170	19722	10.2	13	164	164	13	0	164	61.18	0.0053395
20	1	PF3D7_1302800	64	PF3D7_1302800	| organism=Plasmodium_falciparum_3D7 | product=40S ribosomal protein S7, putative | location=Pf3D7_13_v3:150783-151635(-) | length=194 | sequence_SO=chromosome | SO=protein_coding	194	22481	9.8	11	188	186	11	2	187	50.52	0.00533513
21	1	PF3D7_1019400	39	PF3D7_1019400	| organism=Plasmodium_falciparum_3D7 | product=60S ribosomal protein L30e, putative | location=Pf3D7_10_v3:786503-787008(+) | length=108 | sequence_SO=chromosome | SO=protein_coding	108	11775	9.4	6	104	103	6	1	103	57.41	0.0052786
22	1	PF3D7_0306900	133	PF3D7_0306900	| organism=Plasmodium_falciparum_3D7 | product=40S ribosomal protein S23, putative | location=Pf3D7_03_v3:310652-311805(+) | length=145 | sequence_SO=chromosome | SO=protein_coding	145	16130	10.8	5	134	134	5	0	134	37.93	0.00511496
23	1	PF3D7_1317800	33	PF3D7_1317800	| organism=Plasmodium_falciparum_3D7 | product=40S ribosomal protein S15/S19, putative | location=Pf3D7_13_v3:740527-741454(+) | length=145 | sequence_SO=chromosome | SO=protein_coding	145	16764	10.3	12	130	124	11	6	128.776	60	0.00491556
24	1	PF3D7_1027800	58	PF3D7_1027800	| organism=Plasmodium_falciparum_3D7 | product=60S ribosomal protein L3, putative | location=Pf3D7_10_v3:1153271-1154431(-) | length=386 | sequence_SO=chromosome | SO=protein_coding	386	44221	10.2	31	331	312	31	19	331	52.59	0.0047462
25	1	PF3D7_1103100	6	PF3D7_1103100	| organism=Plasmodium_falciparum_3D7 | product=60S ribosomal protein P1, putative | location=Pf3D7_11_v3:140048-140801(-) | length=118 | sequence_SO=chromosome | SO=protein_coding	118	13014	4.6	11	100	100	11	0	100	83.05	0.00469055
26	1	PF3D7_0903900	101	PF3D7_0903900	| organism=Plasmodium_falciparum_3D7 | product=60S ribosomal protein L32, putative | location=Pf3D7_09_v3:185821-186383(+) | length=131 | sequence_SO=chromosome | SO=protein_coding	131	15527	11.1	16	109	109	16	0	109	42.75	0.00460533
27	1	PF3D7_1424100	34	PF3D7_1424100	| organism=Plasmodium_falciparum_3D7 | product=60S ribosomal protein L5, putative | location=Pf3D7_14_v3:973853-975543(-) | length=294 | sequence_SO=chromosome | SO=protein_coding	294	33998	9.8	22	207	206	22	1	206	59.86	0.00387816
28	1	PF3D7_0706400	312	PF3D7_0706400	| organism=Plasmodium_falciparum_3D7 | product=ribosomal protein, L37e, putative | location=Pf3D7_07_v3:306855-307133(-) | length=92 | sequence_SO=chromosome | SO=protein_coding	92	10539	11.5	3	64	64	3	0	64	20.65	0.00385033
29	1	PF3D7_1414300	126	PF3D7_1414300	| organism=Plasmodium_falciparum_3D7 | product=60S ribosomal protein L10, putative | location=Pf3D7_14_v3:570802-571461(+) | length=219 | sequence_SO=chromosome | SO=protein_coding	219	25216	10	8	153	150	8	3	152	39.73	0.00384154
30	1	PF3D7_0721600	20	PF3D7_0721600	| organism=Plasmodium_falciparum_3D7 | product=40S ribosomal protein S5, putative | location=Pf3D7_07_v3:931459-932164(-) | length=195 | sequence_SO=chromosome | SO=protein_coding	195	21863	9.6	10	135	135	10	0	135	65.13	0.00383182
31	1	PF3D7_0520000	153	PF3D7_0520000	| organism=Plasmodium_falciparum_3D7 | product=40S ribosomal protein S9, putative | location=Pf3D7_05_v3:828953-829883(+) | length=189 | sequence_SO=chromosome | SO=protein_coding	189	22123	10.4	8	130	130	8	0	130	35.98	0.00380704
32	1	PF3D7_1351400	266	PF3D7_1351400	| organism=Plasmodium_falciparum_3D7 | product=60S ribosomal protein L17, putative | location=Pf3D7_13_v3:2052108-2053384(+) | length=203 | sequence_SO=chromosome | SO=protein_coding	203	23415	10.9	6	137	134	6	3	136	24.14	0.00370807
33	1	PF3D7_1460700	50	PF3D7_1460700	| organism=Plasmodium_falciparum_3D7 | product=60S ribosomal protein L27, putative | location=Pf3D7_14_v3:2475501-2476473(-) | length=146 | sequence_SO=chromosome | SO=protein_coding	146	16745	10.2	8	95	95	8	0	95	54.79	0.00360144
34	1	PF3D7_1323100	59	PF3D7_1323100	| organism=Plasmodium_falciparum_3D7 | product=60S ribosomal protein L6, putative | location=Pf3D7_13_v3:965486-966280(-) | length=190 | sequence_SO=chromosome | SO=protein_coding	190	21601	9.9	7	123	122	7	1	122	51.58	0.00355395
35	1	PF3D7_1461300	110	PF3D7_1461300	| organism=Plasmodium_falciparum_3D7 | product=40S ribosomal protein S28e, putative | location=Pf3D7_14_v3:2492166-2492369(+) | length=67 | sequence_SO=chromosome | SO=protein_coding	67	7494	10.9	4	43	43	4	0	43	41.79	0.00355221
36	1	PF3D7_0519400	98	PF3D7_0519400	| organism=Plasmodium_falciparum_3D7 | product=40S ribosomal protein S24, putative | location=Pf3D7_05_v3:798036-798775(-) | length=133 | sequence_SO=chromosome | SO=protein_coding	133	15391	10.8	9	84	84	9	0	84	42.86	0.00349569
37	1	PF3D7_1341300	169	PF3D7_1341300	| organism=Plasmodium_falciparum_3D7 | product=60S ribosomal protein L18-2, putative | location=Pf3D7_13_v3:1636556-1637833(+) | length=187 | sequence_SO=chromosome | SO=protein_coding	187	21454	11.1	9	113	113	9	0	113	33.16	0.00334459
38	1	PF3D7_1130100	120	PF3D7_1130100	| organism=Plasmodium_falciparum_3D7 | product=60S ribosomal protein L38e, putative | location=Pf3D7_11_v3:1163094-1163357(-) | length=87 | sequence_SO=chromosome | SO=protein_coding	87	10314	10.7	9	51	51	9	0	51	40.23	0.00324456
39	1	PF3D7_0618300	38	PF3D7_0618300	| organism=Plasmodium_falciparum_3D7 | product=60S ribosomal protein L27a, putative | location=Pf3D7_06_v3:768792-769456(+) | length=148 | sequence_SO=chromosome | SO=protein_coding	148	16723	10.5	16	82	82	16	0	82	58.11	0.0030666
40	1	PF3D7_1144000	13	PF3D7_1144000	| organism=Plasmodium_falciparum_3D7 | product=40S ribosomal protein S21e, putative | location=Pf3D7_11_v3:1755438-1755935(+) | length=82 | sequence_SO=chromosome | SO=protein_coding	82	9145	8.5	6	45	45	6	0	45	69.51	0.00303742
41	1	PF3D7_0307200	93	PF3D7_0307200	| organism=Plasmodium_falciparum_3D7 | product=60S ribosomal protein L7, putative | location=Pf3D7_03_v3:314976-316236(-) | length=257 | sequence_SO=chromosome | SO=protein_coding	257	30523	10.3	14	140	140	14	0	140	43.97	0.00301509
42	1	PF3D7_1424400	66	PF3D7_1424400	| organism=Plasmodium_falciparum_3D7 | product=60S ribosomal protein L7-3, putative | location=Pf3D7_14_v3:977908-979166(+) | length=283 | sequence_SO=chromosome | SO=protein_coding	283	32681	10.2	23	154	154	23	0	154	49.82	0.00301189
43	1	PF3D7_1441200	76	PF3D7_1441200	| organism=Plasmodium_falciparum_3D7 | product=60S ribosomal protein L1, putative | location=Pf3D7_14_v3:1678662-1679486(+) | length=217 | sequence_SO=chromosome | SO=protein_coding	217	24805	9.8	16	119	117	16	2	118	47.93	0.00300973
44	1	PF3D7_1426000	43	PF3D7_1426000	| organism=Plasmodium_falciparum_3D7 | product=60S ribosomal protein L21e, putative | location=Pf3D7_14_v3:1016133-1016618(-) | length=161 | sequence_SO=chromosome | SO=protein_coding	161	18795	10	14	83	83	14	0	83	56.52	0.00285337
45	1	PF3D7_0316800	78	PF3D7_0316800	| organism=Plasmodium_falciparum_3D7 | product=40S ribosomal protein S15A, putative | location=Pf3D7_03_v3:677842-678474(+) | length=130 | sequence_SO=chromosome | SO=protein_coding	130	14874	10	7	67	67	7	0	67	46.92	0.00285257
46	1	PF3D7_0814000	132	PF3D7_0814000	| organism=Plasmodium_falciparum_3D7 | product=60S ribosomal protein L13-2, putative | location=Pf3D7_08_v3:680957-681809(+) | length=215 | sequence_SO=chromosome | SO=protein_coding	215	25441	10.8	14	109	109	14	0	109	38.14	0.00280604
47	1	PF3D7_1460300	187	PF3D7_1460300	| organism=Plasmodium_falciparum_3D7 | product=ribosomal protein L29, putative | location=Pf3D7_14_v3:2459214-2459964(-) | length=67 | sequence_SO=chromosome | SO=protein_coding	67	8014	10.8	4	31	31	4	0	31	31.34	0.0025609
48	1	PF3D7_1447000	67	PF3D7_1447000	| organism=Plasmodium_falciparum_3D7 | product=40S ribosomal protein S2, putative | location=Pf3D7_14_v3:1929931-1931379(+) | length=272 | sequence_SO=chromosome | SO=protein_coding	272	29958	10	13	126	125	13	1	125	49.63	0.00254359
49	1	PF3D7_1004000	138	PF3D7_1004000	| organism=Plasmodium_falciparum_3D7 | product=60S ribosomal protein L13, putative | location=Pf3D7_10_v3:179344-180226(-) | length=202 | sequence_SO=chromosome | SO=protein_coding	202	23754	10.2	13	90	88	13	2	88	37.13	0.00241122
50	1	PF3D7_1026800	26	PF3D7_1026800	| organism=Plasmodium_falciparum_3D7 | product=40S ribosomal protein S2B, putative | location=Pf3D7_10_v3:1122962-1124037(+) | length=263 | sequence_SO=chromosome | SO=protein_coding	263	29856	6.2	17	109	108	17	1	108	62.36	0.00227286
51	1	PF3D7_1142600	293	PF3D7_1142600	| organism=Plasmodium_falciparum_3D7 | product=60S ribosomal protein L35ae, putative | location=Pf3D7_11_v3:1708066-1708679(-) | length=140 | sequence_SO=chromosome | SO=protein_coding	140	16265	10.5	5	57	57	5	0	57	22.14	0.00225347
52	1	PF3D7_0813900	114	PF3D7_0813900	| organism=Plasmodium_falciparum_3D7 | product=40S ribosomal protein S16, putative | location=Pf3D7_08_v3:677989-678725(-) | length=144 | sequence_SO=chromosome | SO=protein_coding	144	16285	10.3	7	55	55	7	0	55	40.97	0.002114
53	1	PF3D7_1109900	135	PF3D7_1109900	| organism=Plasmodium_falciparum_3D7 | product=apicoplast ribosomal protein L36e precursor, putative | location=Pf3D7_11_v3:397124-397775(+) | length=112 | sequence_SO=chromosome | SO=protein_coding	112	12787	11.1	7	41	41	7	0	41	37.5	0.00202615
54	1	PF3D7_0516900	264	PF3D7_0516900	| organism=Plasmodium_falciparum_3D7 | product=60S ribosomal protein L8, putative | location=Pf3D7_05_v3:712762-713772(-) | length=260 | sequence_SO=chromosome | SO=protein_coding	260	28000	10.5	9	95	95	9	0	95	24.23	0.00202235
55	1	PF3D7_0317600	60	PF3D7_0317600	| organism=Plasmodium_falciparum_3D7 | product=40S ribosomal protein S11, putative | location=Pf3D7_03_v3:725015-726130(+) | length=161 | sequence_SO=chromosome | SO=protein_coding	161	18760	10.2	11	57	57	11	0	57	51.55	0.00195954
56	1	PF3D7_0210100.1	147	PF3D7_0210100.1	| organism=Plasmodium_falciparum_3D7 | product=60S ribosomal protein L37ae, putative | location=Pf3D7_02_v3:412275-412859(+) | length=96 | sequence_SO=chromosome | SO=protein_coding	96	10799	10.5	5	34	34	5	0	34	36.46	0.00196026
57	1	PF3D7_1358800	170	PF3D7_1358800	| organism=Plasmodium_falciparum_3D7 | product=40S ribosomal protein S13, putative | location=Pf3D7_13_v3:2331074-2331529(+) | length=151 | sequence_SO=chromosome | SO=protein_coding	151	17250	10.4	6	52	52	6	0	52	33.11	0.00190604
58	1	PF3D7_0503800	305	PF3D7_0503800	| organism=Plasmodium_falciparum_3D7 | product=60S ribosomal protein L31, putative | location=Pf3D7_05_v3:151422-152384(-) | length=120 | sequence_SO=chromosome | SO=protein_coding	120	14065	10.1	4	41	41	4	0	41	20.83	0.00189107
59	1	PF3D7_1142500	234	PF3D7_1142500	| organism=Plasmodium_falciparum_3D7 | product=60S ribosomal protein L28, putative | location=Pf3D7_11_v3:1705696-1706573(-) | length=127 | sequence_SO=chromosome | SO=protein_coding	127	14407	10.2	4	43	43	4	0	43	26.77	0.001874
60	1	PF3D7_0415900	213	PF3D7_0415900	| organism=Plasmodium_falciparum_3D7 | product=60S ribosomal protein L15, putative | location=Pf3D7_04_v3:697918-698768(-) | length=205 | sequence_SO=chromosome | SO=protein_coding	205	24134	11.3	6	69	69	6	0	69	28.78	0.00186295
61	1	PF3D7_1341200	88	PF3D7_1341200	| organism=Plasmodium_falciparum_3D7 | product=60S ribosomal protein L18, putative | location=Pf3D7_13_v3:1633860-1634530(-) | length=184 | sequence_SO=chromosome | SO=protein_coding	184	21746	10.6	9	61	61	9	0	61	45.11	0.00183492
62	1	PF3D7_0517000	46	PF3D7_0517000	| organism=Plasmodium_falciparum_3D7 | product=60S ribosomal protein L12, putative | location=Pf3D7_05_v3:715765-716675(-) | length=165 | sequence_SO=chromosome | SO=protein_coding	165	18112	9.5	8	53	53	8	0	53	55.76	0.00177786
63	1	PF3D7_1431700	329	PF3D7_1431700	| organism=Plasmodium_falciparum_3D7 | product=60S ribosomal protein L14, putative | location=Pf3D7_14_v3:1247030-1247950(+) | length=165 | sequence_SO=chromosome | SO=protein_coding	165	19297	10.2	3	51	51	3	0	51	19.39	0.00171077
64	1	PF3D7_1402500	347	PF3D7_1402500	| organism=Plasmodium_falciparum_3D7 | product=40S ribosomal protein S31/UBI, putative | location=Pf3D7_14_v3:92264-93537(-) | length=149 | sequence_SO=chromosome | SO=protein_coding	149	17400	9.5	5	46	46	5	0	46	18.12	0.00170874
65	1	PF3D7_1323400	134	PF3D7_1323400	| organism=Plasmodium_falciparum_3D7 | product=60S ribosomal protein L23a, putative | location=Pf3D7_13_v3:971847-973036(-) | length=190 | sequence_SO=chromosome | SO=protein_coding	190	22093	10.3	11	55	55	11	0	55	37.89	0.00160219
66	1	PF3D7_0217800	165	PF3D7_0217800	| organism=Plasmodium_falciparum_3D7 | product=40S ribosomal protein S26e, putative | location=Pf3D7_02_v3:734272-734595(+) | length=107 | sequence_SO=chromosome | SO=protein_coding	107	12509	11	4	29	29	4	0	29	33.64	0.0015001
67	1	PF3D7_1308300	231	PF3D7_1308300	| organism=Plasmodium_falciparum_3D7 | product=40S ribosomal protein S27, putative | location=Pf3D7_13_v3:372260-372646(+) | length=82 | sequence_SO=chromosome | SO=protein_coding	82	9142	8.4	3	20	20	3	0	20	26.83	0.00134996
68	1	PF3D7_0614500	257	PF3D7_0614500	| organism=Plasmodium_falciparum_3D7 | product=60S ribosomal protein L19, putative | location=Pf3D7_06_v3:606142-607259(-) | length=182 | sequence_SO=chromosome | SO=protein_coding	182	21580	11.3	9	44	44	9	0	44	25.27	0.00133809
69	1	PF3D7_0719700	158	PF3D7_0719700	| organism=Plasmodium_falciparum_3D7 | product=40S ribosomal protein S10, putative | location=Pf3D7_07_v3:861583-862487(+) | length=137 | sequence_SO=chromosome | SO=protein_coding	137	16478	9.7	5	32	32	5	0	32	35.04	0.00129281
70	1	PF3D7_1006200	31	PF3D7_1006200	| organism=Plasmodium_falciparum_3D7 | product=DNA/RNA-binding protein Alba 3 (ALBA3) | location=Pf3D7_10_v3:262150-262997(-) | length=107 | sequence_SO=chromosome | SO=protein_coding	107	11977	9.3	7	24	24	7	0	24	60.75	0.00124146
71	1	PF3D7_1353200	382	PF3D7_1353200	| organism=Plasmodium_falciparum_3D7 | product=membrane associated histidine-rich protein (MAHRP2) | location=Pf3D7_13_v3:2130531-2131065(+) | length=137 | sequence_SO=chromosome | SO=protein_coding	137	15849	7.4	3	29	29	3	0	29	15.33	0.00117161
72	2	PF3D7_1211800;PF3D7_1365900	424	PF3D7_1211800	PF3D7_1211800:| organism=Plasmodium_falciparum_3D7 | product=polyubiquitin (PfpUB) | location=Pf3D7_12_v3:526109-527780(+) | length=381 | sequence_SO=chromosome | SO=protein_coding ;PF3D7_1365900:| organism=Plasmodium_falciparum_3D7 | product=60S ribosomal protein L40/UBI, putative | location=Pf3D7_13_v3:2632534-2633260(-) | length=128 | sequence_SO=chromosome | SO=protein_coding ;	381	42829	7.6	5	445	30	1	415	77.8846	12.34	0.00113144
73	1	PF3D7_0304400	182	PF3D7_0304400	| organism=Plasmodium_falciparum_3D7 | product=60S ribosomal protein L44, putative | location=Pf3D7_03_v3:217941-218489(+) | length=104 | sequence_SO=chromosome | SO=protein_coding	104	12157	10.5	6	20	20	6	0	20	31.73	0.00106439
74	1	PF3D7_1224300	95	PF3D7_1224300	| organism=Plasmodium_falciparum_3D7 | product=polyadenylate-binding protein, putative (PABP) | location=Pf3D7_12_v3:988628-991255(+) | length=875 | sequence_SO=chromosome | SO=protein_coding	875	97230	8.9	33	153	153	33	0	153	43.77	0.00096781
75	1	PF3D7_0826700	49	PF3D7_0826700	| organism=Plasmodium_falciparum_3D7 | product=receptor for activated c kinase (RACK) | location=Pf3D7_08_v3:1160164-1161708(-) | length=323 | sequence_SO=chromosome | SO=protein_coding	323	35686	6.7	11	57	56	11	1	56	54.8	0.0009596
76	2	PF3D7_0219200;gi|4503659|ref|NP_001988.1|	429	PF3D7_0219200	PF3D7_0219200:| organism=Plasmodium_falciparum_3D7 | product=40S ribosomal protein S30, putative | location=Pf3D7_02_v3:772316-772690(+) | length=58 | sequence_SO=chromosome | SO=protein_coding ;gi|4503659|ref|NP_001988.1|:ubiquitin-like protein fubi and ribosomal protein S30 precursor [Homo sapiens] ;	58	6488	11.9	1	10	10	1	0	10	12.07	0.00095428
77	1	PF3D7_1309100	217	PF3D7_1309100	| organism=Plasmodium_falciparum_3D7 | product=60S ribosomal protein L24, putative | location=Pf3D7_13_v3:418820-420121(+) | length=162 | sequence_SO=chromosome | SO=protein_coding	162	19245	10.4	5	23	23	5	0	23	28.4	0.00078581
78	1	PF3D7_0716800	194	PF3D7_0716800	| organism=Plasmodium_falciparum_3D7 | product=eukaryotic translation initiation factor 3 37.28 kDa subunit, putative | location=Pf3D7_07_v3:732070-733496(-) | length=327 | sequence_SO=chromosome | SO=protein_coding	327	37284	6.9	6	38	38	6	0	38	30.89	0.00064319
79	1	PF3D7_1016300	664	PF3D7_1016300	| organism=Plasmodium_falciparum_3D7 | product=glycophorin binding protein (GBP) | location=Pf3D7_10_v3:650898-653567(-) | length=824 | sequence_SO=chromosome | SO=protein_coding	824	95844	5.1	4	87	87	4	0	87	4.25	0.00058438
80	1	PF3D7_1123900	408	PF3D7_1123900	| organism=Plasmodium_falciparum_3D7 | product=splicing factor, putative | location=Pf3D7_11_v3:945470-946148(+) | length=145 | sequence_SO=chromosome | SO=protein_coding	145	16012	5.2	1	15	15	1	0	15	13.1	0.00057257
81	1	PF3D7_1003500	226	PF3D7_1003500	| organism=Plasmodium_falciparum_3D7 | product=40S ribosomal protein S20e, putative | location=Pf3D7_10_v3:160316-160962(-) | length=118 | sequence_SO=chromosome | SO=protein_coding	118	13513	9.6	5	11	11	5	0	11	27.12	0.00051596
82	1	PF3D7_1124900	287	PF3D7_1124900	| organism=Plasmodium_falciparum_3D7 | product=60S ribosomal protein L35, putative | location=Pf3D7_11_v3:981945-983086(+) | length=124 | sequence_SO=chromosome | SO=protein_coding	124	14748	10.8	5	11	11	5	0	11	22.58	0.00049099
83	1	PF3D7_0702500	379	PF3D7_0702500	| organism=Plasmodium_falciparum_3D7 | product=Plasmodium exported protein, unknown function | location=Pf3D7_07_v3:104957-105989(-) | length=253 | sequence_SO=chromosome | SO=protein_coding	253	27673	8.5	4	22	22	4	0	22	15.42	0.00048129
84	1	PF3D7_0710600	475	PF3D7_0710600	| organism=Plasmodium_falciparum_3D7 | product=60S ribosomal protein L34a, putative | location=Pf3D7_07_v3:478468-479138(-) | length=150 | sequence_SO=chromosome | SO=protein_coding	150	17351	10.8	2	13	13	2	0	13	10.67	0.00047969
85	1	PF3D7_1357100	186	PF3D7_1357100	| organism=Plasmodium_falciparum_3D7 | product=elongation factor 1-alpha | location=Pf3D7_13_v3:2268901-2270232(+) | length=443 | sequence_SO=chromosome | SO=protein_coding	443	48959	9.1	9	37	35	8	2	36.8919	31.38	0.00046093
86	1	PF3D7_0913000	483	PF3D7_0913000	| organism=Plasmodium_falciparum_3D7 | product=conserved Plasmodium protein, unknown function | location=Pf3D7_09_v3:569124-570374(-) | length=147 | sequence_SO=chromosome | SO=protein_coding	147	17359	10.1	1	12	12	1	0	12	10.2	0.00045182
87	1	PF3D7_0814200	298	PF3D7_0814200	| organism=Plasmodium_falciparum_3D7 | product=DNA/RNA-binding protein Alba 1 (ALBA1) | location=Pf3D7_08_v3:687340-688086(+) | length=248 | sequence_SO=chromosome | SO=protein_coding	248	27259	10.6	7	20	20	7	0	20	21.77	0.00044636
88	1	PF3D7_0818900	216	PF3D7_0818900	| organism=Plasmodium_falciparum_3D7 | product=heat shock protein 70 (Hsp70) | location=Pf3D7_08_v3:860384-862417(+) | length=677 | sequence_SO=chromosome | SO=protein_coding	677	73915	5.7	18	72	41	13	31	50.2567	28.51	0.00041088
89	1	PF3D7_0705700	184	PF3D7_0705700	| organism=Plasmodium_falciparum_3D7 | product=40S ribosomal protein S29, putative | location=Pf3D7_07_v3:285472-286166(-) | length=54 | sequence_SO=chromosome | SO=protein_coding	54	6416	10.1	2	4	4	2	0	4	31.48	0.00040999
90	1	PF3D7_1433000	322	PF3D7_1433000	| organism=Plasmodium_falciparum_3D7 | product=ribosome biogenesis protein, NOP10-like | location=Pf3D7_14_v3:1298639-1298977(-) | length=55 | sequence_SO=chromosome | SO=protein_coding	55	6566	10.1	1	4	4	1	0	4	20	0.00040253
91	1	PF3D7_1421000	87	PF3D7_1421000	| organism=Plasmodium_falciparum_3D7 | product=conserved Plasmodium protein, unknown function | location=Pf3D7_14_v3:867802-868920(-) | length=177 | sequence_SO=chromosome | SO=protein_coding	177	20734	7.3	5	12	10	5	2	11	45.2	0.00034397
92	1	PF3D7_1410600	330	PF3D7_1410600	| organism=Plasmodium_falciparum_3D7 | product=eukaryotic translation initiation factor 2 gamma subunit, putative | location=Pf3D7_14_v3:427191-428588(+) | length=465 | sequence_SO=chromosome | SO=protein_coding	465	51245	8	7	26	26	7	0	26	19.35	0.00030948
93	1	PF3D7_0907000	128	PF3D7_0907000	| organism=Plasmodium_falciparum_3D7 | product=conserved Plasmodium protein, unknown function | location=Pf3D7_09_v3:337564-337920(+) | length=80 | sequence_SO=chromosome | SO=protein_coding	80	9501	4.7	2	4	4	2	0	4	38.75	0.00027674
94	1	PF3D7_0818200	215	PF3D7_0818200	| organism=Plasmodium_falciparum_3D7 | product=14-3-3 protein, putative | location=Pf3D7_08_v3:830006-831454(+) | length=262 | sequence_SO=chromosome | SO=protein_coding	262	30193	4.9	5	13	13	5	0	13	28.63	0.00027463
95	1	PF3D7_1324900	292	PF3D7_1324900	| organism=Plasmodium_falciparum_3D7 | product=L-lactate dehydrogenase (LDH) | location=Pf3D7_13_v3:1041157-1042107(+) | length=316 | sequence_SO=chromosome | SO=protein_coding	316	34108	7.5	4	15	15	4	0	15	22.15	0.00026273
96	1	PF3D7_0801000	358	PF3D7_0801000	| organism=Plasmodium_falciparum_3D7 | product=Plasmodium exported protein (PHISTc), unknown function | location=Pf3D7_08_v3:84568-88422(-) | length=1219 | sequence_SO=chromosome | SO=protein_coding	1219	147069	6.1	16	56	55	16	1	55	16.9	0.00024973
97	1	PF3D7_0815600	304	PF3D7_0815600	| organism=Plasmodium_falciparum_3D7 | product=eukaryotic translation initiation factor, putative | location=Pf3D7_08_v3:729917-732187(-) | length=268 | sequence_SO=chromosome | SO=protein_coding	268	31251	6.6	4	12	12	4	0	12	20.9	0.00024783
98	1	PF3D7_0610400	273	PF3D7_0610400	| organism=Plasmodium_falciparum_3D7 | product=histone H3 (H3) | location=Pf3D7_06_v3:444747-445157(+) | length=136 | sequence_SO=chromosome | SO=protein_coding	135	15315	11.1	1	6	6	1	0	6	23.7	0.00024599
99	1	PF3D7_1347500	241	PF3D7_1347500	| organism=Plasmodium_falciparum_3D7 | product=DNA/RNA-binding protein Alba 4 | location=Pf3D7_13_v3:1897983-1899362(-) | length=372 | sequence_SO=chromosome | SO=protein_coding	372	42160	7.5	5	15	15	5	0	15	26.34	0.00022318
100	1	PF3D7_1027300	459	PF3D7_1027300	| organism=Plasmodium_falciparum_3D7 | product=peroxiredoxin (nPrx) | location=Pf3D7_10_v3:1140589-1142602(-) | length=393 | sequence_SO=chromosome | SO=protein_coding	393	43930	9.7	3	14	14	3	0	14	11.2	0.00019717
101	1	PF3D7_1246200	222	PF3D7_1246200	| organism=Plasmodium_falciparum_3D7 | product=actin I (ACT1) | location=Pf3D7_12_v3:1920784-1921914(+) | length=376 | sequence_SO=chromosome | SO=protein_coding	376	41871	5.3	7	17	11	5	6	11.2322	27.66	0.00016534
102	2	PF3D7_1105000;gi|77539758|ref|NP_001029249.1|	439	PF3D7_1105000	PF3D7_1105000:| organism=Plasmodium_falciparum_3D7 | product=histone H4 (H4) | location=Pf3D7_11_v3:221818-222129(-) | length=103 | sequence_SO=chromosome | SO=protein_coding ;gi|77539758|ref|NP_001029249.1|:histone H4 [Homo sapiens] ;	102	11324	11.2	1	3	3	1	0	3	11.76	0.00016279
103	1	PF3D7_0830600	743	PF3D7_0830600	| organism=Plasmodium_falciparum_3D7 | product=Plasmodium exported protein (PHISTc), unknown function | location=Pf3D7_08_v3:1303323-1304813(+) | length=456 | sequence_SO=chromosome | SO=protein_coding	456	54547	4.6	1	12	12	1	0	12	2.63	0.00014565
104	1	PF3D7_1006800	375	PF3D7_1006800	| organism=Plasmodium_falciparum_3D7 | product=RNA binding protein, putative | location=Pf3D7_10_v3:277621-279168(+) | length=246 | sequence_SO=chromosome | SO=protein_coding	246	29530	9.1	3	6	6	3	0	6	15.85	0.000135
105	1	PF3D7_1332800	454	PF3D7_1332800	| organism=Plasmodium_falciparum_3D7 | product=translation initiation factor 6, putative | location=Pf3D7_13_v3:1348779-1349522(+) | length=247 | sequence_SO=chromosome | SO=protein_coding	247	27250	4.8	3	6	6	3	0	6	11.34	0.00013445
106	1	PF3D7_1007900	481	PF3D7_1007900	| organism=Plasmodium_falciparum_3D7 | product=eukaryotic translation initiation factor 3 subunit 7, putative | location=Pf3D7_10_v3:316649-318280(+) | length=543 | sequence_SO=chromosome | SO=protein_coding	543	63110	9	3	13	13	3	0	13	10.5	0.00013251
107	1	PF3D7_1367600	411	PF3D7_1367600	| organism=Plasmodium_falciparum_3D7 | product=ribosome biogenesis protein MRT4, putative | location=Pf3D7_13_v3:2693921-2694859(-) | length=222 | sequence_SO=chromosome | SO=protein_coding	222	25828	9.8	3	5	5	3	0	5	13.06	0.00012466
108	1	PF3D7_0917900	374	PF3D7_0917900	| organism=Plasmodium_falciparum_3D7 | product=heat shock protein 70 (Hsp70-2) | location=Pf3D7_09_v3:737985-740276(+) | length=652 | sequence_SO=chromosome | SO=protein_coding	652	72388	5.3	8	14	14	8	0	14	15.95	0.00011885
109	2	PF3D7_0310600.1;PF3D7_0310600.2	339	PF3D7_0310600.1	PF3D7_0310600.1:| organism=Plasmodium_falciparum_3D7 | product=SAC3/GNAP family-related protein, putative | location=Pf3D7_03_v3:461175-462027(-) | length=235 | sequence_SO=chromosome | SO=protein_coding ;PF3D7_0310600.2:| organism=Plasmodium_falciparum_3D7 | product=SAC3/GNAP family-related protein, putative | location=Pf3D7_03_v3:461175-462027(-) | length=234 | sequence_SO=chromosome | SO=prote…	235	28035	5.9	3	5	5	3	0	5	18.72	0.00011776
110	1	PF3D7_1028400	748	PF3D7_1028400	| organism=Plasmodium_falciparum_3D7 | product=nucleolar preribosomal assembly protein, putative | location=Pf3D7_10_v3:1169940-1171391(+) | length=483 | sequence_SO=chromosome | SO=protein_coding	483	57057	5.6	1	10	10	1	0	10	2.48	0.00011459
111	1	PF3D7_1419700	567	PF3D7_1419700	| organism=Plasmodium_falciparum_3D7 | product=conserved Plasmodium protein, unknown function | location=Pf3D7_14_v3:820068-821597(+) | length=509 | sequence_SO=chromosome | SO=protein_coding	509	59693	5	3	10	10	3	0	10	6.88	0.00010874
112	1	PF3D7_1343000	672	PF3D7_1343000	| organism=Plasmodium_falciparum_3D7 | product=phosphoethanolamine N-methyltransferase (PMT) | location=Pf3D7_13_v3:1696894-1698113(+) | length=266 | sequence_SO=chromosome | SO=protein_coding	266	31043	5.6	1	5	5	1	0	5	4.14	0.00010404
113	1	PF3D7_1010600	625	PF3D7_1010600	| organism=Plasmodium_falciparum_3D7 | product=eukaryotic translation initiation factor 2 beta subunit, putative | location=Pf3D7_10_v3:420185-421056(-) | length=222 | sequence_SO=chromosome | SO=protein_coding	222	25322	9.1	1	4	4	1	0	4	5.41	9.973e-05
114	1	PF3D7_1012400	508	PF3D7_1012400	| organism=Plasmodium_falciparum_3D7 | product=hypoxanthine-guanine phosphoribosyltransferase (HGPRT) | location=Pf3D7_10_v3:475327-476563(-) | length=231 | sequence_SO=chromosome | SO=protein_coding	231	26362	7.7	1	4	4	1	0	4	8.66	9.584e-05
115	2	PF3D7_1002400.1;PF3D7_1002400.2	634	PF3D7_1002400.1	PF3D7_1002400.1:| organism=Plasmodium_falciparum_3D7 | product=RNA binding protein, putative | location=Pf3D7_10_v3:121115-123291(+) | length=248 | sequence_SO=chromosome | SO=protein_coding ;PF3D7_1002400.2:| organism=Plasmodium_falciparum_3D7 | product=RNA binding protein, putative | location=Pf3D7_10_v3:121115-123291(+) | length=246 | sequence_SO=chromosome | SO=protein_coding ;	248	30051	10.1	1	4	4	1	0	4	5.24	8.927e-05
116	1	PF3D7_1125500	363	PF3D7_1125500	| organism=Plasmodium_falciparum_3D7 | product=small nuclear ribonucleoprotein D1, putative (SNRPD1) | location=Pf3D7_11_v3:1001182-1001562(-) | length=126 | sequence_SO=chromosome | SO=protein_coding	126	14337	10.2	1	2	2	1	0	2	16.67	8.785e-05
117	1	PF3D7_0918300	302	PF3D7_0918300	| organism=Plasmodium_falciparum_3D7 | product=eukaryotic translation initiation factor 3 subunit 5, putative | location=Pf3D7_09_v3:751358-752422(-) | length=320 | sequence_SO=chromosome | SO=protein_coding	320	36820	6.7	3	5	5	3	0	5	20.94	8.648e-05
118	1	PF3D7_1407800	447	PF3D7_1407800	| organism=Plasmodium_falciparum_3D7 | product=plasmepsin IV (PM4) | location=Pf3D7_14_v3:283086-284435(+) | length=449 | sequence_SO=chromosome | SO=protein_coding	449	51046	5.5	3	7	7	3	0	7	11.58	8.629e-05
119	1	PF3D7_0617900	274	PF3D7_0617900	| organism=Plasmodium_falciparum_3D7 | product=histone H3 variant, putative (H3.3) | location=Pf3D7_06_v3:754395-754805(+) | length=136 | sequence_SO=chromosome | SO=protein_coding	135	15310	11.2	1	2	2	1	0	2	23.7	8.2e-05
120	1	PF3D7_1462800	332	PF3D7_1462800	| organism=Plasmodium_falciparum_3D7 | product=glyceraldehyde-3-phosphate dehydrogenase (GAPDH) | location=Pf3D7_14_v3:2559098-2560347(+) | length=337 | sequence_SO=chromosome | SO=protein_coding	337	36635	7.7	3	5	5	3	0	5	18.99	8.212e-05
121	1	PF3D7_1015900	296	PF3D7_1015900	| organism=Plasmodium_falciparum_3D7 | product=enolase (ENO) | location=Pf3D7_10_v3:637138-639011(+) | length=446 | sequence_SO=chromosome | SO=protein_coding	446	48678	6.6	5	7	5	4	2	6.42857	21.97	7.978e-05
122	1	PF3D7_1028300	440	PF3D7_1028300	| organism=Plasmodium_falciparum_3D7 | product=nucleolar preribosomal assembly protein, putative | location=Pf3D7_10_v3:1168010-1168957(-) | length=315 | sequence_SO=chromosome | SO=protein_coding	315	37727	10.1	3	4	4	3	0	4	11.75	7.028e-05
123	1	PF3D7_1407100	706	PF3D7_1407100	| organism=Plasmodium_falciparum_3D7 | product=fibrillarin, putative (NOP1) | location=Pf3D7_14_v3:258746-259988(+) | length=318 | sequence_SO=chromosome | SO=protein_coding	318	34129	10	1	4	4	1	0	4	3.46	6.962e-05
124	1	PF3D7_1250000	420	PF3D7_1250000	| organism=Plasmodium_falciparum_3D7 | product=rRNA processing protein, putative | location=Pf3D7_12_v3:2044120-2044626(+) | length=168 | sequence_SO=chromosome | SO=protein_coding	168	19782	9.9	1	2	2	1	0	2	12.5	6.589e-05
125	1	PF3D7_1426100	605	PF3D7_1426100	| organism=Plasmodium_falciparum_3D7 | product=basic transcription factor 3b, putative | location=Pf3D7_14_v3:1018745-1019260(-) | length=171 | sequence_SO=chromosome | SO=protein_coding	171	19393	9	1	2	2	1	0	2	5.85	6.474e-05
126	1	PF3D7_0418200	744	PF3D7_0418200	| organism=Plasmodium_falciparum_3D7 | product=golgi organization and biogenesis factor, putative | location=Pf3D7_04_v3:817400-818689(+) | length=429 | sequence_SO=chromosome | SO=protein_coding	429	51030	7.1	2	5	5	2	0	5	2.56	6.451e-05
127	1	PF3D7_0528200	565	PF3D7_0528200	| organism=Plasmodium_falciparum_3D7 | product=eukaryotic translation initiation factor 3, subunit 6, putative | location=Pf3D7_05_v3:1163408-1165072(-) | length=517 | sequence_SO=chromosome | SO=protein_coding	517	61419	7.3	2	6	6	2	0	6	6.96	6.423e-05
128	1	PF3D7_0517700	523	PF3D7_0517700	| organism=Plasmodium_falciparum_3D7 | product=eukaryotic translation initiation factor, putative | location=Pf3D7_05_v3:743179-745329(+) | length=716 | sequence_SO=chromosome | SO=protein_coding	716	84057	8.1	3	8	8	3	0	8	8.24	6.184e-05
129	1	PF3D7_1471100	588	PF3D7_1471100	| organism=Plasmodium_falciparum_3D7 | product=exported protein 2 (EXP2) | location=Pf3D7_14_v3:2905163-2906565(-) | length=287 | sequence_SO=chromosome | SO=protein_coding	287	33412	5.3	1	3	3	1	0	3	6.27	5.786e-05
130	1	PF3D7_0208200	616	PF3D7_0208200	| organism=Plasmodium_falciparum_3D7 | product=RNA binding protein, putative | location=Pf3D7_02_v3:335679-336581(-) | length=300 | sequence_SO=chromosome | SO=protein_coding	300	36075	9.7	1	3	3	1	0	3	5.67	5.535e-05
131	1	PF3D7_0626800	563	PF3D7_0626800	| organism=Plasmodium_falciparum_3D7 | product=pyruvate kinase (PyrK) | location=Pf3D7_06_v3:1078995-1081320(+) | length=511 | sequence_SO=chromosome | SO=protein_coding	511	55661	7.6	2	5	5	2	0	5	7.05	5.416e-05
132	1	PF3D7_1121100	537	PF3D7_1121100	| organism=Plasmodium_falciparum_3D7 | product=conserved Plasmodium protein, unknown function | location=Pf3D7_11_v3:794254-799561(-) | length=1544 | sequence_SO=chromosome | SO=protein_coding	1544	184916	5.1	7	14	14	7	0	14	7.84	5.019e-05
133	1	PF3D7_0728000	642	PF3D7_0728000	| organism=Plasmodium_falciparum_3D7 | product=eukaryotic translation initiation factor 2 alpha subunit, putative | location=Pf3D7_07_v3:1191179-1192289(-) | length=329 | sequence_SO=chromosome | SO=protein_coding	329	37820	5.3	1	3	3	1	0	3	4.86	5.047e-05
134	1	PF3D7_1411300	580	PF3D7_1411300	| organism=Plasmodium_falciparum_3D7 | product=conserved Plasmodium protein, unknown function | location=Pf3D7_14_v3:458796-460962(+) | length=568 | sequence_SO=chromosome | SO=protein_coding	568	67348	8.3	2	5	5	2	0	5	6.51	4.872e-05
135	1	PF3D7_1118500	535	PF3D7_1118500	| organism=Plasmodium_falciparum_3D7 | product=box C/D snoRNP rRNA 2'-O-methylation factor, putative | location=Pf3D7_11_v3:703175-704959(+) | length=594 | sequence_SO=chromosome | SO=protein_coding	594	69390	5.9	3	5	5	3	0	5	7.91	4.659e-05
136	1	PF3D7_1021900	582	PF3D7_1021900	| organism=Plasmodium_falciparum_3D7 | product=conserved Plasmodium protein (10b antigen), unknown function | location=Pf3D7_10_v3:905473-912345(-) | length=2290 | sequence_SO=chromosome | SO=protein_coding	2290	267385	9.3	9	18	18	9	0	18	6.51	4.351e-05
137	1	PF3D7_1451100	651	PF3D7_1451100	| organism=Plasmodium_falciparum_3D7 | product=elongation factor 2 | location=Pf3D7_14_v3:2090902-2093400(+) | length=832 | sequence_SO=chromosome | SO=protein_coding	832	93523	6.8	3	12	1	1	11	6.5	4.57	4.324e-05
138	1	PF3D7_0919000	690	PF3D7_0919000	| organism=Plasmodium_falciparum_3D7 | product=nucleosome assembly protein (NAPS) | location=Pf3D7_09_v3:781368-782675(-) | length=269 | sequence_SO=chromosome | SO=protein_coding	269	31826	4.4	1	2	2	1	0	2	3.72	4.115e-05
139	1	PF3D7_0831700	494	PF3D7_0831700	| organism=Plasmodium_falciparum_3D7 | product=heat shock protein 70, putative (HSP70-x) | location=Pf3D7_08_v3:1365467-1367506(-) | length=679 | sequence_SO=chromosome | SO=protein_coding	679	75053	5.8	4	20	4	2	16	4.41209	9.57	3.596e-05
140	1	PF3D7_0706500	586	PF3D7_0706500	| organism=Plasmodium_falciparum_3D7 | product=conserved Plasmodium protein, unknown function | location=Pf3D7_07_v3:309902-315022(-) | length=1706 | sequence_SO=chromosome | SO=protein_coding	1706	196569	8.1	7	10	10	7	0	10	6.33	3.244e-05
141	1	PF3D7_0308600	639	PF3D7_0308600	| organism=Plasmodium_falciparum_3D7 | product=pre-mRNA-processing factor 19, putative (PRPF19) | location=Pf3D7_03_v3:372632-374230(+) | length=532 | sequence_SO=chromosome | SO=protein_coding	532	60754	6.6	1	3	3	1	0	3	5.08	3.121e-05
142	1	PF3D7_0731100	726	PF3D7_0731100	| organism=Plasmodium_falciparum_3D7 | product=Plasmodium exported protein (PHISTc), unknown function (GEXP11) | location=Pf3D7_07_v3:1338959-1341790(+) | length=890 | sequence_SO=chromosome | SO=protein_coding	890	103069	6.9	1	5	5	1	0	5	3.03	3.109e-05
143	1	PF3D7_0708400	774	PF3D7_0708400	| organism=Plasmodium_falciparum_3D7 | product=heat shock protein 90 (HSP90) | location=Pf3D7_07_v3:381592-384614(+) | length=745 | sequence_SO=chromosome | SO=protein_coding	745	86166	5	1	4	4	1	0	4	1.74	2.972e-05
144	1	PF3D7_0501100.1	561	PF3D7_0501100.1	| organism=Plasmodium_falciparum_3D7 | product=heat shock protein 40, type II (HSP40) | location=Pf3D7_05_v3:58037-59726(-) | length=402 | sequence_SO=chromosome | SO=protein_coding	402	46367	7.8	1	2	2	1	0	2	7.21	2.754e-05
145	1	PF3D7_0922200	573	PF3D7_0922200	| organism=Plasmodium_falciparum_3D7 | product=S-adenosylmethionine synthetase (SAMS) | location=Pf3D7_09_v3:903362-904570(+) | length=402 | sequence_SO=chromosome | SO=protein_coding	402	44844	6.7	2	2	2	2	0	2	6.72	2.754e-05
146	1	PF3D7_0903500	754	PF3D7_0903500	| organism=Plasmodium_falciparum_3D7 | product=conserved Plasmodium protein, unknown function | location=Pf3D7_09_v3:162769-166923(+) | length=1384 | sequence_SO=chromosome | SO=protein_coding	1384	155151	6	2	7	7	2	0	7	2.17	2.799e-05
147	1	PF3D7_0612900	618	PF3D7_0612900	| organism=Plasmodium_falciparum_3D7 | product=nucleolar GTP-binding protein 1, putative | location=Pf3D7_06_v3:531126-533186(+) | length=686 | sequence_SO=chromosome | SO=protein_coding	686	79534	9.6	3	3	3	3	0	3	5.54	2.42e-05
148	1	PF3D7_1036900	714	PF3D7_1036900	| organism=Plasmodium_falciparum_3D7 | product=conserved Plasmodium protein, unknown function | location=Pf3D7_10_v3:1452599-1458006(-) | length=1681 | sequence_SO=chromosome | SO=protein_coding	1681	192685	9.3	3	6	6	3	0	6	3.33	1.976e-05
149	1	PF3D7_1212700	751	PF3D7_1212700	| organism=Plasmodium_falciparum_3D7 | product=eukaryotic translation initiation factor 3 subunit 10, putative | location=Pf3D7_12_v3:558047-562180(-) | length=1377 | sequence_SO=chromosome | SO=protein_coding	1377	166061	6.8	2	5	5	2	0	5	2.4	2.01e-05
150	1	PF3D7_1011800	627	PF3D7_1011800	| organism=Plasmodium_falciparum_3D7 | product=QF122 antigen | location=Pf3D7_10_v3:455398-458817(+) | length=1139 | sequence_SO=chromosome | SO=protein_coding	1139	131625	9.2	3	4	4	3	0	4	5.36	1.944e-05
151	1	PF3D7_0500800	681	PF3D7_0500800	| organism=Plasmodium_falciparum_3D7 | product=mature parasite-infected erythrocyte surface antigen,erythrocyte membrane protein 2 (MESA) | location=Pf3D7_05_v3:43327-47761(-) | length=1434 | sequence_SO=chromosome | SO=protein_coding	1434	168287	4.8	3	5	5	3	0	5	3.97	1.93e-05
152	1	PF3D7_1340300	772	PF3D7_1340300	| organism=Plasmodium_falciparum_3D7 | product=conserved Plasmodium protein, unknown function | location=Pf3D7_13_v3:1607323-1610190(+) | length=955 | sequence_SO=chromosome | SO=protein_coding	955	114349	9.4	1	3	3	1	0	3	1.78	1.739e-05
153	1	PF3D7_1412500	386	PF3D7_1412500	| organism=Plasmodium_falciparum_3D7 | product=actin II (ACT2) | location=Pf3D7_14_v3:507360-508868(+) | length=376 | sequence_SO=chromosome | SO=protein_coding	376	42606	5.3	3	7	1	1	6	1.02111	15.16	1.503e-05
154	1	PF3D7_1232100	793	PF3D7_1232100	| organism=Plasmodium_falciparum_3D7 | product=60 kDa chaperonin (CPN60) | location=Pf3D7_12_v3:1328311-1331371(-) | length=718 | sequence_SO=chromosome | SO=protein_coding	718	81484	5.1	1	2	2	1	0	2	1.39	1.542e-05
155	1	PF3D7_1206200	745	PF3D7_1206200	| organism=Plasmodium_falciparum_3D7 | product=eukaryotic translation initiation factor 3 subunit 8, putative | location=Pf3D7_12_v3:275744-279336(-) | length=984 | sequence_SO=chromosome | SO=protein_coding	984	116014	5.4	1	2	2	1	0	2	2.54	1.125e-05
156	1	PF3D7_1423700	747	PF3D7_1423700	| organism=Plasmodium_falciparum_3D7 | product=conserved Plasmodium protein, unknown function | location=Pf3D7_14_v3:959074-963750(-) | length=1558 | sequence_SO=chromosome | SO=protein_coding	1558	183575	6.9	2	3	3	2	0	3	2.5	1.066e-05
157	1	PF3D7_1354300	788	PF3D7_1354300	| organism=Plasmodium_falciparum_3D7 | product=large subunit rRNA methyltransferase, putative | location=Pf3D7_13_v3:2164239-2167416(-) | length=1019 | sequence_SO=chromosome | SO=protein_coding	1019	120251	9	1	2	2	1	0	2	1.47	1.086e-05
158	1	PF3D7_0822200	806	PF3D7_0822200	| organism=Plasmodium_falciparum_3D7 | product=conserved Plasmodium membrane protein, unknown function | location=Pf3D7_08_v3:982570-987696(+) | length=1510 | sequence_SO=chromosome | SO=protein_coding	1510	186587	9.5	1	3	3	1	0	3	0.79	1.1e-05
159	1	PF3D7_0714200	755	PF3D7_0714200	| organism=Plasmodium_falciparum_3D7 | product=conserved Plasmodium protein, unknown function | location=Pf3D7_07_v3:650834-654919(+) | length=1361 | sequence_SO=chromosome | SO=protein_coding	1361	159528	5.8	2	2	2	2	0	2	2.13	8.13e-06
160	1	PF3D7_1446500	810	PF3D7_1446500	| organism=Plasmodium_falciparum_3D7 | product=conserved Plasmodium protein, unknown function | location=Pf3D7_14_v3:1907197-1916202(+) | length=3001 | sequence_SO=chromosome | SO=protein_coding	3001	346921	8.8	1	4	4	1	0	4	0.53	7.38e-06
161	1	PF3D7_1107300	812	PF3D7_1107300	| organism=Plasmodium_falciparum_3D7 | product=polyadenylate-binding protein-interacting protein 1, putative (PAIP1) | location=Pf3D7_11_v3:301283-311287(-) | length=3334 | sequence_SO=chromosome | SO=protein_coding	3334	381873	7	2	4	4	2	0	4	0.39	6.64e-06
162	1	PF3D7_1455600	808	PF3D7_1455600	| organism=Plasmodium_falciparum_3D7 | product=ferlin, putative | location=Pf3D7_14_v3:2271529-2277243(-) | length=1904 | sequence_SO=chromosome | SO=protein_coding	1904	224720	8	1	2	2	1	0	2	0.58	5.81e-06
163	1	PF3D7_1123000	811	PF3D7_1123000	| organism=Plasmodium_falciparum_3D7 | product=conserved Plasmodium protein, unknown function | location=Pf3D7_11_v3:895967-903370(-) | length=2467 | sequence_SO=chromosome | SO=protein_coding	2467	292909	9.2	1	2	2	1	0	2	0.45	4.49e-06
164	1	gi|4504347|ref|NP_000549.1|	4	gi|4504347|ref|NP_000549.1|	hemoglobin subunit alpha [Homo sapiens]	142	15258	8.7	17	4857	4855	17	2	4856	88.73	0.189276
165	1	gi|4504349|ref|NP_000509.1|	2	gi|4504349|ref|NP_000509.1|	hemoglobin subunit beta [Homo sapiens]	147	15998	7.3	20	5717	3463	14	2254	4846.46	91.16	0.182479
166	1	gi|4504351|ref|NP_000510.1|	3	gi|4504351|ref|NP_000510.1|	hemoglobin subunit delta [Homo sapiens]	147	16055	8	20	4393	2142	14	2251	2997.1	89.8	0.112847
167	1	gi|258679498|ref|NP_001158302.1|	23	gi|258679498|ref|NP_001158302.1|	carbonic anhydrase 1 [Homo sapiens]	261	28870	7.1	15	1017	1016	15	1	1016	63.6	0.0215456
168	1	gi|4758012|ref|NP_004850.1|	19	gi|4758012|ref|NP_004850.1|	clathrin heavy chain 1 [Homo sapiens]	1675	191613	5.7	118	2619	2618	118	1	2618	65.25	0.00865088
169	1	gi|32189392|ref|NP_005800.3|	10	gi|32189392|ref|NP_005800.3|	peroxiredoxin-2 isoform a [Homo sapiens]	198	21892	6	17	306	303	16	3	305.877	71.21	0.0085504
170	2	gi|316659409|ref|NP_001186883.1|;gi|4501885|ref|NP_001092.1|	15	gi|316659409|ref|NP_001186883.1|	gi|316659409|ref|NP_001186883.1|:actin, cytoplasmic 2 [Homo sapiens] ;gi|4501885|ref|NP_001092.1|:actin, cytoplasmic 1 [Homo sapiens] ;	375	41793	5.5	31	406	239	15	167	381.47	67.2	0.00563034
171	1	gi|115298659|ref|NP_003117.2|	8	gi|115298659|ref|NP_003117.2|	spectrin alpha chain, erythrocyte [Homo sapiens]	2419	280013	5	187	2310	2309	187	1	2309	73.17	0.00528316
172	1	gi|4885393|ref|NP_005321.1|	136	gi|4885393|ref|NP_005321.1|	hemoglobin subunit epsilon [Homo sapiens]	147	16203	8.6	5	736	114	3	622	127.276	37.41	0.00479222
173	2	gi|67782319|ref|NP_000338.3|;gi|67782321|ref|NP_001020029.1|	17	gi|67782319|ref|NP_000338.3|	gi|67782319|ref|NP_000338.3|:spectrin beta chain, erythrocyte isoform b [Homo sapiens] ;gi|67782321|ref|NP_001020029.1|:spectrin beta chain, erythrocyte isoform a [Homo sapiens] ;	2137	246466	5.3	154	1681	1658	154	23	1678	66.68	0.00434603
174	1	gi|4758274|ref|NP_004428.1|	30	gi|4758274|ref|NP_004428.1|	protein 4.1 isoform 6 [Homo sapiens]	588	66399	7.3	42	449	422	40	27	447.831	61.05	0.00421543
175	1	gi|4502419|ref|NP_000704.1|	5	gi|4502419|ref|NP_000704.1|	flavin reductase (NADPH) [Homo sapiens]	206	22119	7.6	16	154	154	16	0	154	85.44	0.0041377
176	1	gi|38016911|ref|NP_004090.4|	18	gi|38016911|ref|NP_004090.4|	erythrocyte band 7 integral membrane protein isoform a [Homo sapiens]	288	31731	7.9	19	201	201	19	0	201	66.32	0.00386286
177	1	gi|4507021|ref|NP_000333.1|	125	gi|4507021|ref|NP_000333.1|	band 3 anion transport protein [Homo sapiens]	911	101792	5.2	28	538	535	28	3	536	39.74	0.00325651
178	1	gi|4557395|ref|NP_000058.1|	61	gi|4557395|ref|NP_000058.1|	carbonic anhydrase 2 [Homo sapiens]	260	29246	7.4	12	142	142	12	0	142	51.15	0.00302288
179	1	gi|186972143|ref|NP_003282.2|	48	gi|186972143|ref|NP_003282.2|	tripeptidyl-peptidase 2 [Homo sapiens]	1249	138349	6.3	64	620	618	64	2	619	55.4	0.00274305
180	1	gi|4757900|ref|NP_004334.1|	12	gi|4757900|ref|NP_004334.1|	calreticulin precursor [Homo sapiens]	417	48142	4.4	24	194	192	24	2	193	70.26	0.00256169
181	1	gi|70780359|ref|NP_065209.2|	14	gi|70780359|ref|NP_065209.2|	ankyrin-1 isoform 1 [Homo sapiens]	1881	206263	6	108	1073	12	3	1061	760.941	67.41	0.00223907
182	1	gi|297307158|ref|NP_001171983.1|	55	gi|297307158|ref|NP_001171983.1|	beta-adducin isoform a [Homo sapiens]	726	80854	5.9	34	255	255	34	0	255	53.31	0.00194406
183	1	gi|4557014|ref|NP_001743.1|	35	gi|4557014|ref|NP_001743.1|	catalase [Homo sapiens]	527	59756	7.4	29	172	172	29	0	172	59.58	0.00180644
184	1	gi|4502011|ref|NP_000467.1|	25	gi|4502011|ref|NP_000467.1|	adenylate kinase isoenzyme 1 [Homo sapiens]	194	21635	8.6	12	53	50	12	3	51	62.37	0.00145504
185	1	gi|5803225|ref|NP_006752.1|	92	gi|5803225|ref|NP_006752.1|	14-3-3 protein epsilon [Homo sapiens]	255	29174	4.7	8	67	67	8	0	67	44.31	0.00145425
186	4	gi|29826319|ref|NP_001110.2|;gi|29826321|ref|NP_054908.2|;gi|29826323|ref|NP_054909.2|;gi|29826325|ref|NP_789771.1|	109	gi|29826319|ref|NP_001110.2|	gi|29826319|ref|NP_001110.2|:alpha-adducin isoform a [Homo sapiens] ;gi|29826321|ref|NP_054908.2|:alpha-adducin isoform b [Homo sapiens] ;gi|29826323|ref|NP_054909.2|:alpha-adducin isoform c [Homo sapiens] ;gi|29826325|ref|NP_789771.1|:alpha-adducin isoform d [Homo sapiens] ;	737	80955	5.8	24	192	192	24	0	192	42.06	0.00144191
187	1	gi|52487191|ref|NP_055866.1|	70	gi|52487191|ref|NP_055866.1|	endoplasmic reticulum resident protein 44 precursor [Homo sapiens]	406	46971	5.3	18	105	105	18	0	105	49.01	0.00143143
188	2	gi|114155144|ref|NP_001036816.1|;gi|24119203|ref|NP_705935.1|	57	gi|114155144|ref|NP_001036816.1|	gi|114155144|ref|NP_001036816.1|:tropomyosin alpha-3 chain isoform 4 [Homo sapiens] ;gi|24119203|ref|NP_705935.1|:tropomyosin alpha-3 chain isoform 2 [Homo sapiens] ;	248	28870	4.8	17	61	43	12	18	58.1296	53.23	0.00129733
189	1	gi|4507149|ref|NP_000445.1|	74	gi|4507149|ref|NP_000445.1|	superoxide dismutase [Cu-Zn] [Homo sapiens]	154	15936	6.1	6	34	34	6	0	34	48.05	0.00122198
190	1	gi|40353764|ref|NP_954655.1|	156	gi|40353764|ref|NP_954655.1|	bisphosphoglycerate mutase [Homo sapiens]	259	30005	6.5	9	55	55	9	0	55	35.52	0.00117535
191	2	gi|378404908|ref|NP_001243728.1|;gi|7669492|ref|NP_002037.2|	107	gi|378404908|ref|NP_001243728.1|	gi|378404908|ref|NP_001243728.1|:glyceraldehyde-3-phosphate dehydrogenase isoform 2 [Homo sapiens] ;gi|7669492|ref|NP_002037.2|:glyceraldehyde-3-phosphate dehydrogenase isoform 1 [Homo sapiens] ;	293	31548	7.6	13	62	62	13	0	62	42.32	0.0011712
192	1	gi|5729877|ref|NP_006588.1|	127	gi|5729877|ref|NP_006588.1|	heat shock cognate 71 kDa protein isoform 1 [Homo sapiens]	646	70898	5.5	26	140	126	25	14	133.381	39.01	0.00114279
193	2	gi|219555707|ref|NP_001137232.1|;gi|219555712|ref|NP_001137234.1|	129	gi|219555707|ref|NP_001137232.1|	gi|219555707|ref|NP_001137232.1|:eukaryotic translation initiation factor 5A-1 isoform A [Homo sapiens] ;gi|219555712|ref|NP_001137234.1|:eukaryotic translation initiation factor 5A-1 isoform B [Homo sapiens] ;	184	20170	7	6	35	35	6	0	35	38.59	0.00105282
194	1	gi|5453555|ref|NP_006316.1|	90	gi|5453555|ref|NP_006316.1|	GTP-binding nuclear protein Ran [Homo sapiens]	216	24423	7.5	8	40	40	8	0	40	44.91	0.00102497
195	1	gi|70780355|ref|NP_065210.2|	11	gi|70780355|ref|NP_065210.2|	ankyrin-1 isoform 2 [Homo sapiens]	1719	188998	6.6	107	1066	5	2	1061	317.059	70.74	0.00102087
196	1	gi|183227678|ref|NP_001116849.1|	32	gi|183227678|ref|NP_001116849.1|	protein DJ-1 [Homo sapiens]	189	19891	6.8	7	33	33	7	0	33	60.32	0.0009664
197	2	gi|4501881|ref|NP_001091.1|;gi|4885049|ref|NP_005150.1|	102	gi|4501881|ref|NP_001091.1|	gi|4501881|ref|NP_001091.1|:actin, alpha skeletal muscle [Homo sapiens] ;gi|4885049|ref|NP_005150.1|:actin, alpha cardiac muscle 1 proprotein [Homo sapiens] ;	377	42051	5.4	19	197	40	5	157	62.3475	42.71	0.00091534
198	1	gi|25777602|ref|NP_002799.3|	85	gi|25777602|ref|NP_002799.3|	26S proteasome non-ATPase regulatory subunit 2 [Homo sapiens]	908	100200	5.2	26	149	149	26	0	149	45.37	0.00090825
199	1	gi|20149498|ref|NP_000137.2|	99	gi|20149498|ref|NP_000137.2|	ferritin light chain [Homo sapiens]	175	20020	5.8	5	28	28	5	0	28	42.86	0.00088558
200	1	gi|21361144|ref|NP_002795.2|	45	gi|21361144|ref|NP_002795.2|	26S protease regulatory subunit 6A [Homo sapiens]	439	49204	5.2	24	70	70	24	0	70	55.81	0.00088255
201	1	gi|5031699|ref|NP_005794.1|	121	gi|5031699|ref|NP_005794.1|	flotillin-1 [Homo sapiens]	427	47355	7.5	16	68	68	16	0	68	40.05	0.00088143
202	1	gi|38202257|ref|NP_938148.1|	177	gi|38202257|ref|NP_938148.1|	neutral alpha-glucosidase AB isoform 2 precursor [Homo sapiens]	944	106874	6.1	25	151	150	25	1	150	32.52	0.00087948
203	2	gi|225690604|ref|NP_001139527.1|;gi|6806898|ref|NP_009292.1|	130	gi|225690604|ref|NP_001139527.1|	gi|225690604|ref|NP_001139527.1|:alpha-synuclein isoform NACP140 [Homo sapiens] ;gi|6806898|ref|NP_009292.1|:alpha-synuclein isoform NACP112 [Homo sapiens] ;	140	14460	4.7	5	22	22	5	0	22	38.57	0.00086976
204	1	gi|23110942|ref|NP_002781.2|	96	gi|23110942|ref|NP_002781.2|	proteasome subunit alpha type-5 isoform 1 [Homo sapiens]	241	26411	4.8	7	37	37	7	0	37	43.15	0.00084975
205	1	gi|260763922|ref|NP_001159588.1|	37	gi|260763922|ref|NP_001159588.1|	tropomodulin-1 [Homo sapiens]	359	40569	5.1	19	56	55	19	1	55	58.22	0.00084796
206	2	gi|24497435|ref|NP_002796.4|;gi|312596881|ref|NP_001186092.1|	124	gi|24497435|ref|NP_002796.4|	gi|24497435|ref|NP_002796.4|:26S protease regulatory subunit 8 isoform 1 [Homo sapiens] ;gi|312596881|ref|NP_001186092.1|:26S protease regulatory subunit 8 isoform 2 [Homo sapiens] ;	406	45626	7.5	12	63	62	12	1	62	39.9	0.00084522
207	1	gi|116063554|ref|NP_057038.2|	106	gi|116063554|ref|NP_057038.2|	putative deoxyribose-phosphate aldolase [Homo sapiens]	318	35231	8.9	10	48	48	10	0	48	42.45	0.00083545
208	1	gi|5729991|ref|NP_006494.1|	44	gi|5729991|ref|NP_006494.1|	26S protease regulatory subunit 6B isoform 1 [Homo sapiens]	418	47366	5.2	17	61	61	17	0	61	56.22	0.00080772
209	2	gi|20149500|ref|NP_000181.2|;gi|66933009|ref|NP_001019553.1|	191	gi|20149500|ref|NP_000181.2|	gi|20149500|ref|NP_000181.2|:porphobilinogen deaminase isoform 1 [Homo sapiens] ;gi|66933009|ref|NP_001019553.1|:porphobilinogen deaminase isoform 2 [Homo sapiens] ;	361	39330	7.2	8	52	52	8	0	52	31.02	0.00079726
210	1	gi|4758638|ref|NP_004896.1|	100	gi|4758638|ref|NP_004896.1|	peroxiredoxin-6 [Homo sapiens]	224	25035	6.4	11	32	32	11	0	32	42.86	0.00079069
211	1	gi|16507237|ref|NP_005338.1|	131	gi|16507237|ref|NP_005338.1|	78 kDa glucose-regulated protein precursor [Homo sapiens]	654	72333	5.2	23	93	88	21	5	90.7287	38.53	0.00076784
212	1	gi|66933005|ref|NP_001019820.1|	141	gi|66933005|ref|NP_001019820.1|	calnexin precursor [Homo sapiens]	592	67568	4.6	20	81	81	20	0	81	36.99	0.0007573
213	1	gi|4826952|ref|NP_005038.1|	175	gi|4826952|ref|NP_005038.1|	26S proteasome non-ATPase regulatory subunit 5 isoform 1 [Homo sapiens]	504	56196	5.5	12	68	68	12	0	68	32.74	0.00074676
214	1	gi|4885395|ref|NP_005322.1|	82	gi|4885395|ref|NP_005322.1|	hemoglobin subunit theta-1 [Homo sapiens]	142	15508	7.6	4	19	19	4	0	19	45.77	0.00074058
215	1	gi|4506181|ref|NP_002778.1|	220	gi|4506181|ref|NP_002778.1|	proteasome subunit alpha type-2 [Homo sapiens]	234	25899	7.4	6	31	31	6	0	31	27.78	0.00073325
216	1	gi|21361657|ref|NP_005304.3|	108	gi|21361657|ref|NP_005304.3|	protein disulfide-isomerase A3 precursor [Homo sapiens]	505	56782	6.4	19	66	66	19	0	66	42.18	0.00072337
217	2	gi|166362735|ref|NP_000110.2|;gi|166362737|ref|NP_001107606.1|	94	gi|166362735|ref|NP_000110.2|	gi|166362735|ref|NP_000110.2|:erythrocyte membrane protein band 4.2 isoform 1 [Homo sapiens] ;gi|166362737|ref|NP_001107606.1|:erythrocyte membrane protein band 4.2 isoform 2 [Homo sapiens] ;	721	79927	8.1	22	93	93	22	0	93	43.83	0.00071393
218	1	gi|223972651|ref|NP_699160.2|	214	gi|223972651|ref|NP_699160.2|	aldehyde dehydrogenase family 16 member A1 isoform 1 [Homo sapiens]	802	85127	6.8	15	99	99	15	0	99	28.68	0.00068323
219	1	gi|194248072|ref|NP_005336.3|	148	gi|194248072|ref|NP_005336.3|	heat shock 70 kDa protein 1A/1B [Homo sapiens]	641	70052	5.6	19	92	68	17	24	78.2218	36.19	0.00067542
220	1	gi|21464101|ref|NP_036611.2|	209	gi|21464101|ref|NP_036611.2|	14-3-3 protein gamma [Homo sapiens]	247	28303	4.9	5	29	29	5	0	29	29.15	0.00064984
221	4	gi|354983493|ref|NP_001238978.1|;gi|354983495|ref|NP_001238979.1|;gi|354983499|ref|NP_001238981.1|;gi|354983501|ref|NP_001238982.1|	152	gi|354983493|ref|NP_001238978.1|	gi|354983493|ref|NP_001238978.1|:protein-L-isoaspartate(D-aspartate) O-methyltransferase isoform 2 [Homo sapiens] ;gi|354983495|ref|NP_001238979.1|:protein-L-isoaspartate(D-aspartate) O-methyltransferase isoform 3 [Homo sapiens] ;gi|354983499|ref|NP_001238981.1|:protein-L-isoaspartate(D-aspartate) O-methyltransferase isoform 5 [Homo sapiens] ;gi|354983501|ref|NP_001238982.1|:protein-L-isoaspartat…	286	30358	6.7	9	33	33	9	0	33	36.01	0.00063864
222	1	gi|5032007|ref|NP_005850.1|	204	gi|5032007|ref|NP_005850.1|	transcriptional activator protein Pur-alpha [Homo sapiens]	322	34911	6.4	6	37	37	6	0	37	29.5	0.00063599
223	1	gi|4503117|ref|NP_000091.1|	164	gi|4503117|ref|NP_000091.1|	cystatin-B [Homo sapiens]	98	11140	7.6	2	11	11	2	0	11	33.67	0.00062126
224	2	gi|16306550|ref|NP_003935.2|;gi|385137130|ref|NP_001245218.1|	160	gi|16306550|ref|NP_003935.2|	gi|16306550|ref|NP_003935.2|:selenium-binding protein 1 isoform 1 [Homo sapiens] ;gi|385137130|ref|NP_001245218.1|:selenium-binding protein 1 isoform 3 [Homo sapiens] ;	472	52391	6.4	11	52	52	11	0	52	34.96	0.00060977
225	1	gi|4502899|ref|NP_001824.1|	337	gi|4502899|ref|NP_001824.1|	clathrin light chain A isoform a [Homo sapiens]	218	23662	4.5	4	24	24	4	0	24	18.81	0.00060934
226	1	gi|56682959|ref|NP_002023.2|	86	gi|56682959|ref|NP_002023.2|	ferritin heavy chain [Homo sapiens]	183	21226	5.6	7	20	20	7	0	20	45.36	0.0006049
227	1	gi|195539395|ref|NP_002797.3|	89	gi|195539395|ref|NP_002797.3|	26S protease regulatory subunit 10B [Homo sapiens]	403	45797	7.8	17	44	44	17	0	44	44.91	0.0006043
228	1	gi|18543329|ref|NP_002804.2|	154	gi|18543329|ref|NP_002804.2|	26S proteasome non-ATPase regulatory subunit 9 isoform 1 [Homo sapiens]	223	24682	7	7	24	24	7	0	24	35.87	0.00059568
229	1	gi|4506209|ref|NP_002794.1|	42	gi|4506209|ref|NP_002794.1|	26S protease regulatory subunit 7 isoform 1 [Homo sapiens]	433	48634	5.9	20	46	46	20	0	46	56.81	0.000588
230	2	gi|166706883|ref|NP_001107610.1|;gi|166706885|ref|NP_001107611.1|	84	gi|166706883|ref|NP_001107610.1|	gi|166706883|ref|NP_001107610.1|:dematin isoform 2 [Homo sapiens] ;gi|166706885|ref|NP_001107611.1|:dematin isoform 3 [Homo sapiens] ;	383	43088	8.9	14	80	1	1	79	40.5	45.69	0.00058528
231	2	gi|145386531|ref|NP_001077861.1|;gi|145386559|ref|NP_001077862.1|	272	gi|145386531|ref|NP_001077861.1|	gi|145386531|ref|NP_001077861.1|:D-dopachrome decarboxylase [Homo sapiens] ;gi|145386559|ref|NP_001077862.1|:D-dopachrome decarboxylase-like protein [Homo sapiens] ;	118	12712	7.3	3	12	12	3	0	12	23.73	0.00056287
232	1	gi|5803023|ref|NP_006807.1|	75	gi|5803023|ref|NP_006807.1|	vesicular integral-membrane protein VIP36 precursor [Homo sapiens]	356	40229	7	14	36	36	14	0	36	48.03	0.0005597
233	1	gi|166706879|ref|NP_001107608.1|	111	gi|166706879|ref|NP_001107608.1|	dematin isoform 1 [Homo sapiens]	405	45514	8.9	14	80	1	1	79	40.5	41.73	0.00055348
234	1	gi|51510893|ref|NP_001003938.1|	252	gi|51510893|ref|NP_001003938.1|	hemoglobin subunit mu [Homo sapiens]	141	15618	6.6	2	14	14	2	0	14	25.53	0.00054956
235	1	gi|9845516|ref|NP_062427.1|	336	gi|9845516|ref|NP_062427.1|	protein S100-A4 [Homo sapiens]	101	11728	6.1	3	10	10	3	0	10	18.81	0.000548
236	1	gi|7657176|ref|NP_055070.1|	143	gi|7657176|ref|NP_055070.1|	protein canopy homolog 2 isoform 1 precursor [Homo sapiens]	182	20652	4.9	7	18	18	7	0	18	36.81	0.0005474
237	1	gi|4502643|ref|NP_001753.1|	173	gi|4502643|ref|NP_001753.1|	T-complex protein 1 subunit zeta isoform a [Homo sapiens]	531	58024	6.7	13	50	50	13	0	50	32.96	0.00052117
238	1	gi|24430151|ref|NP_002793.2|	105	gi|24430151|ref|NP_002793.2|	26S protease regulatory subunit 4 [Homo sapiens]	440	49185	6.2	15	41	39	15	2	41	42.5	0.00051575
239	1	gi|394953908|ref|NP_001257411.1|	352	gi|394953908|ref|NP_001257411.1|	26S proteasome non-ATPase regulatory subunit 11 [Homo sapiens]	422	47464	6.5	6	39	39	6	0	39	17.54	0.00051151
240	1	gi|24307939|ref|NP_036205.1|	123	gi|24307939|ref|NP_036205.1|	T-complex protein 1 subunit epsilon [Homo sapiens]	541	59671	5.6	14	49	49	14	0	49	39.93	0.00050131
241	1	gi|19923761|ref|NP_004888.2|	221	gi|19923761|ref|NP_004888.2|	multiple inositol polyphosphate phosphatase 1 isoform 1 precursor [Homo sapiens]	487	55051	7.8	10	42	42	10	0	42	27.72	0.00047734
242	2	gi|4557469|ref|NP_001273.1|;gi|71773106|ref|NP_001025177.1|	190	gi|4557469|ref|NP_001273.1|	gi|4557469|ref|NP_001273.1|:AP-2 complex subunit beta isoform b [Homo sapiens] ;gi|71773106|ref|NP_001025177.1|:AP-2 complex subunit beta isoform a [Homo sapiens] ;	937	104553	5.4	24	91	53	14	38	80.2162	31.06	0.00047384
243	2	gi|38045913|ref|NP_937818.1|;gi|4557797|ref|NP_000260.1|	205	gi|38045913|ref|NP_937818.1|	gi|38045913|ref|NP_937818.1|:nucleoside diphosphate kinase A isoform a [Homo sapiens] ;gi|4557797|ref|NP_000260.1|:nucleoside diphosphate kinase A isoform b [Homo sapiens] ;	177	19654	5.6	5	15	15	5	0	15	29.38	0.00046905
244	1	gi|21328448|ref|NP_647539.1|	206	gi|21328448|ref|NP_647539.1|	14-3-3 protein beta/alpha [Homo sapiens]	246	28082	4.8	4	20	20	4	0	20	29.27	0.00044999
245	1	gi|57863257|ref|NP_110379.2|	242	gi|57863257|ref|NP_110379.2|	T-complex protein 1 subunit alpha isoform a [Homo sapiens]	556	60344	6.1	10	45	45	10	0	45	26.26	0.00044796
246	1	gi|5031981|ref|NP_005796.1|	118	gi|5031981|ref|NP_005796.1|	26S proteasome non-ATPase regulatory subunit 14 [Homo sapiens]	310	34577	6.5	9	25	25	9	0	25	40.32	0.00044636
247	1	gi|25777615|ref|NP_002802.2|	172	gi|25777615|ref|NP_002802.2|	26S proteasome non-ATPase regulatory subunit 7 [Homo sapiens]	324	37025	6.8	10	26	26	10	0	26	33.02	0.00044415
248	1	gi|4758950|ref|NP_000933.1|	261	gi|4758950|ref|NP_000933.1|	peptidyl-prolyl cis-trans isomerase B precursor [Homo sapiens]	216	23743	9.4	6	17	17	6	0	17	24.54	0.00043561
249	1	gi|224586884|ref|NP_001138898.1|	91	gi|224586884|ref|NP_001138898.1|	DNA-binding protein A isoform b [Homo sapiens]	303	31947	9.7	9	43	7	2	36	23.2172	44.88	0.0004241
250	1	gi|5453603|ref|NP_006422.1|	97	gi|5453603|ref|NP_006422.1|	T-complex protein 1 subunit beta isoform 1 [Homo sapiens]	535	57488	6.4	15	42	41	15	1	41	42.99	0.00042417
251	1	gi|333360851|ref|NP_001193943.1|	195	gi|333360851|ref|NP_001193943.1|	serpin H1 precursor [Homo sapiens]	418	46441	8.7	8	32	32	8	0	32	30.86	0.00042372
252	1	gi|6715607|ref|NP_000175.1|	9	gi|6715607|ref|NP_000175.1|	hemoglobin subunit gamma-2 [Homo sapiens]	147	16126	7.2	10	632	10	8	622	11.1646	71.43	0.00042037
253	1	gi|4506127|ref|NP_002755.1|	398	gi|4506127|ref|NP_002755.1|	ribose-phosphate pyrophosphokinase 1 isoform 1 [Homo sapiens]	318	34834	7	3	24	24	3	0	24	14.15	0.00041772
254	1	gi|4557541|ref|NP_000104.1|	377	gi|4557541|ref|NP_000104.1|	torsin-1A precursor [Homo sapiens]	332	37809	7	3	25	25	3	0	25	15.66	0.00041678
255	1	gi|298286506|ref|NP_002090.4|	309	gi|298286506|ref|NP_002090.4|	glycophorin-A precursor [Homo sapiens]	150	16430	5.3	2	12	10	2	2	11	20.67	0.00040589
256	2	gi|4502171|ref|NP_000476.1|;gi|71773201|ref|NP_001025189.1|	251	gi|4502171|ref|NP_000476.1|	gi|4502171|ref|NP_000476.1|:adenine phosphoribosyltransferase isoform a [Homo sapiens] ;gi|71773201|ref|NP_001025189.1|:adenine phosphoribosyltransferase isoform b [Homo sapiens] ;	180	19608	6	3	13	13	3	0	13	25.56	0.00039974
257	1	gi|50428938|ref|NP_004308.2|	62	gi|50428938|ref|NP_004308.2|	ATPase ASNA1 [Homo sapiens]	348	38793	4.9	10	25	25	10	0	25	50.86	0.00039762
258	2	gi|193794814|ref|NP_001121089.1|;gi|342187211|ref|NP_001230106.1|	229	gi|193794814|ref|NP_001121089.1|	gi|193794814|ref|NP_001121089.1|:fructose-bisphosphate aldolase A isoform 1 [Homo sapiens] ;gi|342187211|ref|NP_001230106.1|:fructose-bisphosphate aldolase A isoform 2 [Homo sapiens] ;	364	39420	8.1	7	26	26	7	0	26	26.92	0.00039535
259	1	gi|78214522|ref|NP_001030335.1|	341	gi|78214522|ref|NP_001030335.1|	60S ribosomal protein L38 [Homo sapiens]	70	8218	10.1	1	5	5	1	0	5	18.57	0.00039535
260	1	gi|4757834|ref|NP_004273.1|	157	gi|4757834|ref|NP_004273.1|	BAG family molecular chaperone regulator 2 [Homo sapiens]	211	23772	6.7	6	15	15	6	0	15	35.07	0.00039347
261	1	gi|4506687|ref|NP_001009.1|	267	gi|4506687|ref|NP_001009.1|	40S ribosomal protein S15 [Homo sapiens]	145	17040	10.4	3	13	10	2	3	10.2239	24.14	0.00039026
262	1	gi|9910280|ref|NP_064505.1|	244	gi|9910280|ref|NP_064505.1|	UDP-glucose:glycoprotein glucosyltransferase 1 precursor [Homo sapiens]	1555	177189	5.6	28	109	109	28	0	109	26.24	0.00038797
263	1	gi|4505621|ref|NP_002558.1|	40	gi|4505621|ref|NP_002558.1|	phosphatidylethanolamine-binding protein 1 preproprotein [Homo sapiens]	187	21057	7.5	5	13	13	5	0	13	57.22	0.00038478
264	2	gi|14917109|ref|NP_004059.2|;gi|68799814|ref|NP_001020376.1|	275	gi|14917109|ref|NP_004059.2|	gi|14917109|ref|NP_004059.2|:AP-2 complex subunit mu isoform a [Homo sapiens] ;gi|68799814|ref|NP_001020376.1|:AP-2 complex subunit mu isoform b [Homo sapiens] ;	435	49655	9.5	9	30	30	9	0	30	23.68	0.00038171
265	1	gi|4506201|ref|NP_002788.1|	151	gi|4506201|ref|NP_002788.1|	proteasome subunit beta type-5 isoform 1 [Homo sapiens]	263	28480	6.9	6	18	18	6	0	18	36.12	0.00037881
266	1	gi|4507677|ref|NP_003290.1|	218	gi|4507677|ref|NP_003290.1|	endoplasmin precursor [Homo sapiens]	803	92469	4.8	19	55	55	19	0	55	28.14	0.0003791
267	1	gi|221316573|ref|NP_001137457.1|	227	gi|221316573|ref|NP_001137457.1|	barrier-to-autointegration factor [Homo sapiens]	89	10059	6.1	2	6	6	2	0	6	26.97	0.00037314
268	1	gi|10863927|ref|NP_066953.1|	69	gi|10863927|ref|NP_066953.1|	peptidyl-prolyl cis-trans isomerase A [Homo sapiens]	165	18012	7.8	6	11	11	6	0	11	49.09	0.00036899
269	2	gi|32484973|ref|NP_001114.2|;gi|32484975|ref|NP_006712.2|	188	gi|32484973|ref|NP_001114.2|	gi|32484973|ref|NP_001114.2|:adenosine kinase isoform a [Homo sapiens] ;gi|32484975|ref|NP_006712.2|:adenosine kinase isoform b [Homo sapiens] ;	345	38703	6.7	7	23	23	7	0	23	31.3	0.00036899
270	1	gi|320461711|ref|NP_001189360.1|	199	gi|320461711|ref|NP_001189360.1|	peroxiredoxin-1 [Homo sapiens]	199	22110	8.1	5	16	13	4	3	13.1234	30.15	0.00036501
271	1	gi|13899317|ref|NP_113657.1|	410	gi|13899317|ref|NP_113657.1|	SH3 domain-binding glutamic acid-rich-like protein 2 [Homo sapiens]	107	12326	6.7	1	7	7	1	0	7	13.08	0.00036209
272	1	gi|4505763|ref|NP_000282.1|	328	gi|4505763|ref|NP_000282.1|	phosphoglycerate kinase 1 [Homo sapiens]	417	44615	8.1	5	27	27	5	0	27	19.42	0.00035837
273	2	gi|106775678|ref|NP_001035807.1|;gi|24638446|ref|NP_003508.1|	122	gi|106775678|ref|NP_001035807.1|	gi|106775678|ref|NP_001035807.1|:histone H2A type 2-A [Homo sapiens] ;gi|24638446|ref|NP_003508.1|:histone H2A type 2-C [Homo sapiens] ;	130	14095	10.9	3	9	5	2	4	8.33333	40	0.0003548
274	1	gi|33457348|ref|NP_061980.1|	295	gi|33457348|ref|NP_061980.1|	UPF0556 protein C19orf10 precursor [Homo sapiens]	173	18795	6.7	3	11	11	3	0	11	21.97	0.00035193
275	1	gi|51599151|ref|NP_001003962.1|	246	gi|51599151|ref|NP_001003962.1|	calpain small subunit 1 [Homo sapiens]	268	28316	5.2	4	17	17	4	0	17	26.12	0.00035109
276	1	gi|157168362|ref|NP_000261.2|	139	gi|157168362|ref|NP_000261.2|	purine nucleoside phosphorylase [Homo sapiens]	289	32118	6.9	8	19	18	8	1	18	37.02	0.00034473
277	1	gi|208973244|ref|NP_001129174.1|	210	gi|208973244|ref|NP_001129174.1|	14-3-3 protein zeta/delta [Homo sapiens]	245	27745	4.8	5	15	15	5	0	15	28.98	0.00033887
278	2	gi|58761484|ref|NP_001008800.1|;gi|63162572|ref|NP_005989.3|	263	gi|58761484|ref|NP_001008800.1|	gi|58761484|ref|NP_001008800.1|:T-complex protein 1 subunit gamma isoform c [Homo sapiens] ;gi|63162572|ref|NP_005989.3|:T-complex protein 1 subunit gamma isoform a [Homo sapiens] ;	507	56431	6.5	8	31	31	8	0	31	24.26	0.00033842
279	1	gi|4506671|ref|NP_000995.1|	104	gi|4506671|ref|NP_000995.1|	60S acidic ribosomal protein P2 [Homo sapiens]	115	11665	4.5	3	7	7	3	0	7	42.61	0.0003369
280	1	gi|5453607|ref|NP_006420.1|	137	gi|5453607|ref|NP_006420.1|	T-complex protein 1 subunit eta isoform a [Homo sapiens]	543	59367	7.6	12	33	33	12	0	33	37.38	0.00033637
281	2	gi|19913414|ref|NP_055018.2|;gi|19913416|ref|NP_570603.2|	256	gi|19913414|ref|NP_055018.2|	gi|19913414|ref|NP_055018.2|:AP-2 complex subunit alpha-1 isoform 1 [Homo sapiens] ;gi|19913416|ref|NP_570603.2|:AP-2 complex subunit alpha-1 isoform 2 [Homo sapiens] ;	977	107546	7	19	58	50	16	8	56.7797	25.38	0.00032166
282	1	gi|4757714|ref|NP_004291.1|	198	gi|4757714|ref|NP_004291.1|	low molecular weight phosphotyrosine protein phosphatase isoform c [Homo sapiens]	158	18042	6.8	5	9	9	5	0	9	30.38	0.00031528
283	1	gi|206725530|ref|NP_001128680.1|	77	gi|206725530|ref|NP_001128680.1|	peptidyl-prolyl cis-trans isomerase FKBP2 precursor [Homo sapiens]	142	15649	9.1	4	8	8	4	0	8	47.18	0.00031182
284	3	gi|226874831|ref|NP_001152862.1|;gi|338827696|ref|NP_001229768.1|;gi|338827698|ref|NP_001229769.1|	245	gi|226874831|ref|NP_001152862.1|	gi|226874831|ref|NP_001152862.1|:guanylate kinase isoform a [Homo sapiens] ;gi|338827696|ref|NP_001229768.1|:guanylate kinase isoform b [Homo sapiens] ;gi|338827698|ref|NP_001229769.1|:guanylate kinase isoform c [Homo sapiens] ;	218	23782	7.5	3	12	12	3	0	12	26.15	0.00030467
285	1	gi|4506221|ref|NP_002807.1|	208	gi|4506221|ref|NP_002807.1|	26S proteasome non-ATPase regulatory subunit 12 isoform 1 [Homo sapiens]	456	52904	7.6	10	25	25	10	0	25	29.17	0.00030345
286	1	gi|23110925|ref|NP_002789.1|	253	gi|23110925|ref|NP_002789.1|	proteasome subunit beta type-6 isoform 1 proprotein [Homo sapiens]	239	25358	4.9	3	13	13	3	0	13	25.52	0.00030106
287	1	gi|22538465|ref|NP_002786.2|	183	gi|22538465|ref|NP_002786.2|	proteasome subunit beta type-3 [Homo sapiens]	205	22949	6.5	4	11	11	4	0	11	31.71	0.00029699
288	1	gi|224586882|ref|NP_003642.3|	142	gi|224586882|ref|NP_003642.3|	DNA-binding protein A isoform a [Homo sapiens]	372	40090	9.8	9	42	6	2	36	19.9005	36.83	0.00029609
289	2	gi|25777600|ref|NP_002798.2|;gi|300388183|ref|NP_001177966.1|	219	gi|25777600|ref|NP_002798.2|	gi|25777600|ref|NP_002798.2|:26S proteasome non-ATPase regulatory subunit 1 isoform 1 [Homo sapiens] ;gi|300388183|ref|NP_001177966.1|:26S proteasome non-ATPase regulatory subunit 1 isoform 2 [Homo sapiens] ;	953	105836	5.4	15	52	51	15	1	51	27.91	0.0002962
290	2	gi|262118255|ref|NP_001159932.1|;gi|4505237|ref|NP_002427.1|	289	gi|262118255|ref|NP_001159932.1|	gi|262118255|ref|NP_001159932.1|:55 kDa erythrocyte membrane protein isoform 2 [Homo sapiens] ;gi|4505237|ref|NP_002427.1|:55 kDa erythrocyte membrane protein isoform 1 [Homo sapiens] ;	449	50212	7.2	7	24	24	7	0	24	22.49	0.00029585
291	1	gi|4507709|ref|NP_003304.1|	223	gi|4507709|ref|NP_003304.1|	GDP-L-fucose synthase [Homo sapiens]	321	35893	6.6	5	17	17	5	0	17	27.41	0.00029312
292	1	gi|62955833|ref|NP_115717.3|	240	gi|62955833|ref|NP_115717.3|	protein DDI1 homolog 2 [Homo sapiens]	399	44523	5	7	21	21	7	0	21	26.57	0.00029131
293	2	gi|392996949|ref|NP_001257291.1|;gi|4826964|ref|NP_005044.1|	414	gi|392996949|ref|NP_001257291.1|	gi|392996949|ref|NP_001257291.1|:UV excision repair protein RAD23 homolog A isoform 2 [Homo sapiens] ;gi|4826964|ref|NP_005044.1|:UV excision repair protein RAD23 homolog A isoform 1 [Homo sapiens] ;	362	39538	4.6	2	19	19	2	0	19	12.98	0.0002905
294	1	gi|4506189|ref|NP_002783.1|	238	gi|4506189|ref|NP_002783.1|	proteasome subunit alpha type-7 [Homo sapiens]	248	27887	8.5	5	13	13	5	0	13	26.61	0.00029013
295	1	gi|189083849|ref|NP_000022.3|	345	gi|189083849|ref|NP_000022.3|	delta-aminolevulinic acid dehydratase [Homo sapiens]	330	36295	6.8	7	17	17	7	0	17	18.18	0.00028513
296	1	gi|19923193|ref|NP_003923.2|	462	gi|19923193|ref|NP_003923.2|	hsc70-interacting protein [Homo sapiens]	369	41332	5.3	3	19	19	3	0	19	11.11	0.00028499
297	1	gi|94538362|ref|NP_004466.2|	409	gi|94538362|ref|NP_004466.2|	flotillin-2 [Homo sapiens]	428	47064	5.3	4	22	22	4	0	22	13.08	0.0002845
298	1	gi|166795299|ref|NP_006507.2|	452	gi|166795299|ref|NP_006507.2|	solute carrier family 2, facilitated glucose transporter member 1 [Homo sapiens]	492	54084	8.7	6	26	24	6	2	25	11.38	0.00028124
299	1	gi|98986464|ref|NP_006818.3|	162	gi|98986464|ref|NP_006818.3|	transmembrane emp24 domain-containing protein 10 precursor [Homo sapiens]	219	24976	7.5	5	11	11	5	0	11	34.25	0.00027801
300	1	gi|5031873|ref|NP_005561.1|	280	gi|5031873|ref|NP_005561.1|	protein ERGIC-53 precursor [Homo sapiens]	510	57549	6.8	8	26	25	8	1	25	23.53	0.00027132
301	1	gi|7661914|ref|NP_055629.1|	294	gi|7661914|ref|NP_055629.1|	26S proteasome non-ATPase regulatory subunit 6 [Homo sapiens]	389	45531	5.6	7	19	19	7	0	19	22.11	0.00027034
302	1	gi|50592994|ref|NP_003320.2|	269	gi|50592994|ref|NP_003320.2|	thioredoxin isoform 1 [Homo sapiens]	105	11737	4.9	2	5	5	2	0	5	23.81	0.00026356
303	1	gi|7706495|ref|NP_057390.1|	285	gi|7706495|ref|NP_057390.1|	dnaJ homolog subfamily B member 11 precursor [Homo sapiens]	358	40514	6.2	6	17	17	6	0	17	23.18	0.00026283
304	1	gi|4826878|ref|NP_005100.1|	324	gi|4826878|ref|NP_005100.1|	serine/threonine-protein kinase OSR1 [Homo sapiens]	527	58022	6.4	7	26	25	7	1	25	19.73	0.00026256
305	3	gi|221316716|ref|NP_001137409.1|;gi|23110935|ref|NP_683877.1|;gi|4506179|ref|NP_002777.1|	207	gi|221316716|ref|NP_001137409.1|	gi|221316716|ref|NP_001137409.1|:proteasome subunit alpha type-1 isoform 3 [Homo sapiens] ;gi|23110935|ref|NP_683877.1|:proteasome subunit alpha type-1 isoform 1 [Homo sapiens] ;gi|4506179|ref|NP_002777.1|:proteasome subunit alpha type-1 isoform 2 [Homo sapiens] ;	130	14624	8.5	3	6	6	3	0	6	29.23	0.00025545
306	1	gi|63252904|ref|NP_001018008.1|	116	gi|63252904|ref|NP_001018008.1|	tropomyosin alpha-1 chain isoform 6 [Homo sapiens]	245	28385	4.8	11	27	5	2	22	11.2037	40.41	0.00025311
307	2	gi|48255889|ref|NP_002734.2|;gi|48255891|ref|NP_001001329.1|	359	gi|48255889|ref|NP_002734.2|	gi|48255889|ref|NP_002734.2|:glucosidase 2 subunit beta isoform 1 precursor [Homo sapiens] ;gi|48255891|ref|NP_001001329.1|:glucosidase 2 subunit beta isoform 2 precursor [Homo sapiens] ;	528	59425	4.4	10	24	24	10	0	24	16.86	0.00025158
308	1	gi|39777597|ref|NP_004604.2|	166	gi|39777597|ref|NP_004604.2|	protein-glutamine gamma-glutamyltransferase 2 isoform a [Homo sapiens]	687	77329	5.2	16	31	31	16	0	31	33.48	0.00024975
309	1	gi|25777612|ref|NP_002800.2|	254	gi|25777612|ref|NP_002800.2|	26S proteasome non-ATPase regulatory subunit 3 [Homo sapiens]	534	60978	8.4	11	24	24	11	0	24	25.47	0.00024876
310	1	gi|5803149|ref|NP_006806.1|	196	gi|5803149|ref|NP_006806.1|	transmembrane emp24 domain-containing protein 2 precursor [Homo sapiens]	201	22761	5.2	4	9	9	4	0	9	30.85	0.00024783
311	2	gi|41281768|ref|NP_683725.1|;gi|4503183|ref|NP_001905.1|	230	gi|41281768|ref|NP_683725.1|	gi|41281768|ref|NP_683725.1|:cytochrome b5 isoform 1 [Homo sapiens] ;gi|4503183|ref|NP_001905.1|:cytochrome b5 isoform 2 [Homo sapiens] ;	134	15330	5	3	6	6	3	0	6	26.87	0.00024783
312	2	gi|300360534|ref|NP_001177932.1|;gi|4758484|ref|NP_004823.1|	310	gi|300360534|ref|NP_001177932.1|	gi|300360534|ref|NP_001177932.1|:glutathione S-transferase omega-1 isoform 3 [Homo sapiens] ;gi|4758484|ref|NP_004823.1|:glutathione S-transferase omega-1 isoform 1 [Homo sapiens] ;	213	24796	6.1	3	9	9	3	0	9	20.66	0.00023387
313	2	gi|226529917|ref|NP_001152759.1|;gi|4507645|ref|NP_000356.1|	185	gi|226529917|ref|NP_001152759.1|	gi|226529917|ref|NP_001152759.1|:triosephosphate isomerase isoform 2 [Homo sapiens] ;gi|4507645|ref|NP_000356.1|:triosephosphate isomerase isoform 1 [Homo sapiens] ;	286	30791	5.9	6	12	12	6	0	12	31.47	0.00023223
314	1	gi|291575128|ref|NP_001167568.1|	290	gi|291575128|ref|NP_001167568.1|	L-lactate dehydrogenase B chain [Homo sapiens]	334	36639	6.1	5	14	14	5	0	14	22.46	0.000232
315	1	gi|4506193|ref|NP_002784.1|	228	gi|4506193|ref|NP_002784.1|	proteasome subunit beta type-1 [Homo sapiens]	241	26489	8.1	4	10	10	4	0	10	26.97	0.00022966
316	1	gi|30240932|ref|NP_006786.2|	355	gi|30240932|ref|NP_006786.2|	EH domain-containing protein 1 [Homo sapiens]	534	60627	6.8	7	22	22	7	0	22	17.04	0.00022803
317	1	gi|6005942|ref|NP_009057.1|	249	gi|6005942|ref|NP_009057.1|	transitional endoplasmic reticulum ATPase [Homo sapiens]	806	89322	5.3	13	33	33	13	0	33	25.81	0.00022661
318	1	gi|392494084|ref|NP_001254739.1|	192	gi|392494084|ref|NP_001254739.1|	eukaryotic translation initiation factor 6 isoform a [Homo sapiens]	245	26599	4.7	3	10	10	3	0	10	31.02	0.00022591
319	1	gi|23110944|ref|NP_002782.1|	250	gi|23110944|ref|NP_002782.1|	proteasome subunit alpha type-6 [Homo sapiens]	246	27399	6.7	5	10	10	5	0	10	25.61	0.00022499
320	1	gi|145611430|ref|NP_848693.2|	619	gi|145611430|ref|NP_848693.2|	proteasome inhibitor PI31 subunit [Homo sapiens]	271	29817	5.7	1	11	11	1	0	11	5.54	0.00022466
321	1	gi|4506195|ref|NP_002785.1|	388	gi|4506195|ref|NP_002785.1|	proteasome subunit beta type-2 isoform 1 [Homo sapiens]	201	22836	7	3	8	8	3	0	8	14.93	0.00022029
322	2	gi|56549123|ref|NP_001005361.1|;gi|56549125|ref|NP_001005362.1|	236	gi|56549123|ref|NP_001005361.1|	gi|56549123|ref|NP_001005361.1|:dynamin-2 isoform 2 [Homo sapiens] ;gi|56549125|ref|NP_001005362.1|:dynamin-2 isoform 4 [Homo sapiens] ;	870	97966	7.5	16	50	2	1	48	34	26.67	0.0002163
323	1	gi|11545906|ref|NP_071441.1|	291	gi|11545906|ref|NP_071441.1|	fructosamine-3-kinase [Homo sapiens]	309	35171	7.6	6	12	12	6	0	12	22.33	0.00021495
324	1	gi|5031973|ref|NP_005733.1|	360	gi|5031973|ref|NP_005733.1|	protein disulfide-isomerase A6 precursor [Homo sapiens]	440	48121	5.1	5	17	17	5	0	17	16.82	0.00021385
325	1	gi|4502901|ref|NP_001825.1|	334	gi|4502901|ref|NP_001825.1|	clathrin light chain B isoform a [Homo sapiens]	211	23181	4.7	4	8	8	4	0	8	18.96	0.00020985
326	1	gi|38455427|ref|NP_006421.2|	284	gi|38455427|ref|NP_006421.2|	T-complex protein 1 subunit delta isoform a [Homo sapiens]	539	57924	7.8	9	20	18	9	2	20	23.19	0.00020537
327	1	gi|4504483|ref|NP_000185.1|	189	gi|4504483|ref|NP_000185.1|	hypoxanthine-guanine phosphoribosyltransferase [Homo sapiens]	218	24579	6.7	4	8	8	4	0	8	31.19	0.00020311
328	3	gi|345478666|ref|NP_001230865.1|;gi|345478671|ref|NP_001230870.1|;gi|4506133|ref|NP_002758.1|	436	gi|345478666|ref|NP_001230865.1|	gi|345478666|ref|NP_001230865.1|:phosphoribosyl pyrophosphate synthase-associated protein 2 isoform 2 [Homo sapiens] ;gi|345478671|ref|NP_001230870.1|:phosphoribosyl pyrophosphate synthase-associated protein 2 isoform 4 [Homo sapiens] ;gi|4506133|ref|NP_002758.1|:phosphoribosyl pyrophosphate synthase-associated protein 2 isoform 1 [Homo sapiens] ;	329	36297	6.9	2	12	12	2	0	12	11.85	0.00020188
329	1	gi|24308201|ref|NP_065392.1|	258	gi|24308201|ref|NP_065392.1|	adipocyte plasma membrane-associated protein [Homo sapiens]	416	46480	6.2	6	15	15	6	0	15	25	0.00019957
330	1	gi|5453990|ref|NP_006254.1|	326	gi|5453990|ref|NP_006254.1|	proteasome activator complex subunit 1 isoform 1 [Homo sapiens]	249	28723	6	3	9	9	3	0	9	19.68	0.00020005
331	1	gi|20070125|ref|NP_000909.2|	265	gi|20070125|ref|NP_000909.2|	protein disulfide-isomerase precursor [Homo sapiens]	508	57116	4.9	7	18	18	7	0	18	24.21	0.00019612
332	1	gi|195976805|ref|NP_001124463.1|	357	gi|195976805|ref|NP_001124463.1|	hypoxia up-regulated protein 1 precursor [Homo sapiens]	999	111335	5.2	12	36	35	12	1	35	16.92	0.00019391
333	2	gi|194473668|ref|NP_066949.2|;gi|194473681|ref|NP_001123989.1|	260	gi|194473668|ref|NP_066949.2|	gi|194473668|ref|NP_066949.2|:3-mercaptopyruvate sulfurtransferase isoform 1 [Homo sapiens] ;gi|194473681|ref|NP_001123989.1|:3-mercaptopyruvate sulfurtransferase isoform 2 [Homo sapiens] ;	317	35250	6.6	5	11	11	5	0	11	24.61	0.00019206
334	3	gi|307078123|ref|NP_001182484.1|;gi|307078125|ref|NP_001182485.1|;gi|7661968|ref|NP_055481.1|	544	gi|307078123|ref|NP_001182484.1|	gi|307078123|ref|NP_001182484.1|:clathrin interactor 1 isoform 1 [Homo sapiens] ;gi|307078125|ref|NP_001182485.1|:clathrin interactor 1 isoform 3 [Homo sapiens] ;gi|7661968|ref|NP_055481.1|:clathrin interactor 1 isoform 2 [Homo sapiens] ;	643	70295	6.6	4	22	22	4	0	22	7.62	0.00018937
335	2	gi|27151736|ref|NP_006727.2|;gi|88501736|ref|NP_001034639.1|	542	gi|27151736|ref|NP_006727.2|	gi|27151736|ref|NP_006727.2|:dnaJ homolog subfamily B member 2 isoform b [Homo sapiens] ;gi|88501736|ref|NP_001034639.1|:dnaJ homolog subfamily B member 2 isoform a [Homo sapiens] ;	324	35580	6	1	11	11	1	0	11	7.72	0.00018791
336	1	gi|6598323|ref|NP_001485.2|	277	gi|6598323|ref|NP_001485.2|	rab GDP dissociation inhibitor beta isoform 1 [Homo sapiens]	445	50663	6.5	6	15	15	6	0	15	23.6	0.00018657
337	3	gi|260436860|ref|NP_663782.2|;gi|260436862|ref|NP_001118.3|;gi|260436864|ref|NP_001159491.1|	308	gi|260436860|ref|NP_663782.2|	gi|260436860|ref|NP_663782.2|:AP-1 complex subunit beta-1 isoform b [Homo sapiens] ;gi|260436862|ref|NP_001118.3|:AP-1 complex subunit beta-1 isoform a [Homo sapiens] ;gi|260436864|ref|NP_001159491.1|:AP-1 complex subunit beta-1 isoform c [Homo sapiens] ;	939	103534	5.2	14	59	21	4	38	31.7838	20.77	0.00018735
338	1	gi|4757826|ref|NP_004039.1|	361	gi|4757826|ref|NP_004039.1|	beta-2-microglobulin precursor [Homo sapiens]	119	13715	6.5	2	4	4	2	0	4	16.81	0.00018605
339	1	gi|30410792|ref|NP_002809.2|	193	gi|30410792|ref|NP_002809.2|	proteasome activator complex subunit 2 [Homo sapiens]	239	27402	5.7	4	8	8	4	0	8	30.96	0.00018527
340	1	gi|7657532|ref|NP_055439.1|	505	gi|7657532|ref|NP_055439.1|	protein S100-A6 [Homo sapiens]	90	10180	5.5	1	3	3	1	0	3	8.89	0.00018449
341	2	gi|304571975|ref|NP_001182147.1|;gi|7705925|ref|NP_057370.1|	366	gi|304571975|ref|NP_001182147.1|	gi|304571975|ref|NP_001182147.1|:L-xylulose reductase isoform 2 [Homo sapiens] ;gi|7705925|ref|NP_057370.1|:L-xylulose reductase isoform 1 [Homo sapiens] ;	242	25743	8.1	2	8	8	2	0	8	16.53	0.00018297
342	1	gi|58761500|ref|NP_037473.3|	490	gi|58761500|ref|NP_037473.3|	obg-like ATPase 1 isoform 1 [Homo sapiens]	396	44744	7.8	3	13	13	3	0	13	9.85	0.0001817
343	3	gi|373432682|ref|NP_001243285.1|;gi|373432684|ref|NP_001243284.1|;gi|4507789|ref|NP_003338.1|	255	gi|373432682|ref|NP_001243285.1|	gi|373432682|ref|NP_001243285.1|:ubiquitin-conjugating enzyme E2 L3 isoform 3 [Homo sapiens] ;gi|373432684|ref|NP_001243284.1|:ubiquitin-conjugating enzyme E2 L3 isoform 4 [Homo sapiens] ;gi|4507789|ref|NP_003338.1|:ubiquitin-conjugating enzyme E2 L3 isoform 1 [Homo sapiens] ;	122	14121	8.9	2	4	4	2	0	4	25.41	0.00018147
344	3	gi|27597085|ref|NP_000357.3|;gi|63252900|ref|NP_001018006.1|;gi|63252906|ref|NP_001018020.1|	180	gi|27597085|ref|NP_000357.3|	gi|27597085|ref|NP_000357.3|:tropomyosin alpha-1 chain isoform 5 [Homo sapiens] ;gi|63252900|ref|NP_001018006.1|:tropomyosin alpha-1 chain isoform 4 [Homo sapiens] ;gi|63252906|ref|NP_001018020.1|:tropomyosin alpha-1 chain isoform 7 [Homo sapiens] ;	284	32866	4.8	12	26	4	3	22	8.96296	32.39	0.00017468
345	1	gi|40254947|ref|NP_066979.2|	433	gi|40254947|ref|NP_066979.2|	thioredoxin-related transmembrane protein 4 precursor [Homo sapiens]	349	38952	4.4	4	11	11	4	0	11	12.03	0.00017445
346	1	gi|34098946|ref|NP_004550.2|	320	gi|34098946|ref|NP_004550.2|	nuclease-sensitive element-binding protein 1 [Homo sapiens]	324	35924	9.9	5	29	4	2	25	9.88235	20.06	0.00016882
347	1	gi|359465572|ref|NP_001240752.1|	327	gi|359465572|ref|NP_001240752.1|	biliverdin reductase A precursor [Homo sapiens]	296	33428	6.4	4	9	9	4	0	9	19.59	0.00016829
348	1	gi|41406084|ref|NP_000572.2|	239	gi|41406084|ref|NP_000572.2|	glutathione peroxidase 1 isoform 1 [Homo sapiens]	203	21938	6.5	3	6	6	3	0	6	26.6	0.00016359
349	1	gi|21071021|ref|NP_003521.2|	278	gi|21071021|ref|NP_003521.2|	histone H3.1 [Homo sapiens]	136	15404	11.1	1	4	4	1	0	4	23.53	0.00016279
350	1	gi|4885385|ref|NP_005315.1|	281	gi|4885385|ref|NP_005315.1|	histone H3.3 [Homo sapiens]	136	15328	11.3	1	4	4	1	0	4	23.53	0.00016279
351	1	gi|48762932|ref|NP_006576.2|	325	gi|48762932|ref|NP_006576.2|	T-complex protein 1 subunit theta [Homo sapiens]	548	59621	5.6	10	16	16	10	0	16	19.71	0.0001616
352	2	gi|325197164|ref|NP_001191439.1|;gi|4503529|ref|NP_001407.1|	283	gi|325197164|ref|NP_001191439.1|	gi|325197164|ref|NP_001191439.1|:eukaryotic initiation factor 4A-I isoform 2 [Homo sapiens] ;gi|4503529|ref|NP_001407.1|:eukaryotic initiation factor 4A-I isoform 1 [Homo sapiens] ;	347	39548	5.8	6	10	10	6	0	10	23.34	0.00015951
353	1	gi|7661824|ref|NP_054903.1|	395	gi|7661824|ref|NP_054903.1|	protein cornichon homolog 4 [Homo sapiens]	139	16093	6.7	1	4	4	1	0	4	14.39	0.00015928
354	1	gi|156631005|ref|NP_002803.2|	519	gi|156631005|ref|NP_002803.2|	26S proteasome non-ATPase regulatory subunit 8 [Homo sapiens]	350	39612	9.7	3	10	10	3	0	10	8.29	0.00015814
355	1	gi|343887376|ref|NP_001230588.1|	224	gi|343887376|ref|NP_001230588.1|	glutaredoxin-1 [Homo sapiens]	106	11776	8.1	1	3	3	1	0	3	27.36	0.00015665
356	1	gi|124494254|ref|NP_006182.2|	384	gi|124494254|ref|NP_006182.2|	proliferation-associated protein 2G4 [Homo sapiens]	394	43787	6.6	5	11	11	5	0	11	15.23	0.00015453
357	1	gi|58218968|ref|NP_005175.2|	259	gi|58218968|ref|NP_005175.2|	calmodulin [Homo sapiens]	149	16838	4.2	1	4	4	1	0	4	24.83	0.00014859
358	2	gi|259013537|ref|NP_001158503.1|;gi|42544174|ref|NP_036277.2|	418	gi|259013537|ref|NP_001158503.1|	gi|259013537|ref|NP_001158503.1|:thymidylate kinase isoform 2 [Homo sapiens] ;gi|42544174|ref|NP_036277.2|:thymidylate kinase isoform 1 [Homo sapiens] ;	188	21064	8.7	2	5	5	2	0	5	12.77	0.0001472
359	1	gi|225543099|ref|NP_001139412.1|	638	gi|225543099|ref|NP_001139412.1|	platelet-activating factor acetylhydrolase IB subunit gamma [Homo sapiens]	231	25734	6.8	1	6	6	1	0	6	5.19	0.00014376
360	1	gi|13569901|ref|NP_112197.1|	331	gi|13569901|ref|NP_112197.1|	TSC22 domain family protein 4 [Homo sapiens]	395	41026	7.2	4	10	10	4	0	10	18.99	0.00014012
361	1	gi|42741648|ref|NP_004252.2|	350	gi|42741648|ref|NP_004252.2|	15 kDa selenoprotein isoform 1 precursor [Homo sapiens]	165	17942	5	2	4	4	2	0	4	17.58	0.00013418
362	1	gi|156564401|ref|NP_006169.2|	412	gi|156564401|ref|NP_006169.2|	vesicle-fusing ATPase [Homo sapiens]	744	82594	7	6	18	18	6	0	18	13.04	0.00013391
363	3	gi|284448551|ref|NP_001165131.1|;gi|284448553|ref|NP_001165132.1|;gi|4503327|ref|NP_000389.1|	387	gi|284448551|ref|NP_001165131.1|	gi|284448551|ref|NP_001165131.1|:NADH-cytochrome b5 reductase 3 isoform 3 [Homo sapiens] ;gi|284448553|ref|NP_001165132.1|:NADH-cytochrome b5 reductase 3 isoform 2 [Homo sapiens] ;gi|4503327|ref|NP_000389.1|:NADH-cytochrome b5 reductase 3 isoform 1 [Homo sapiens] ;	334	38226	6.9	3	8	8	3	0	8	14.97	0.00013257
364	1	gi|5031635|ref|NP_005498.1|	449	gi|5031635|ref|NP_005498.1|	cofilin-1 [Homo sapiens]	166	18502	8.1	2	4	4	2	0	4	11.45	0.00013337
365	1	gi|5292161|ref|NP_002801.1|	426	gi|5292161|ref|NP_002801.1|	26S proteasome non-ATPase regulatory subunit 4 [Homo sapiens]	377	40737	4.8	3	9	9	3	0	9	12.2	0.00013213
366	1	gi|189163542|ref|NP_001121179.1|	456	gi|189163542|ref|NP_001121179.1|	alpha-1-antitrypsin precursor [Homo sapiens]	418	46737	5.6	3	10	10	3	0	10	11.24	0.00013241
367	1	gi|4885413|ref|NP_005331.1|	463	gi|4885413|ref|NP_005331.1|	histidine triad nucleotide-binding protein 1 [Homo sapiens]	126	13802	7	1	3	3	1	0	3	11.11	0.00013178
368	2	gi|195927044|ref|NP_001124313.1|;gi|4506589|ref|NP_003720.1|	372	gi|195927044|ref|NP_001124313.1|	gi|195927044|ref|NP_001124313.1|:RNA 3'-terminal phosphate cyclase isoform a [Homo sapiens] ;gi|4506589|ref|NP_003720.1|:RNA 3'-terminal phosphate cyclase isoform b [Homo sapiens] ;	379	40709	8.3	3	9	9	3	0	9	16.09	0.00013143
369	1	gi|183076548|ref|NP_001116847.1|	279	gi|183076548|ref|NP_001116847.1|	histone H3.2 [Homo sapiens]	136	15388	11.3	1	3	3	1	0	3	23.53	0.00012209
370	2	gi|4502203|ref|NP_001650.1|;gi|66879664|ref|NP_001019399.1|	488	gi|4502203|ref|NP_001650.1|	gi|4502203|ref|NP_001650.1|:ADP-ribosylation factor 3 [Homo sapiens] ;gi|66879664|ref|NP_001019399.1|:ADP-ribosylation factor 1 [Homo sapiens] ;	181	20601	7.4	1	4	4	1	0	4	9.94	0.00012232
371	1	gi|5803040|ref|NP_006849.1|	550	gi|5803040|ref|NP_006849.1|	transmembrane emp24 domain-containing protein 1 precursor [Homo sapiens]	227	25206	4.5	1	5	5	1	0	5	7.49	0.00012191
372	1	gi|4504011|ref|NP_002052.1|	367	gi|4504011|ref|NP_002052.1|	glutamate--cysteine ligase regulatory subunit [Homo sapiens]	274	30727	6	2	6	6	2	0	6	16.42	0.0001212
373	3	gi|14165464|ref|NP_114367.1|;gi|14165466|ref|NP_114368.1|;gi|4506243|ref|NP_002810.1|	531	gi|14165464|ref|NP_114367.1|	gi|14165464|ref|NP_114367.1|:polypyrimidine tract-binding protein 1 isoform b [Homo sapiens] ;gi|14165466|ref|NP_114368.1|:polypyrimidine tract-binding protein 1 isoform c [Homo sapiens] ;gi|4506243|ref|NP_002810.1|:polypyrimidine tract-binding protein 1 isoform a [Homo sapiens] ;	550	59037	9.2	2	12	12	2	0	12	8	0.00012076
374	2	gi|221316566|ref|NP_036256.2|;gi|221316570|ref|NP_001137545.1|	432	gi|221316566|ref|NP_036256.2|	gi|221316566|ref|NP_036256.2|:cysteine and histidine-rich domain-containing protein 1 isoform a [Homo sapiens] ;gi|221316570|ref|NP_001137545.1|:cysteine and histidine-rich domain-containing protein 1 isoform b [Homo sapiens] ;	332	37490	7.9	2	7	7	2	0	7	12.05	0.0001167
375	2	gi|209413738|ref|NP_001129243.1|;gi|35493916|ref|NP_002942.2|	465	gi|209413738|ref|NP_001129243.1|	gi|209413738|ref|NP_001129243.1|:dolichyl-diphosphooligosaccharide--protein glycosyltransferase subunit 2 isoform 2 precursor [Homo sapiens] ;gi|35493916|ref|NP_002942.2|:dolichyl-diphosphooligosaccharide--protein glycosyltransferase subunit 2 isoform 1 precursor [Homo sapiens] ;	615	67723	6.1	3	13	13	3	0	13	11.06	0.000117
376	1	gi|4506455|ref|NP_002892.1|	492	gi|4506455|ref|NP_002892.1|	reticulocalbin-1 precursor [Homo sapiens]	331	38890	5	2	7	7	2	0	7	9.67	0.00011705
377	5	gi|354459352|ref|NP_001238847.1|;gi|354459354|ref|NP_001238850.1|;gi|354459356|ref|NP_001238851.1|;gi|58219792|ref|NP_001010942.1|;gi|58331202|ref|NP_001010935.1|	514	gi|354459352|ref|NP_001238847.1|	gi|354459352|ref|NP_001238847.1|:ras-related protein Rap-1b isoform 2 [Homo sapiens] ;gi|354459354|ref|NP_001238850.1|:ras-related protein Rap-1b isoform 3 [Homo sapiens] ;gi|354459356|ref|NP_001238851.1|:ras-related protein Rap-1b isoform 4 [Homo sapiens] ;gi|58219792|ref|NP_001010942.1|:ras-related protein Rap-1b isoform 1 precursor [Homo sapiens] ;gi|58331202|ref|NP_001010935.1|:ras-related pr…	142	16033	8.9	1	3	3	1	0	3	8.45	0.00011693
378	1	gi|311893365|ref|NP_001185798.1|	335	gi|311893365|ref|NP_001185798.1|	calpain-1 catalytic subunit [Homo sapiens]	714	81890	5.7	7	15	15	7	0	15	18.91	0.00011628
379	1	gi|46852178|ref|NP_064507.3|	472	gi|46852178|ref|NP_064507.3|	E3 ubiquitin-protein ligase KCMF1 [Homo sapiens]	381	41945	5.7	4	8	8	4	0	8	10.76	0.00011622
380	2	gi|347300410|ref|NP_001231496.1|;gi|37574726|ref|NP_932070.1|	321	gi|347300410|ref|NP_001231496.1|	gi|347300410|ref|NP_001231496.1|:BH3-interacting domain death agonist isoform 2 [Homo sapiens] ;gi|37574726|ref|NP_932070.1|:BH3-interacting domain death agonist isoform 1 [Homo sapiens] ;	195	21995	5.4	3	4	4	3	0	4	20	0.00011354
381	1	gi|194394158|ref|NP_660202.3|	392	gi|194394158|ref|NP_660202.3|	nicotinate phosphoribosyltransferase [Homo sapiens]	538	57578	5.7	4	11	11	4	0	11	14.5	0.00011317
382	1	gi|4507115|ref|NP_003079.1|	511	gi|4507115|ref|NP_003079.1|	fascin [Homo sapiens]	493	54530	7.2	3	10	10	3	0	10	8.52	0.00011227
383	1	gi|5803181|ref|NP_006810.1|	520	gi|5803181|ref|NP_006810.1|	stress-induced-phosphoprotein 1 [Homo sapiens]	543	62639	6.8	4	11	11	4	0	11	8.29	0.00011212
384	2	gi|23110939|ref|NP_687033.1|;gi|4506183|ref|NP_002779.1|	617	gi|23110939|ref|NP_687033.1|	gi|23110939|ref|NP_687033.1|:proteasome subunit alpha type-3 isoform 2 [Homo sapiens] ;gi|4506183|ref|NP_002779.1|:proteasome subunit alpha type-3 isoform 1 [Homo sapiens] ;	248	27647	5.3	1	5	5	1	0	5	5.65	0.00011159
385	1	gi|62751964|ref|NP_061036.3|	484	gi|62751964|ref|NP_061036.3|	ubiquitin thioesterase OTU1 [Homo sapiens]	348	38322	6.1	2	7	7	2	0	7	10.06	0.00011133
386	1	gi|55770884|ref|NP_057256.2|	478	gi|55770884|ref|NP_057256.2|	ubiquitin-associated domain-containing protein 1 [Homo sapiens]	405	45338	4.9	2	8	8	2	0	8	10.62	0.00010933
387	3	gi|299758394|ref|NP_001177645.1|;gi|56549119|ref|NP_004936.2|;gi|56549121|ref|NP_001005360.1|	235	gi|299758394|ref|NP_001177645.1|	gi|299758394|ref|NP_001177645.1|:dynamin-2 isoform 5 [Homo sapiens] ;gi|56549119|ref|NP_004936.2|:dynamin-2 isoform 3 [Homo sapiens] ;gi|56549121|ref|NP_001005360.1|:dynamin-2 isoform 1 [Homo sapiens] ;	869	97977	7.5	16	49	1	1	48	17	26.7	0.00010828
388	2	gi|10835121|ref|NP_000289.1|;gi|32967597|ref|NP_870986.1|	349	gi|10835121|ref|NP_000289.1|	gi|10835121|ref|NP_000289.1|:pyruvate kinase isozymes R/L isoform 1 [Homo sapiens] ;gi|32967597|ref|NP_870986.1|:pyruvate kinase isozymes R/L isoform 2 [Homo sapiens] ;	574	61830	7.8	6	11	11	6	0	11	17.94	0.00010607
389	1	gi|17105394|ref|NP_000975.2|	381	gi|17105394|ref|NP_000975.2|	60S ribosomal protein L23a [Homo sapiens]	156	17695	10.4	2	3	3	2	0	3	15.38	0.00010644
390	1	gi|22538467|ref|NP_002787.2|	453	gi|22538467|ref|NP_002787.2|	proteasome subunit beta type-4 [Homo sapiens]	264	29204	6	2	5	5	2	0	5	11.36	0.00010483
391	3	gi|375268693|ref|NP_001243513.1|;gi|4504229|ref|NP_002092.1|;gi|8051605|ref|NP_058131.1|	262	gi|375268693|ref|NP_001243513.1|	gi|375268693|ref|NP_001243513.1|:glycophorin-C isoform 3 [Homo sapiens] ;gi|4504229|ref|NP_002092.1|:glycophorin-C isoform 1 [Homo sapiens] ;gi|8051605|ref|NP_058131.1|:glycophorin-C isoform 2 [Homo sapiens] ;	107	11499	4.9	1	2	2	1	0	2	24.3	0.00010346
392	3	gi|10864047|ref|NP_067058.1|;gi|385428859|ref|NP_001245303.1|;gi|385648257|ref|NP_001245304.1|	346	gi|10864047|ref|NP_067058.1|	gi|10864047|ref|NP_067058.1|:epidermal growth factor receptor substrate 15-like 1 isoform 2 [Homo sapiens] ;gi|385428859|ref|NP_001245303.1|:epidermal growth factor receptor substrate 15-like 1 isoform 1 [Homo sapiens] ;gi|385648257|ref|NP_001245304.1|:epidermal growth factor receptor substrate 15-like 1 isoform 3 [Homo sapiens] ;	864	94255	5.1	11	16	16	11	0	16	18.17	0.0001025
393	1	gi|27436889|ref|NP_056167.1|	376	gi|27436889|ref|NP_056167.1|	GDP-fucose protein O-fucosyltransferase 1 isoform 1 precursor [Homo sapiens]	388	43956	8.5	4	7	7	4	0	7	15.72	9.986e-05
394	1	gi|259089438|ref|NP_001158730.1|	248	gi|259089438|ref|NP_001158730.1|	transmembrane protein 14C [Homo sapiens]	112	11565	9.9	1	2	2	1	0	2	25.89	9.884e-05
395	2	gi|148727247|ref|NP_003472.2|;gi|148727331|ref|NP_001092006.1|	364	gi|148727247|ref|NP_003472.2|	gi|148727247|ref|NP_003472.2|:ubiquitin carboxyl-terminal hydrolase 5 isoform 2 [Homo sapiens] ;gi|148727331|ref|NP_001092006.1|:ubiquitin carboxyl-terminal hydrolase 5 isoform 1 [Homo sapiens] ;	835	93308	5.1	7	16	15	7	1	15	16.65	9.943e-05
396	1	gi|5453980|ref|NP_006251.1|	468	gi|5453980|ref|NP_006251.1|	dnaJ homolog subfamily C member 3 precursor [Homo sapiens]	504	57580	6.2	3	9	9	3	0	9	10.91	9.884e-05
397	1	gi|33413400|ref|NP_001975.1|	541	gi|33413400|ref|NP_001975.1|	S-formylglutathione hydrolase [Homo sapiens]	282	31463	7	1	5	5	1	0	5	7.8	9.814e-05
398	1	gi|4506669|ref|NP_000994.1|	401	gi|4506669|ref|NP_000994.1|	60S acidic ribosomal protein P1 isoform 1 [Homo sapiens]	114	11514	4.3	1	2	2	1	0	2	14.04	9.71e-05
399	1	gi|42822874|ref|NP_976319.1|	380	gi|42822874|ref|NP_976319.1|	ribonuclease inhibitor [Homo sapiens]	461	49974	4.8	4	8	8	4	0	8	15.4	9.605e-05
400	1	gi|154800489|ref|NP_001094096.1|	430	gi|154800489|ref|NP_001094096.1|	erlin-1 [Homo sapiens]	348	39171	7.9	4	7	3	2	4	6	12.07	9.543e-05
401	1	gi|19923142|ref|NP_002256.2|	633	gi|19923142|ref|NP_002256.2|	importin subunit beta-1 [Homo sapiens]	876	97170	4.8	3	15	15	3	0	15	5.25	9.477e-05
402	1	gi|21956645|ref|NP_665807.1|	394	gi|21956645|ref|NP_665807.1|	myotrophin [Homo sapiens]	118	12895	5.5	1	2	2	1	0	2	14.41	9.381e-05
403	1	gi|117190254|ref|NP_001070911.1|	445	gi|117190254|ref|NP_001070911.1|	heterogeneous nuclear ribonucleoproteins C1/C2 isoform b [Homo sapiens]	293	32338	5.1	2	6	4	2	2	5	11.6	9.445e-05
404	1	gi|4504067|ref|NP_002070.1|	643	gi|4504067|ref|NP_002070.1|	aspartate aminotransferase, cytoplasmic [Homo sapiens]	413	46248	7	1	7	7	1	0	7	4.84	9.381e-05
405	1	gi|194239701|ref|NP_001123519.1|	373	gi|194239701|ref|NP_001123519.1|	tubulin-specific chaperone cofactor E-like protein [Homo sapiens]	424	48195	5.4	3	7	7	3	0	7	16.04	9.138e-05
406	1	gi|118402586|ref|NP_006699.2|	319	gi|118402586|ref|NP_006699.2|	lactoylglutathione lyase [Homo sapiens]	184	20778	5.3	2	3	3	2	0	3	20.11	9.024e-05
407	2	gi|4506017|ref|NP_002706.1|;gi|57222565|ref|NP_001009552.1|	497	gi|4506017|ref|NP_002706.1|	gi|4506017|ref|NP_002706.1|:serine/threonine-protein phosphatase 2A catalytic subunit alpha isoform [Homo sapiens] ;gi|57222565|ref|NP_001009552.1|:serine/threonine-protein phosphatase 2A catalytic subunit beta isoform [Homo sapiens] ;	309	35594	5.5	2	5	5	2	0	5	9.39	8.956e-05
408	1	gi|148225659|ref|NP_055851.1|	385	gi|148225659|ref|NP_055851.1|	endonuclease domain-containing 1 protein precursor [Homo sapiens]	500	55017	5.7	4	8	8	4	0	8	15.2	8.856e-05
409	2	gi|157502193|ref|NP_002808.3|;gi|157502195|ref|NP_787128.2|	389	gi|157502193|ref|NP_002808.3|	gi|157502193|ref|NP_002808.3|:26S proteasome non-ATPase regulatory subunit 13 isoform 1 [Homo sapiens] ;gi|157502195|ref|NP_787128.2|:26S proteasome non-ATPase regulatory subunit 13 isoform 2 [Homo sapiens] ;	376	42946	5.8	5	6	6	5	0	6	14.89	8.832e-05
410	1	gi|6912586|ref|NP_036220.1|	607	gi|6912586|ref|NP_036220.1|	6-phosphogluconolactonase [Homo sapiens]	258	27547	6.1	1	4	4	1	0	4	5.81	8.581e-05
411	1	gi|4885099|ref|NP_005172.1|	315	gi|4885099|ref|NP_005172.1|	carbonic anhydrase 3 [Homo sapiens]	260	29557	7.3	3	4	4	3	0	4	20.38	8.515e-05
412	2	gi|224493972|ref|NP_001139021.1|;gi|42794771|ref|NP_110437.2|	397	gi|224493972|ref|NP_001139021.1|	gi|224493972|ref|NP_001139021.1|:thioredoxin domain-containing protein 5 isoform 3 [Homo sapiens] ;gi|42794771|ref|NP_110437.2|:thioredoxin domain-containing protein 5 isoform 1 precursor [Homo sapiens] ;	324	36178	5.5	3	5	5	3	0	5	14.2	8.541e-05
413	1	gi|20070197|ref|NP_005207.2|	431	gi|20070197|ref|NP_005207.2|	dolichyl-diphosphooligosaccharide--protein glycosyltransferase 48 kDa subunit precursor [Homo sapiens]	456	50702	6.4	3	7	7	3	0	7	12.06	8.496e-05
414	2	gi|109134336|ref|NP_004835.2|;gi|109134344|ref|NP_001018009.2|	773	gi|109134336|ref|NP_004835.2|	gi|109134336|ref|NP_004835.2|:SH3 domain-binding protein 5 isoform a [Homo sapiens] ;gi|109134344|ref|NP_001018009.2|:SH3 domain-binding protein 5 isoform b [Homo sapiens] ;	455	50425	5	1	7	7	1	0	7	1.76	8.515e-05
415	3	gi|110224476|ref|NP_001035930.1|;gi|110224479|ref|NP_001035931.1|;gi|11386147|ref|NP_002769.1|	526	gi|110224476|ref|NP_001035930.1|	gi|110224476|ref|NP_001035930.1|:proactivator polypeptide isoform b preproprotein [Homo sapiens] ;gi|110224479|ref|NP_001035931.1|:proactivator polypeptide isoform c preproprotein [Homo sapiens] ;gi|11386147|ref|NP_002769.1|:proactivator polypeptide isoform a preproprotein [Homo sapiens] ;	527	58484	5.1	3	8	8	3	0	8	8.16	8.402e-05
416	1	gi|4506407|ref|NP_002873.1|	225	gi|4506407|ref|NP_002873.1|	ran-specific GTPase-activating protein [Homo sapiens]	201	23310	5.3	3	3	3	3	0	3	27.36	8.261e-05
417	1	gi|13569962|ref|NP_112243.1|	551	gi|13569962|ref|NP_112243.1|	ras-related protein Rab-1B [Homo sapiens]	201	22171	5.7	2	3	3	2	0	3	7.46	8.261e-05
418	3	gi|20357599|ref|NP_619541.1|;gi|4504255|ref|NP_002097.1|;gi|6912616|ref|NP_036544.1|	168	gi|20357599|ref|NP_619541.1|	gi|20357599|ref|NP_619541.1|:histone H2A.V isoform 2 [Homo sapiens] ;gi|4504255|ref|NP_002097.1|:histone H2A.Z [Homo sapiens] ;gi|6912616|ref|NP_036544.1|:histone H2A.V isoform 1 [Homo sapiens] ;	114	12146	10.5	2	5	1	1	4	1.66667	33.33	8.092e-05
419	3	gi|384229053|ref|NP_001244919.1|;gi|74229027|ref|NP_036311.3|;gi|74229029|ref|NP_001028196.1|	650	gi|384229053|ref|NP_001244919.1|	gi|384229053|ref|NP_001244919.1|:F-box only protein 7 isoform 3 [Homo sapiens] ;gi|74229027|ref|NP_036311.3|:F-box only protein 7 isoform 1 [Homo sapiens] ;gi|74229029|ref|NP_001028196.1|:F-box only protein 7 isoform 2 [Homo sapiens] ;	408	45781	7.1	1	6	6	1	0	6	4.66	8.139e-05
420	3	gi|183603929|ref|NP_001116827.1|;gi|183603931|ref|NP_001116841.1|;gi|4506029|ref|NP_002712.1|	731	gi|183603929|ref|NP_001116827.1|	gi|183603929|ref|NP_001116827.1|:serine/threonine-protein phosphatase 6 catalytic subunit isoform a [Homo sapiens] ;gi|183603931|ref|NP_001116841.1|:serine/threonine-protein phosphatase 6 catalytic subunit isoform c [Homo sapiens] ;gi|4506029|ref|NP_002712.1|:serine/threonine-protein phosphatase 6 catalytic subunit isoform b [Homo sapiens] ;	342	38947	6.2	1	5	5	1	0	5	2.92	8.092e-05
421	1	gi|151101292|ref|NP_110382.3|	510	gi|151101292|ref|NP_110382.3|	thioredoxin-related transmembrane protein 1 precursor [Homo sapiens]	280	31791	5	2	4	4	2	0	4	8.57	7.907e-05
422	1	gi|226443152|ref|NP_001139786.1|	646	gi|226443152|ref|NP_001139786.1|	abhydrolase domain-containing protein 14B isoform 1 [Homo sapiens]	210	22346	6.4	1	3	3	1	0	3	4.76	7.907e-05
423	1	gi|4506701|ref|NP_001016.1|	516	gi|4506701|ref|NP_001016.1|	40S ribosomal protein S23 [Homo sapiens]	143	15808	10.5	1	2	2	1	0	2	8.39	7.741e-05
424	2	gi|20149635|ref|NP_057227.2|;gi|332078466|ref|NP_001193665.1|	434	gi|20149635|ref|NP_057227.2|	gi|20149635|ref|NP_057227.2|:NSFL1 cofactor p47 isoform a [Homo sapiens] ;gi|332078466|ref|NP_001193665.1|:NSFL1 cofactor p47 isoform d [Homo sapiens] ;	370	40573	5.1	3	5	5	3	0	5	11.89	7.48e-05
425	3	gi|109637759|ref|NP_001035905.1|;gi|27765085|ref|NP_775083.1|;gi|298919189|ref|NP_001177371.1|	602	gi|109637759|ref|NP_001035905.1|	gi|109637759|ref|NP_001035905.1|:calpastatin isoform f [Homo sapiens] ;gi|27765085|ref|NP_775083.1|:calpastatin isoform b [Homo sapiens] ;gi|298919189|ref|NP_001177371.1|:calpastatin isoform m [Homo sapiens] ;	750	80265	5.1	3	10	10	3	0	10	5.87	7.38e-05
426	2	gi|239049591|ref|NP_001155059.1|;gi|31542868|ref|NP_002094.2|	609	gi|239049591|ref|NP_001155059.1|	gi|239049591|ref|NP_001155059.1|:glycogen [starch] synthase, muscle isoform 2 [Homo sapiens] ;gi|31542868|ref|NP_002094.2|:glycogen [starch] synthase, muscle isoform 1 [Homo sapiens] ;	673	76483	6.5	2	9	9	2	0	9	5.79	7.402e-05
427	1	gi|4506217|ref|NP_002805.1|	369	gi|4506217|ref|NP_002805.1|	26S proteasome non-ATPase regulatory subunit 10 isoform 1 [Homo sapiens]	226	24428	6.1	2	3	3	2	0	3	16.37	7.347e-05
428	1	gi|4502027|ref|NP_000468.1|	400	gi|4502027|ref|NP_000468.1|	serum albumin preproprotein [Homo sapiens]	609	69367	6.3	5	8	8	5	0	8	14.12	7.271e-05
429	2	gi|149999606|ref|NP_006293.2|;gi|225903430|ref|NP_001139630.1|	469	gi|149999606|ref|NP_006293.2|	gi|149999606|ref|NP_006293.2|:mannosyl-oligosaccharide glucosidase isoform 1 [Homo sapiens] ;gi|225903430|ref|NP_001139630.1|:mannosyl-oligosaccharide glucosidase isoform 2 [Homo sapiens] ;	837	91918	8.9	6	11	11	6	0	11	10.87	7.274e-05
430	1	gi|282165814|ref|NP_057124.3|	485	gi|282165814|ref|NP_057124.3|	transmembrane emp24 domain-containing protein 5 isoform 1 precursor [Homo sapiens]	229	26005	4.8	1	3	3	1	0	3	10.04	7.251e-05
431	1	gi|4506921|ref|NP_003012.1|	438	gi|4506921|ref|NP_003012.1|	small glutamine-rich tetratricopeptide repeat-containing protein alpha [Homo sapiens]	313	34063	4.9	2	4	4	2	0	4	11.82	7.073e-05
432	2	gi|153792590|ref|NP_001017963.2|;gi|154146191|ref|NP_005339.3|	640	gi|153792590|ref|NP_001017963.2|	gi|153792590|ref|NP_001017963.2|:heat shock protein HSP 90-alpha isoform 1 [Homo sapiens] ;gi|154146191|ref|NP_005339.3|:heat shock protein HSP 90-alpha isoform 2 [Homo sapiens] ;	854	98161	5.2	3	11	11	3	0	11	5.04	7.129e-05
433	1	gi|4503595|ref|NP_000493.1|	577	gi|4503595|ref|NP_000493.1|	eosinophil peroxidase preproprotein [Homo sapiens]	715	81040	10.3	3	9	9	3	0	9	6.57	6.967e-05
434	2	gi|46276893|ref|NP_996896.1|;gi|6005890|ref|NP_009039.1|	378	gi|46276893|ref|NP_996896.1|	gi|46276893|ref|NP_996896.1|:transcription elongation factor B polypeptide 2 isoform b [Homo sapiens] ;gi|6005890|ref|NP_009039.1|:transcription elongation factor B polypeptide 2 isoform a [Homo sapiens] ;	161	17911	6.1	1	2	2	1	0	2	15.53	6.876e-05
435	1	gi|40068518|ref|NP_002622.2|	512	gi|40068518|ref|NP_002622.2|	6-phosphogluconate dehydrogenase, decarboxylating [Homo sapiens]	483	53140	7.2	3	6	6	3	0	6	8.49	6.876e-05
436	1	gi|5803227|ref|NP_006817.1|	351	gi|5803227|ref|NP_006817.1|	14-3-3 protein theta [Homo sapiens]	245	27764	4.8	2	3	3	2	0	3	17.55	6.777e-05
437	2	gi|13376212|ref|NP_079094.1|;gi|38327032|ref|NP_938143.1|	493	gi|13376212|ref|NP_079094.1|	gi|13376212|ref|NP_079094.1|:ubiquitin-like modifier-activating enzyme 5 isoform 1 [Homo sapiens] ;gi|38327032|ref|NP_938143.1|:ubiquitin-like modifier-activating enzyme 5 isoform 2 [Homo sapiens] ;	404	44863	4.8	2	5	5	2	0	5	9.65	6.85e-05
438	1	gi|6857820|ref|NP_005019.2|	707	gi|6857820|ref|NP_005019.2|	phosphatidylinositol 5-phosphate 4-kinase type-2 alpha [Homo sapiens]	406	46225	7	1	5	5	1	0	5	3.45	6.816e-05
439	1	gi|38787935|ref|NP_942595.1|	458	gi|38787935|ref|NP_942595.1|	BMP-2-inducible protein kinase isoform a [Homo sapiens]	1161	129171	6.5	8	14	14	8	0	14	11.2	6.674e-05
440	1	gi|22749479|ref|NP_689968.1|	513	gi|22749479|ref|NP_689968.1|	protein canopy homolog 4 precursor [Homo sapiens]	248	28310	4.6	1	3	3	1	0	3	8.47	6.695e-05
441	1	gi|14149653|ref|NP_055321.1|	652	gi|14149653|ref|NP_055321.1|	torsin-1B precursor [Homo sapiens]	336	37979	8.6	1	4	4	1	0	4	4.46	6.589e-05
442	1	gi|4505753|ref|NP_002620.1|	509	gi|4505753|ref|NP_002620.1|	phosphoglycerate mutase 1 [Homo sapiens]	254	28804	7.2	2	3	3	2	0	3	8.66	6.537e-05
443	2	gi|309747091|ref|NP_001185470.1|;gi|94818901|ref|NP_057526.3|	553	gi|309747091|ref|NP_001185470.1|	gi|309747091|ref|NP_001185470.1|:endoplasmic reticulum aminopeptidase 1 isoform b precursor [Homo sapiens] ;gi|94818901|ref|NP_057526.3|:endoplasmic reticulum aminopeptidase 1 isoform a precursor [Homo sapiens] ;	941	107235	6.5	6	11	11	6	0	11	7.44	6.47e-05
444	2	gi|22547191|ref|NP_037438.2|;gi|46370089|ref|NP_680086.2|	604	gi|22547191|ref|NP_037438.2|	gi|22547191|ref|NP_037438.2|:sorting nexin-15 isoform A [Homo sapiens] ;gi|46370089|ref|NP_680086.2|:sorting nexin-15 isoform B [Homo sapiens] ;	342	38291	5.2	2	4	4	2	0	4	5.85	6.474e-05
445	1	gi|151101459|ref|NP_055746.3|	427	gi|151101459|ref|NP_055746.3|	serine/threonine-protein phosphatase 6 regulatory subunit 1 [Homo sapiens]	881	96724	4.6	5	10	10	5	0	10	12.15	6.282e-05
446	1	gi|4506725|ref|NP_000998.1|	477	gi|4506725|ref|NP_000998.1|	40S ribosomal protein S4, X isoform X isoform [Homo sapiens]	263	29598	10.2	2	3	3	2	0	3	10.65	6.314e-05
447	1	gi|4506013|ref|NP_002703.1|	529	gi|4506013|ref|NP_002703.1|	protein phosphatase 1 regulatory subunit 7 [Homo sapiens]	360	41564	4.9	2	4	4	2	0	4	8.06	6.15e-05
448	2	gi|205830453|ref|NP_001128634.1|;gi|6466450|ref|NP_009294.1|	343	gi|205830453|ref|NP_001128634.1|	gi|205830453|ref|NP_001128634.1|:catechol O-methyltransferase isoform MB-COMT [Homo sapiens] ;gi|6466450|ref|NP_009294.1|:catechol O-methyltransferase isoform S-COMT [Homo sapiens] ;	271	30037	5.5	2	3	3	2	0	3	18.45	6.127e-05
449	3	gi|207028494|ref|NP_001128711.1|;gi|260099723|ref|NP_001158886.1|;gi|5031857|ref|NP_005557.1|	502	gi|207028494|ref|NP_001128711.1|	gi|207028494|ref|NP_001128711.1|:L-lactate dehydrogenase A chain isoform 2 [Homo sapiens] ;gi|260099723|ref|NP_001158886.1|:L-lactate dehydrogenase A chain isoform 3 [Homo sapiens] ;gi|5031857|ref|NP_005557.1|:L-lactate dehydrogenase A chain isoform 1 [Homo sapiens] ;	274	30205	7.1	2	3	3	2	0	3	9.12	6.06e-05
450	1	gi|4506753|ref|NP_003698.1|	504	gi|4506753|ref|NP_003698.1|	ruvB-like 1 [Homo sapiens]	456	50228	6.4	3	5	5	3	0	5	8.99	6.069e-05
451	1	gi|4506203|ref|NP_002790.1|	419	gi|4506203|ref|NP_002790.1|	proteasome subunit beta type-7 proprotein [Homo sapiens]	277	29965	7.7	3	3	3	3	0	3	12.64	5.994e-05
452	2	gi|27477041|ref|NP_036437.1|;gi|338827685|ref|NP_001229766.1|	442	gi|27477041|ref|NP_036437.1|	gi|27477041|ref|NP_036437.1|:AP-2 complex subunit alpha-2 isoform 2 [Homo sapiens] ;gi|338827685|ref|NP_001229766.1|:AP-2 complex subunit alpha-2 isoform 1 [Homo sapiens] ;	939	103960	7	6	17	9	3	8	10.2203	11.71	6.024e-05
453	4	gi|297307116|ref|NP_001171989.1|;gi|297307118|ref|NP_001171990.1|;gi|297307120|ref|NP_001171991.1|;gi|37694062|ref|NP_932766.1|	473	gi|297307116|ref|NP_001171989.1|	gi|297307116|ref|NP_001171989.1|:aquaporin-1 isoform 2 [Homo sapiens] ;gi|297307118|ref|NP_001171990.1|:aquaporin-1 isoform 3 [Homo sapiens] ;gi|297307120|ref|NP_001171991.1|:aquaporin-1 isoform 4 [Homo sapiens] ;gi|37694062|ref|NP_932766.1|:aquaporin-1 isoform 1 [Homo sapiens] ;	186	19956	7.5	1	2	2	1	0	2	10.75	5.951e-05
454	1	gi|38569421|ref|NP_001087.2|	499	gi|38569421|ref|NP_001087.2|	ATP-citrate synthase isoform 1 [Homo sapiens]	1101	120839	7.3	7	12	12	7	0	12	9.26	6.033e-05
455	1	gi|51093832|ref|NP_056450.2|	720	gi|51093832|ref|NP_056450.2|	GTPase-activating protein and VPS9 domain-containing protein 1 [Homo sapiens]	1487	166168	5.2	4	16	16	4	0	16	3.16	5.955e-05
456	1	gi|50959176|ref|NP_057654.2|	606	gi|50959176|ref|NP_057654.2|	endoplasmic reticulum-Golgi intermediate compartment protein 2 [Homo sapiens]	377	42549	6.8	2	4	4	2	0	4	5.84	5.873e-05
457	1	gi|4506743|ref|NP_001003.1|	415	gi|4506743|ref|NP_001003.1|	40S ribosomal protein S8 [Homo sapiens]	208	24205	10.3	2	21	2	1	19	2.16964	12.98	5.773e-05
458	1	gi|21362062|ref|NP_115744.2|	446	gi|21362062|ref|NP_115744.2|	protein LZIC [Homo sapiens]	190	21495	4.9	1	2	2	1	0	2	11.58	5.826e-05
459	1	gi|13376574|ref|NP_079323.1|	635	gi|13376574|ref|NP_079323.1|	ADP-ribosylation factor-like protein 14 [Homo sapiens]	192	21588	8.7	1	2	2	1	0	2	5.21	5.765e-05
460	1	gi|156416028|ref|NP_036232.2|	383	gi|156416028|ref|NP_036232.2|	aspartyl aminopeptidase [Homo sapiens]	485	53410	7.6	3	5	5	3	0	5	15.26	5.706e-05
461	1	gi|157388941|ref|NP_060468.2|	404	gi|157388941|ref|NP_060468.2|	uncharacterized protein C9orf40 [Homo sapiens]	194	21063	5	1	2	2	1	0	2	13.92	5.706e-05
462	3	gi|347800662|ref|NP_001231642.1|;gi|347800665|ref|NP_001231653.1|;gi|4506387|ref|NP_002865.1|	423	gi|347800662|ref|NP_001231642.1|	gi|347800662|ref|NP_001231642.1|:UV excision repair protein RAD23 homolog B isoform 2 [Homo sapiens] ;gi|347800665|ref|NP_001231653.1|:UV excision repair protein RAD23 homolog B isoform 3 [Homo sapiens] ;gi|4506387|ref|NP_002865.1|:UV excision repair protein RAD23 homolog B isoform 1 [Homo sapiens] ;	388	40713	4.9	2	4	4	2	0	4	12.37	5.706e-05
463	1	gi|4506741|ref|NP_001002.1|	435	gi|4506741|ref|NP_001002.1|	40S ribosomal protein S7 [Homo sapiens]	194	22127	10.1	1	2	2	1	0	2	11.86	5.706e-05
464	3	gi|218083215|ref|NP_001136147.1|;gi|218083233|ref|NP_001136148.1|;gi|218083269|ref|NP_001136149.1|	448	gi|218083215|ref|NP_001136147.1|	gi|218083215|ref|NP_001136147.1|:chitinase domain-containing protein 1 isoform a precursor [Homo sapiens] ;gi|218083233|ref|NP_001136148.1|:chitinase domain-containing protein 1 isoform b precursor [Homo sapiens] ;gi|218083269|ref|NP_001136149.1|:chitinase domain-containing protein 1 isoform c precursor [Homo sapiens] ;	393	44941	8.6	3	4	4	3	0	4	11.45	5.633e-05
465	1	gi|21361399|ref|NP_055040.2|	559	gi|21361399|ref|NP_055040.2|	serine/threonine-protein phosphatase 2A 65 kDa regulatory subunit A alpha isoform [Homo sapiens]	589	65309	5.1	2	6	6	2	0	6	7.3	5.638e-05
466	1	gi|50845428|ref|NP_001002841.1|	576	gi|50845428|ref|NP_001002841.1|	myosin light chain 4 [Homo sapiens]	197	21565	5	1	2	2	1	0	2	6.6	5.619e-05
467	1	gi|112181295|ref|NP_689744.3|	644	gi|112181295|ref|NP_689744.3|	xyloside xylosyltransferase 1 [Homo sapiens]	393	43807	8.1	1	4	4	1	0	4	4.83	5.633e-05
468	1	gi|93204881|ref|NP_113618.2|	467	gi|93204881|ref|NP_113618.2|	rab-interacting lysosomal protein [Homo sapiens]	401	44200	5.6	2	4	4	2	0	4	10.97	5.521e-05
469	1	gi|45439306|ref|NP_001340.2|	585	gi|45439306|ref|NP_001340.2|	aspartate--tRNA ligase, cytoplasmic [Homo sapiens]	501	57136	6.5	2	5	5	2	0	5	6.39	5.524e-05
470	1	gi|5031741|ref|NP_005871.1|	406	gi|5031741|ref|NP_005871.1|	dnaJ homolog subfamily A member 2 [Homo sapiens]	412	45746	6.5	2	4	4	2	0	4	13.35	5.374e-05
471	1	gi|10835067|ref|NP_003133.1|	480	gi|10835067|ref|NP_003133.1|	lupus La protein [Homo sapiens]	408	46837	7.1	2	4	4	2	0	4	10.54	5.426e-05
472	2	gi|223555975|ref|NP_001138632.1|;gi|4507651|ref|NP_003281.1|	307	gi|223555975|ref|NP_001138632.1|	gi|223555975|ref|NP_001138632.1|:tropomyosin alpha-4 chain isoform 1 [Homo sapiens] ;gi|4507651|ref|NP_003281.1|:tropomyosin alpha-4 chain isoform 2 [Homo sapiens] ;	284	32723	4.7	6	20	2	1	18	2.7037	20.77	5.269e-05
473	1	gi|4826870|ref|NP_005004.1|	752	gi|4826870|ref|NP_005004.1|	nucleobindin-2 precursor [Homo sapiens]	420	50223	5.1	1	4	4	1	0	4	2.38	5.271e-05
474	3	gi|15431297|ref|NP_000968.2|;gi|341604768|ref|NP_001230059.1|;gi|341604770|ref|NP_001230060.1|	592	gi|15431297|ref|NP_000968.2|	gi|15431297|ref|NP_000968.2|:60S ribosomal protein L13 isoform 1 [Homo sapiens] ;gi|341604768|ref|NP_001230059.1|:60S ribosomal protein L13 isoform 2 [Homo sapiens] ;gi|341604770|ref|NP_001230060.1|:60S ribosomal protein L13 isoform 3 [Homo sapiens] ;	211	24261	11.7	1	2	2	1	0	2	6.16	5.246e-05
475	2	gi|23238222|ref|NP_003644.2|;gi|312284090|ref|NP_001186054.1|	600	gi|23238222|ref|NP_003644.2|	gi|23238222|ref|NP_003644.2|:COP9 signalosome complex subunit 3 isoform 1 [Homo sapiens] ;gi|312284090|ref|NP_001186054.1|:COP9 signalosome complex subunit 3 isoform 2 [Homo sapiens] ;	423	47873	6.7	1	4	4	1	0	4	5.91	5.234e-05
476	1	gi|21361837|ref|NP_065095.2|	614	gi|21361837|ref|NP_065095.2|	PITH domain-containing protein 1 [Homo sapiens]	211	24178	5.8	1	2	2	1	0	2	5.69	5.246e-05
477	1	gi|7019569|ref|NP_037377.1|	570	gi|7019569|ref|NP_037377.1|	vacuolar protein sorting-associated protein 4A [Homo sapiens]	437	48898	7.8	2	4	4	2	0	4	6.86	5.066e-05
478	1	gi|315467838|ref|NP_001186797.1|	474	gi|315467838|ref|NP_001186797.1|	glutaredoxin-3 [Homo sapiens]	335	37432	5.4	2	3	3	2	0	3	10.75	4.957e-05
479	1	gi|8923557|ref|NP_060366.1|	317	gi|8923557|ref|NP_060366.1|	protein C20orf11 [Homo sapiens]	228	26749	5	2	2	2	2	0	2	20.18	4.855e-05
480	1	gi|5730023|ref|NP_006657.1|	515	gi|5730023|ref|NP_006657.1|	ruvB-like 2 [Homo sapiens]	463	51157	5.6	3	4	4	3	0	4	8.42	4.782e-05
481	1	gi|31542693|ref|NP_116195.2|	717	gi|31542693|ref|NP_116195.2|	glycosyltransferase-like domain-containing protein 2 precursor [Homo sapiens]	580	66615	8.6	1	5	5	1	0	5	3.28	4.771e-05
482	1	gi|20127454|ref|NP_004035.2|	487	gi|20127454|ref|NP_004035.2|	bifunctional purine biosynthesis protein PURH [Homo sapiens]	592	64616	6.7	3	5	5	3	0	5	9.97	4.675e-05
483	1	gi|148491070|ref|NP_001896.2|	552	gi|148491070|ref|NP_001896.2|	CTP synthase 1 [Homo sapiens]	591	66690	6.5	3	5	5	3	0	5	7.45	4.683e-05
484	2	gi|375331941|ref|NP_001243599.1|;gi|86792661|ref|NP_569710.2|	581	gi|375331941|ref|NP_001243599.1|	gi|375331941|ref|NP_001243599.1|:dipeptidyl peptidase 3 isoform 2 [Homo sapiens] ;gi|86792661|ref|NP_569710.2|:dipeptidyl peptidase 3 isoform 1 [Homo sapiens] ;	707	79307	5	2	6	6	2	0	6	6.51	4.697e-05
485	3	gi|312283701|ref|NP_001186040.1|;gi|312283703|ref|NP_001186041.1|;gi|5174539|ref|NP_005908.1|	615	gi|312283701|ref|NP_001186040.1|	gi|312283701|ref|NP_001186040.1|:malate dehydrogenase, cytoplasmic isoform 1 [Homo sapiens] ;gi|312283703|ref|NP_001186041.1|:malate dehydrogenase, cytoplasmic isoform 3 [Homo sapiens] ;gi|5174539|ref|NP_005908.1|:malate dehydrogenase, cytoplasmic isoform 2 [Homo sapiens] ;	352	38628	7.7	1	3	3	1	0	3	5.68	4.717e-05
486	2	gi|257467482|ref|NP_001158095.1|;gi|29171734|ref|NP_036286.2|	687	gi|257467482|ref|NP_001158095.1|	gi|257467482|ref|NP_001158095.1|:protein argonaute-2 isoform 2 [Homo sapiens] ;gi|29171734|ref|NP_036286.2|:protein argonaute-2 isoform 1 [Homo sapiens] ;	825	93620	9.3	2	7	7	2	0	7	3.76	4.696e-05
487	1	gi|4557269|ref|NP_000017.1|	491	gi|4557269|ref|NP_000017.1|	adenylosuccinate lyase isoform a [Homo sapiens]	484	54889	7.1	2	4	4	2	0	4	9.71	4.574e-05
488	1	gi|20149594|ref|NP_031381.2|	758	gi|20149594|ref|NP_031381.2|	heat shock protein HSP 90-beta [Homo sapiens]	724	83264	5	1	6	6	1	0	6	2.07	4.587e-05
489	1	gi|71051616|ref|NP_000365.3|	407	gi|71051616|ref|NP_000365.3|	uroporphyrinogen decarboxylase [Homo sapiens]	367	40787	6.1	2	3	3	2	0	3	13.35	4.524e-05
490	2	gi|108773793|ref|NP_001035810.1|;gi|109389365|ref|NP_000393.4|	532	gi|108773793|ref|NP_001035810.1|	gi|108773793|ref|NP_001035810.1|:glucose-6-phosphate 1-dehydrogenase isoform b [Homo sapiens] ;gi|109389365|ref|NP_000393.4|:glucose-6-phosphate 1-dehydrogenase isoform a [Homo sapiens] ;	515	59257	6.8	3	4	4	3	0	4	7.96	4.299e-05
491	2	gi|94538320|ref|NP_001035517.1|;gi|94538322|ref|NP_005317.2|	665	gi|94538320|ref|NP_001035517.1|	gi|94538320|ref|NP_001035517.1|:hydroxyacylglutathione hydrolase, mitochondrial isoform 2 [Homo sapiens] ;gi|94538322|ref|NP_005317.2|:hydroxyacylglutathione hydrolase, mitochondrial isoform 1 precursor [Homo sapiens] ;	260	28860	7.3	1	2	2	1	0	2	4.23	4.258e-05
492	1	gi|5803013|ref|NP_006808.1|	611	gi|5803013|ref|NP_006808.1|	endoplasmic reticulum resident protein 29 isoform 1 precursor [Homo sapiens]	261	28993	7.3	1	2	2	1	0	2	5.75	4.241e-05
493	1	gi|4503483|ref|NP_001952.1|	656	gi|4503483|ref|NP_001952.1|	elongation factor 2 [Homo sapiens]	858	95338	6.8	3	12	1	1	11	6.5	4.43	4.193e-05
494	2	gi|157426896|ref|NP_439893.2|;gi|157426898|ref|NP_006769.2|	662	gi|157426896|ref|NP_439893.2|	gi|157426896|ref|NP_439893.2|:tripartite motif-containing protein 10 isoform 2 [Homo sapiens] ;gi|157426898|ref|NP_006769.2|:tripartite motif-containing protein 10 isoform 1 [Homo sapiens] ;	395	45252	5.5	1	3	3	1	0	3	4.3	4.204e-05
495	1	gi|63055057|ref|NP_001017992.1|	353	gi|63055057|ref|NP_001017992.1|	beta-actin-like protein 2 [Homo sapiens]	376	42003	5.6	7	113	2	1	111	2.78963	17.29	4.106e-05
496	1	gi|109148508|ref|NP_060140.2|	564	gi|109148508|ref|NP_060140.2|	ubiquitin thioesterase OTUB1 [Homo sapiens]	271	31284	4.9	1	2	2	1	0	2	7.01	4.085e-05
497	1	gi|6912494|ref|NP_036457.1|	575	gi|6912494|ref|NP_036457.1|	microtubule-associated protein RP/EB family member 1 [Homo sapiens]	268	29999	5.1	1	2	2	1	0	2	6.72	4.13e-05
498	2	gi|109240552|ref|NP_001035882.1|;gi|109240556|ref|NP_060457.4|	636	gi|109240552|ref|NP_001035882.1|	gi|109240552|ref|NP_001035882.1|:RUN and FYVE domain-containing protein 2 isoform b [Homo sapiens] ;gi|109240556|ref|NP_060457.4|:RUN and FYVE domain-containing protein 2 isoform a [Homo sapiens] ;	403	46136	5.2	1	3	3	1	0	3	5.21	4.12e-05
499	1	gi|269847098|ref|NP_071409.3|	654	gi|269847098|ref|NP_071409.3|	phospholysine phosphohistidine inorganic pyrophosphate phosphatase isoform 1 [Homo sapiens]	270	29165	6.2	1	2	2	1	0	2	4.44	4.1e-05
500	1	gi|5453549|ref|NP_006397.1|	655	gi|5453549|ref|NP_006397.1|	peroxiredoxin-4 precursor [Homo sapiens]	271	30540	6.3	1	2	2	1	0	2	4.43	4.085e-05
501	1	gi|124244088|ref|NP_653296.2|	482	gi|124244088|ref|NP_653296.2|	BRO1 domain-containing protein BROX [Homo sapiens]	411	46476	7.6	2	3	3	2	0	3	10.22	4.04e-05
502	1	gi|190570176|ref|NP_690870.3|	545	gi|190570176|ref|NP_690870.3|	uncharacterized protein C22orf25 [Homo sapiens]	276	30937	5.2	1	2	2	1	0	2	7.61	4.011e-05
503	1	gi|45447090|ref|NP_995319.1|	715	gi|45447090|ref|NP_995319.1|	mannose-1-phosphate guanyltransferase alpha [Homo sapiens]	420	46291	7.2	1	3	3	1	0	3	3.33	3.953e-05
504	2	gi|60499021|ref|NP_000131.2|;gi|60499025|ref|NP_001012533.1|	622	gi|60499021|ref|NP_000131.2|	gi|60499021|ref|NP_000131.2|:ferrochelatase, mitochondrial isoform b precursor [Homo sapiens] ;gi|60499025|ref|NP_001012533.1|:ferrochelatase, mitochondrial isoform a precursor [Homo sapiens] ;	423	47862	8.7	1	3	3	1	0	3	5.44	3.925e-05
505	1	gi|7661948|ref|NP_055545.1|	653	gi|7661948|ref|NP_055545.1|	malectin precursor [Homo sapiens]	292	32234	5.4	1	2	2	1	0	2	4.45	3.791e-05
506	1	gi|10092677|ref|NP_064711.1|	648	gi|10092677|ref|NP_064711.1|	pyridoxal phosphate phosphatase [Homo sapiens]	296	31698	6.5	1	2	2	1	0	2	4.73	3.74e-05
507	1	gi|4759050|ref|NP_004577.1|	683	gi|4759050|ref|NP_004577.1|	ribosomal protein S6 kinase alpha-3 [Homo sapiens]	740	83736	6.9	2	5	5	2	0	5	3.92	3.74e-05
508	1	gi|19913424|ref|NP_001681.2|	495	gi|19913424|ref|NP_001681.2|	V-type proton ATPase catalytic subunit A [Homo sapiens]	617	68304	5.5	4	4	4	4	0	4	9.4	3.588e-05
509	1	gi|4557367|ref|NP_000377.1|	528	gi|4557367|ref|NP_000377.1|	bleomycin hydrolase [Homo sapiens]	455	52562	6.3	2	3	3	2	0	3	8.13	3.649e-05
510	1	gi|4506457|ref|NP_002893.1|	425	gi|4506457|ref|NP_002893.1|	reticulocalbin-2 precursor [Homo sapiens]	317	36876	4.4	2	2	2	2	0	2	12.3	3.492e-05
511	5	gi|194578885|ref|NP_001124146.1|;gi|314122177|ref|NP_001186600.1|;gi|314122179|ref|NP_001186601.1|;gi|314122183|ref|NP_001186603.1|;gi|4502551|ref|NP_001210.1|	450	gi|194578885|ref|NP_001124146.1|	gi|194578885|ref|NP_001124146.1|:calumenin isoform b precursor [Homo sapiens] ;gi|314122177|ref|NP_001186600.1|:calumenin isoform c precursor [Homo sapiens] ;gi|314122179|ref|NP_001186601.1|:calumenin isoform d precursor [Homo sapiens] ;gi|314122183|ref|NP_001186603.1|:calumenin isoform f [Homo sapiens] ;gi|4502551|ref|NP_001210.1|:calumenin isoform a precursor [Homo sapiens] ;	315	37135	4.6	2	2	2	2	0	2	11.43	3.514e-05
512	1	gi|21361517|ref|NP_056937.2|	518	gi|21361517|ref|NP_056937.2|	UBX domain-containing protein 1 [Homo sapiens]	312	35107	5.3	1	2	2	1	0	2	8.33	3.548e-05
513	1	gi|48762920|ref|NP_002617.3|	593	gi|48762920|ref|NP_002617.3|	6-phosphofructokinase, liver type [Homo sapiens]	780	85018	7.5	3	7	3	2	4	5	6.15	3.548e-05
514	1	gi|4505701|ref|NP_003672.1|	700	gi|4505701|ref|NP_003672.1|	pyridoxal kinase [Homo sapiens]	312	35102	6.1	1	2	2	1	0	2	3.53	3.548e-05
515	1	gi|63054855|ref|NP_001017922.1|	712	gi|63054855|ref|NP_001017922.1|	erythroid membrane-associated protein precursor [Homo sapiens]	475	52605	8.5	1	3	3	1	0	3	3.37	3.496e-05
516	1	gi|320202988|ref|NP_001189342.1|	530	gi|320202988|ref|NP_001189342.1|	alcohol dehydrogenase [NADP(+)] [Homo sapiens]	325	36573	6.8	1	2	2	1	0	2	8	3.406e-05
517	2	gi|305410789|ref|NP_001182031.1|;gi|50301238|ref|NP_000628.2|	549	gi|305410789|ref|NP_001182031.1|	gi|305410789|ref|NP_001182031.1|:glutathione reductase, mitochondrial isoform 2 precursor [Homo sapiens] ;gi|50301238|ref|NP_000628.2|:glutathione reductase, mitochondrial isoform 1 precursor [Homo sapiens] ;	493	53027	8.8	2	3	3	2	0	3	7.51	3.368e-05
518	2	gi|223555963|ref|NP_001138630.1|;gi|5729864|ref|NP_006611.1|	696	gi|223555963|ref|NP_001138630.1|	gi|223555963|ref|NP_001138630.1|:HBS1-like protein isoform 2 [Homo sapiens] ;gi|5729864|ref|NP_006611.1|:HBS1-like protein isoform 1 [Homo sapiens] ;	642	70625	7.2	1	4	4	1	0	4	3.58	3.449e-05
519	3	gi|30065643|ref|NP_821067.1|;gi|30065645|ref|NP_821068.1|;gi|30065649|ref|NP_821070.1|	710	gi|30065643|ref|NP_821067.1|	gi|30065643|ref|NP_821067.1|:serine/threonine-protein phosphatase 2A activator isoform b [Homo sapiens] ;gi|30065645|ref|NP_821068.1|:serine/threonine-protein phosphatase 2A activator isoform a [Homo sapiens] ;gi|30065649|ref|NP_821070.1|:serine/threonine-protein phosphatase 2A activator isoform d [Homo sapiens] ;	323	36775	6.3	1	2	2	1	0	2	3.41	3.427e-05
520	1	gi|6005721|ref|NP_009106.1|	428	gi|6005721|ref|NP_009106.1|	erlin-2 isoform 1 [Homo sapiens]	339	37840	5.6	3	5	1	1	4	2	12.09	3.265e-05
521	1	gi|5453690|ref|NP_006136.1|	522	gi|5453690|ref|NP_006136.1|	dnaJ homolog subfamily B member 1 [Homo sapiens]	340	38044	8.6	2	2	2	2	0	2	8.24	3.256e-05
522	1	gi|93102375|ref|NP_061161.2|	628	gi|93102375|ref|NP_061161.2|	protein FAM114A2 [Homo sapiens]	505	55468	4.9	2	3	3	2	0	3	5.35	3.288e-05
523	2	gi|266453619|ref|NP_001160158.1|;gi|266453768|ref|NP_001160160.1|	645	gi|266453619|ref|NP_001160158.1|	gi|266453619|ref|NP_001160158.1|:6-phosphofructokinase, muscle type isoform 1 [Homo sapiens] ;gi|266453768|ref|NP_001160160.1|:6-phosphofructokinase, muscle type isoform 2 [Homo sapiens] ;	851	93254	8	3	7	3	2	4	5	4.82	3.252e-05
524	1	gi|153218487|ref|NP_714916.3|	647	gi|153218487|ref|NP_714916.3|	KDEL motif-containing protein 2 precursor [Homo sapiens]	507	58573	8.2	2	3	3	2	0	3	4.73	3.275e-05
525	2	gi|47078238|ref|NP_997657.1|;gi|47078240|ref|NP_004118.3|	498	gi|47078238|ref|NP_997657.1|	gi|47078238|ref|NP_997657.1|:COP9 signalosome complex subunit 1 isoform 1 [Homo sapiens] ;gi|47078240|ref|NP_004118.3|:COP9 signalosome complex subunit 1 isoform 2 [Homo sapiens] ;	527	59050	6.3	2	3	3	2	0	3	9.3	3.151e-05
526	1	gi|13129110|ref|NP_077007.1|	660	gi|13129110|ref|NP_077007.1|	methylosome protein 50 [Homo sapiens]	342	36724	5.2	1	2	2	1	0	2	4.39	3.237e-05
527	1	gi|4503593|ref|NP_001972.1|	517	gi|4503593|ref|NP_001972.1|	epidermal growth factor receptor substrate 15 isoform A [Homo sapiens]	896	98656	4.6	4	6	5	4	1	5	8.37	3.089e-05
528	1	gi|45827806|ref|NP_056274.3|	555	gi|45827806|ref|NP_056274.3|	atlastin-3 [Homo sapiens]	541	60542	5.7	2	3	3	2	0	3	7.39	3.069e-05
529	1	gi|7019333|ref|NP_037524.1|	736	gi|7019333|ref|NP_037524.1|	nuclear receptor-binding protein [Homo sapiens]	535	59845	5.1	1	3	3	1	0	3	2.8	3.104e-05
530	1	gi|12056473|ref|NP_061819.2|	737	gi|12056473|ref|NP_061819.2|	sialic acid synthase [Homo sapiens]	359	40308	6.7	1	2	2	1	0	2	2.79	3.083e-05
531	1	gi|4505891|ref|NP_001075.1|	761	gi|4505891|ref|NP_001075.1|	procollagen-lysine,2-oxoglutarate 5-dioxygenase 3 precursor [Homo sapiens]	738	84785	6.1	1	4	4	1	0	4	2.03	3e-05
532	1	gi|18201888|ref|NP_543022.1|	666	gi|18201888|ref|NP_543022.1|	polyadenylate-binding protein 5 [Homo sapiens]	382	43331	9.5	1	2	2	1	0	2	4.19	2.898e-05
533	1	gi|20149621|ref|NP_056348.2|	692	gi|20149621|ref|NP_056348.2|	bifunctional ATP-dependent dihydroxyacetone kinase/FAD-AMP lyase (cyclizing) [Homo sapiens]	575	58947	7.5	1	3	3	1	0	3	3.65	2.888e-05
534	1	gi|13489054|ref|NP_109587.1|	597	gi|13489054|ref|NP_109587.1|	dual specificity mitogen-activated protein kinase kinase 2 [Homo sapiens]	400	44424	6.5	1	2	2	1	0	2	6	2.767e-05
535	2	gi|308199423|ref|NP_001184044.1|;gi|4557625|ref|NP_001489.1|	667	gi|308199423|ref|NP_001184044.1|	gi|308199423|ref|NP_001184044.1|:glutamate--cysteine ligase catalytic subunit isoform b [Homo sapiens] ;gi|4557625|ref|NP_001489.1|:glutamate--cysteine ligase catalytic subunit isoform a [Homo sapiens] ;	599	68630	5.9	1	3	3	1	0	3	4.17	2.772e-05
536	2	gi|110815813|ref|NP_057460.3|;gi|384367970|ref|NP_001244928.1|	695	gi|110815813|ref|NP_057460.3|	gi|110815813|ref|NP_057460.3|:ankyrin repeat and FYVE domain-containing protein 1 isoform 1 [Homo sapiens] ;gi|384367970|ref|NP_001244928.1|:ankyrin repeat and FYVE domain-containing protein 1 isoform 3 [Homo sapiens] ;	1170	128486	6.1	2	6	6	2	0	6	3.59	2.838e-05
537	1	gi|190194386|ref|NP_064508.3|	711	gi|190194386|ref|NP_064508.3|	transmembrane 9 superfamily member 3 precursor [Homo sapiens]	589	67888	7.2	1	3	3	1	0	3	3.4	2.819e-05
538	1	gi|260436922|ref|NP_001159506.1|	725	gi|260436922|ref|NP_001159506.1|	suprabasin isoform 1 precursor [Homo sapiens]	590	60541	7	1	3	3	1	0	3	3.05	2.814e-05
539	5	gi|161702986|ref|NP_001104547.1|;gi|386781571|ref|NP_001247422.1|;gi|386781587|ref|NP_001247423.1|;gi|4505257|ref|NP_002435.1|;gi|4506467|ref|NP_002897.1|	760	gi|161702986|ref|NP_001104547.1|	gi|161702986|ref|NP_001104547.1|:ezrin [Homo sapiens] ;gi|386781571|ref|NP_001247422.1|:radixin isoform 1 [Homo sapiens] ;gi|386781587|ref|NP_001247423.1|:radixin isoform 3 [Homo sapiens] ;gi|4505257|ref|NP_002435.1|:moesin [Homo sapiens] ;gi|4506467|ref|NP_002897.1|:radixin isoform 2 [Homo sapiens] ;	586	69413	6.3	1	3	3	1	0	3	2.05	2.834e-05
540	1	gi|28178825|ref|NP_005887.2|	721	gi|28178825|ref|NP_005887.2|	isocitrate dehydrogenase [NADP] cytoplasmic [Homo sapiens]	414	46659	7	1	2	2	1	0	2	3.14	2.674e-05
541	1	gi|31377697|ref|NP_078932.2|	750	gi|31377697|ref|NP_078932.2|	procollagen galactosyltransferase 1 precursor [Homo sapiens]	622	71636	7.3	1	3	3	1	0	3	2.41	2.67e-05
542	1	gi|9257257|ref|NP_059830.1|	765	gi|9257257|ref|NP_059830.1|	WD repeat-containing protein 1 isoform 1 [Homo sapiens]	606	66194	6.7	1	3	3	1	0	3	1.98	2.74e-05
543	1	gi|46367787|ref|NP_002559.2|	543	gi|46367787|ref|NP_002559.2|	polyadenylate-binding protein 1 [Homo sapiens]	636	70671	9.5	3	3	3	3	0	3	7.7	2.611e-05
544	2	gi|20070220|ref|NP_006100.2|;gi|88900507|ref|NP_001034708.1|	556	gi|20070220|ref|NP_006100.2|	gi|20070220|ref|NP_006100.2|:protein arginine N-methyltransferase 5 isoform a [Homo sapiens] ;gi|88900507|ref|NP_001034708.1|:protein arginine N-methyltransferase 5 isoform b [Homo sapiens] ;	637	72684	6.3	2	3	3	2	0	3	7.38	2.607e-05
545	1	gi|11056036|ref|NP_055955.1|	709	gi|11056036|ref|NP_055955.1|	tubulin--tyrosine ligase-like protein 12 [Homo sapiens]	644	74404	5.5	2	3	3	2	0	3	3.42	2.578e-05
546	1	gi|4503471|ref|NP_001393.1|	466	gi|4503471|ref|NP_001393.1|	elongation factor 1-alpha 1 [Homo sapiens]	462	50141	9	3	4	2	2	2	2.10811	11.04	2.526e-05
547	1	gi|19913412|ref|NP_005106.2|	574	gi|19913412|ref|NP_005106.2|	major vault protein [Homo sapiens]	893	99327	5.5	3	4	4	3	0	4	6.72	2.479e-05
548	2	gi|226423947|ref|NP_001139748.1|;gi|68051721|ref|NP_065843.3|	608	gi|226423947|ref|NP_001139748.1|	gi|226423947|ref|NP_001139748.1|:neutral cholesterol ester hydrolase 1 isoform a [Homo sapiens] ;gi|68051721|ref|NP_065843.3|:neutral cholesterol ester hydrolase 1 isoform b [Homo sapiens] ;	448	49881	7.2	2	2	2	2	0	2	5.8	2.471e-05
549	2	gi|28626504|ref|NP_113659.3|;gi|41281905|ref|NP_848537.1|	612	gi|28626504|ref|NP_113659.3|	gi|28626504|ref|NP_113659.3|:fermitin family homolog 3 short form [Homo sapiens] ;gi|41281905|ref|NP_848537.1|:fermitin family homolog 3 long form [Homo sapiens] ;	663	75430	6.8	2	3	3	2	0	3	5.73	2.504e-05
550	1	gi|5803145|ref|NP_006779.1|	702	gi|5803145|ref|NP_006779.1|	ralA-binding protein 1 [Homo sapiens]	655	76064	5.9	2	3	3	2	0	3	3.51	2.535e-05
551	1	gi|37588869|ref|NP_071347.2|	703	gi|37588869|ref|NP_071347.2|	E3 ubiquitin-protein ligase RNF123 [Homo sapiens]	1314	148514	6.7	3	6	6	3	0	6	3.5	2.527e-05
552	2	gi|62912453|ref|NP_001112.2|;gi|9943848|ref|NP_058432.1|	729	gi|62912453|ref|NP_001112.2|	gi|62912453|ref|NP_001112.2|:gamma-adducin isoform b [Homo sapiens] ;gi|9943848|ref|NP_058432.1|:gamma-adducin isoform a [Homo sapiens] ;	674	75671	6.8	1	3	3	1	0	3	2.97	2.464e-05
553	2	gi|4502111|ref|NP_001147.1|;gi|4809279|ref|NP_004025.1|	500	gi|4502111|ref|NP_001147.1|	gi|4502111|ref|NP_001147.1|:annexin A7 isoform 1 [Homo sapiens] ;gi|4809279|ref|NP_004025.1|:annexin A7 isoform 2 [Homo sapiens] ;	466	50316	6.6	2	2	2	2	0	2	9.23	2.375e-05
554	2	gi|210031196|ref|NP_001034859.2|;gi|210031210|ref|NP_001129710.1|	620	gi|210031196|ref|NP_001034859.2|	gi|210031196|ref|NP_001034859.2|:transmembrane protein with metallophosphoesterase domain isoform 1 [Homo sapiens] ;gi|210031210|ref|NP_001129710.1|:transmembrane protein with metallophosphoesterase domain isoform 2 [Homo sapiens] ;	453	49453	6.9	1	2	2	1	0	2	5.52	2.444e-05
555	1	gi|4503729|ref|NP_002005.1|	719	gi|4503729|ref|NP_002005.1|	peptidyl-prolyl cis-trans isomerase FKBP4 [Homo sapiens]	459	51805	5.4	1	2	2	1	0	2	3.27	2.412e-05
556	2	gi|12669909|ref|NP_075266.1|;gi|4758332|ref|NP_004449.1|	583	gi|12669909|ref|NP_075266.1|	gi|12669909|ref|NP_075266.1|:long-chain-fatty-acid--CoA ligase 4 isoform 2 [Homo sapiens] ;gi|4758332|ref|NP_004449.1|:long-chain-fatty-acid--CoA ligase 4 isoform 1 [Homo sapiens] ;	711	79188	8.4	3	3	3	3	0	3	6.47	2.335e-05
557	1	gi|30348954|ref|NP_065825.1|	591	gi|30348954|ref|NP_065825.1|	E3 ubiquitin-protein ligase MIB1 [Homo sapiens]	1006	110136	6.9	3	4	4	3	0	4	6.16	2.201e-05
558	1	gi|21361176|ref|NP_000680.2|	599	gi|21361176|ref|NP_000680.2|	retinal dehydrogenase 1 [Homo sapiens]	501	54862	6.7	2	2	2	2	0	2	5.99	2.21e-05
559	1	gi|55749779|ref|NP_065997.1|	704	gi|55749779|ref|NP_065997.1|	DENN domain-containing protein 1A isoform 1 [Homo sapiens]	1009	110577	7	2	4	4	2	0	4	3.47	2.194e-05
560	2	gi|371122551|ref|NP_001243053.1|;gi|38679905|ref|NP_775818.2|	727	gi|371122551|ref|NP_001243053.1|	gi|371122551|ref|NP_001243053.1|:tripartite motif-containing protein 65 isoform 2 [Homo sapiens] ;gi|38679905|ref|NP_775818.2|:tripartite motif-containing protein 65 isoform 1 [Homo sapiens] ;	495	54957	6.4	1	2	2	1	0	2	3.03	2.236e-05
561	2	gi|21361348|ref|NP_006640.2|;gi|261278315|ref|NP_001159693.1|	769	gi|21361348|ref|NP_006640.2|	gi|21361348|ref|NP_006640.2|:U3 small nucleolar RNA-associated protein 14 homolog A isoform 1 [Homo sapiens] ;gi|261278315|ref|NP_001159693.1|:U3 small nucleolar RNA-associated protein 14 homolog A isoform 2 [Homo sapiens] ;	771	87978	7.9	1	3	3	1	0	3	1.82	2.154e-05
562	1	gi|4507947|ref|NP_003671.1|	571	gi|4507947|ref|NP_003671.1|	tyrosine--tRNA ligase, cytoplasmic [Homo sapiens]	528	59144	7	2	2	2	2	0	2	6.82	2.097e-05
563	6	gi|13489083|ref|NP_060782.2|;gi|255918192|ref|NP_001157632.1|;gi|255918194|ref|NP_001157633.1|;gi|255918196|ref|NP_001157634.1|;gi|255918198|ref|NP_001157635.1|;gi|255918200|ref|NP_001157636.1|	658	gi|13489083|ref|NP_060782.2|	gi|13489083|ref|NP_060782.2|:serine/threonine-protein phosphatase 6 regulatory subunit 3 isoform 5 [Homo sapiens] ;gi|255918192|ref|NP_001157632.1|:serine/threonine-protein phosphatase 6 regulatory subunit 3 isoform 4 [Homo sapiens] ;gi|255918194|ref|NP_001157633.1|:serine/threonine-protein phosphatase 6 regulatory subunit 3 isoform 6 [Homo sapiens] ;gi|255918196|ref|NP_001157634.1|:serine/threon…	793	88952	4.6	2	3	3	2	0	3	4.41	2.094e-05
564	1	gi|226371723|ref|NP_620137.2|	783	gi|226371723|ref|NP_620137.2|	FCH domain only protein 2 isoform a [Homo sapiens]	810	88924	6.9	1	3	3	1	0	3	1.6	2.05e-05
565	1	gi|157384971|ref|NP_005246.2|	795	gi|157384971|ref|NP_005246.2|	cyclin-G-associated kinase [Homo sapiens]	1311	143190	5.7	1	5	5	1	0	5	1.3	2.111e-05
566	3	gi|197333761|ref|NP_003906.2|;gi|23397702|ref|NP_690905.1|;gi|311893345|ref|NP_001185792.1|	691	gi|197333761|ref|NP_003906.2|	gi|197333761|ref|NP_003906.2|:copine-1 isoform b [Homo sapiens] ;gi|23397702|ref|NP_690905.1|:copine-1 isoform a [Homo sapiens] ;gi|311893345|ref|NP_001185792.1|:copine-1 isoform c [Homo sapiens] ;	542	59718	6	1	2	2	1	0	2	3.69	2.042e-05
567	2	gi|22027538|ref|NP_037506.2|;gi|241982780|ref|NP_001155901.1|	668	gi|22027538|ref|NP_037506.2|	gi|22027538|ref|NP_037506.2|:programmed cell death 6-interacting protein isoform 1 [Homo sapiens] ;gi|241982780|ref|NP_001155901.1|:programmed cell death 6-interacting protein isoform 2 [Homo sapiens] ;	868	96023	6.5	2	3	3	2	0	3	4.15	1.913e-05
568	2	gi|375331879|ref|NP_001243572.1|;gi|4505029|ref|NP_000886.1|	786	gi|375331879|ref|NP_001243572.1|	gi|375331879|ref|NP_001243572.1|:leukotriene A-4 hydrolase isoform 2 [Homo sapiens] ;gi|4505029|ref|NP_000886.1|:leukotriene A-4 hydrolase isoform 1 [Homo sapiens] ;	587	66852	6.7	1	2	2	1	0	2	1.53	1.886e-05
569	1	gi|21361794|ref|NP_060918.2|	740	gi|21361794|ref|NP_060918.2|	cullin-associated NEDD8-dissociated protein 1 [Homo sapiens]	1230	136375	5.8	2	4	4	2	0	4	2.68	1.8e-05
570	1	gi|32880229|ref|NP_113642.1|	728	gi|32880229|ref|NP_113642.1|	selenoprotein O [Homo sapiens]	669	73339	6	1	2	2	1	0	2	2.99	1.655e-05
571	3	gi|33469966|ref|NP_057190.2|;gi|33469978|ref|NP_878255.1|;gi|383792154|ref|NP_001244305.1|	742	gi|33469966|ref|NP_057190.2|	gi|33469966|ref|NP_057190.2|:sec1 family domain-containing protein 1 isoform a [Homo sapiens] ;gi|33469978|ref|NP_878255.1|:sec1 family domain-containing protein 1 isoform b [Homo sapiens] ;gi|383792154|ref|NP_001244305.1|:sec1 family domain-containing protein 1 isoform c [Homo sapiens] ;	642	72380	6.3	1	2	2	1	0	2	2.65	1.724e-05
572	1	gi|380692334|ref|NP_001244119.1|	787	gi|380692334|ref|NP_001244119.1|	nuclear envelope pore membrane protein POM 121 isoform 1 [Homo sapiens]	999	100864	9.8	1	3	3	1	0	3	1.5	1.662e-05
573	1	gi|4503571|ref|NP_001419.1|	464	gi|4503571|ref|NP_001419.1|	alpha-enolase isoform 1 [Homo sapiens]	434	47169	7.4	2	3	1	1	2	1.28571	11.06	1.64e-05
574	1	gi|5803011|ref|NP_001966.1|	610	gi|5803011|ref|NP_001966.1|	gamma-enolase [Homo sapiens]	434	47269	5	2	3	1	1	2	1.28571	5.76	1.64e-05
575	1	gi|32490572|ref|NP_036439.2|	722	gi|32490572|ref|NP_036439.2|	band 4.1-like protein 3 [Homo sapiens]	1087	120677	5.2	3	27	3	1	24	3.16941	3.13	1.614e-05
576	1	gi|154448892|ref|NP_055839.3|	671	gi|154448892|ref|NP_055839.3|	exportin-7 [Homo sapiens]	1087	123907	6.3	3	3	3	3	0	3	4.14	1.528e-05
577	1	gi|41872500|ref|NP_963848.1|	749	gi|41872500|ref|NP_963848.1|	diacylglycerol kinase alpha [Homo sapiens]	735	82630	6.7	1	2	2	1	0	2	2.45	1.506e-05
578	1	gi|41872631|ref|NP_004095.4|	762	gi|41872631|ref|NP_004095.4|	fatty acid synthase [Homo sapiens]	2511	273424	6.4	2	7	7	2	0	7	2.03	1.543e-05
579	1	gi|36029914|ref|NP_079330.2|	804	gi|36029914|ref|NP_079330.2|	deubiquitinating protein VCIP135 [Homo sapiens]	1222	134320	7.2	1	3	3	1	0	3	0.9	1.359e-05
580	1	gi|115298678|ref|NP_000055.2|	746	gi|115298678|ref|NP_000055.2|	complement C3 precursor [Homo sapiens]	1663	187147	6.4	2	4	4	2	0	4	2.53	1.331e-05
581	1	gi|38327039|ref|NP_002145.3|	794	gi|38327039|ref|NP_002145.3|	heat shock 70 kDa protein 4 [Homo sapiens]	840	94331	5.2	1	2	2	1	0	2	1.31	1.318e-05
582	1	gi|100913206|ref|NP_001348.2|	803	gi|100913206|ref|NP_001348.2|	ATP-dependent RNA helicase A [Homo sapiens]	1270	140958	6.8	1	3	3	1	0	3	1.02	1.307e-05
583	4	gi|168229161|ref|NP_078811.3|;gi|319918855|ref|NP_001188401.1|;gi|319918857|ref|NP_001188402.1|;gi|319918873|ref|NP_001188408.1|	678	gi|168229161|ref|NP_078811.3|	gi|168229161|ref|NP_078811.3|:coronin-7 isoform 1 [Homo sapiens] ;gi|319918855|ref|NP_001188401.1|:coronin-7 isoform 2 [Homo sapiens] ;gi|319918857|ref|NP_001188402.1|:coronin-7 isoform 3 [Homo sapiens] ;gi|319918873|ref|NP_001188408.1|:CORO7-PAM16 protein [Homo sapiens] ;	925	100605	5.8	2	2	2	2	0	2	4	1.197e-05
584	1	gi|33667117|ref|NP_891554.1|	776	gi|33667117|ref|NP_891554.1|	MICAL-like protein 2 isoform 1 [Homo sapiens]	904	97502	9.6	1	2	2	1	0	2	1.66	1.225e-05
585	1	gi|57864582|ref|NP_001009931.1|	809	gi|57864582|ref|NP_001009931.1|	hornerin [Homo sapiens]	2850	282389	10	1	6	6	1	0	6	0.56	1.165e-05
586	1	gi|122937211|ref|NP_001073867.1|	767	gi|122937211|ref|NP_001073867.1|	proteasome-associated protein ECM29 homolog [Homo sapiens]	2017	223692	8.7	2	4	4	2	0	4	1.88	1.098e-05
587	5	gi|388240768|ref|NP_001252518.1|;gi|388240770|ref|NP_001252519.1|;gi|41393604|ref|NP_958832.1|;gi|41393608|ref|NP_958831.1|;gi|5174655|ref|NP_006045.1|	802	gi|388240768|ref|NP_001252518.1|	gi|388240768|ref|NP_001252518.1|:reticulon-3 isoform e [Homo sapiens] ;gi|388240770|ref|NP_001252519.1|:reticulon-3 isoform f [Homo sapiens] ;gi|41393604|ref|NP_958832.1|:reticulon-3 isoform c [Homo sapiens] ;gi|41393608|ref|NP_958831.1|:reticulon-3 isoform b [Homo sapiens] ;gi|5174655|ref|NP_006045.1|:reticulon-3 isoform a [Homo sapiens] ;	1032	112611	5	1	2	2	1	0	2	1.07	1.073e-05
588	1	gi|4557485|ref|NP_000087.1|	732	gi|4557485|ref|NP_000087.1|	ceruloplasmin precursor [Homo sapiens]	1065	122205	5.7	2	2	2	2	0	2	2.91	1.039e-05
589	4	gi|296939600|ref|NP_001171914.1|;gi|296939602|ref|NP_061852.3|;gi|296939604|ref|NP_055638.2|;gi|300797780|ref|NP_998820.3|	780	gi|296939600|ref|NP_001171914.1|	gi|296939600|ref|NP_001171914.1|:serine/threonine-protein kinase WNK1 isoform 4 [Homo sapiens] ;gi|296939602|ref|NP_061852.3|:serine/threonine-protein kinase WNK1 isoform 1 [Homo sapiens] ;gi|296939604|ref|NP_055638.2|:serine/threonine-protein kinase WNK1 isoform 2 [Homo sapiens] ;gi|300797780|ref|NP_998820.3|:serine/threonine-protein kinase WNK1 isoform 3 [Homo sapiens] ;	2642	279711	6.3	2	5	5	2	0	5	1.63	1.047e-05
590	1	gi|192449449|ref|NP_071349.3|	768	gi|192449449|ref|NP_071349.3|	ubiquitin-conjugating enzyme E2 O [Homo sapiens]	1292	141293	5.1	1	2	2	1	0	2	1.86	8.57e-06
591	4	gi|27734709|ref|NP_775885.1|;gi|51944953|ref|NP_055102.3|;gi|51944969|ref|NP_001004067.1|;gi|51944971|ref|NP_001004060.1|	779	gi|27734709|ref|NP_775885.1|	gi|27734709|ref|NP_775885.1|:nodal modulator 2 isoform 2 precursor [Homo sapiens] ;gi|51944953|ref|NP_055102.3|:nodal modulator 1 precursor [Homo sapiens] ;gi|51944969|ref|NP_001004067.1|:nodal modulator 3 precursor [Homo sapiens] ;gi|51944971|ref|NP_001004060.1|:nodal modulator 2 isoform 1 precursor [Homo sapiens] ;	1222	134192	5.8	1	2	2	1	0	2	1.64	9.06e-06
592	2	gi|119395758|ref|NP_005210.3|;gi|119395760|ref|NP_001073280.1|	792	gi|119395758|ref|NP_005210.3|	gi|119395758|ref|NP_005210.3|:protein diaphanous homolog 1 isoform 1 [Homo sapiens] ;gi|119395760|ref|NP_001073280.1|:protein diaphanous homolog 1 isoform 2 [Homo sapiens] ;	1272	141347	5.4	1	2	2	1	0	2	1.42	8.7e-06
593	1	gi|82659109|ref|NP_065816.2|	797	gi|82659109|ref|NP_065816.2|	E3 ubiquitin-protein ligase UBR4 [Homo sapiens]	5183	573849	6	4	8	8	4	0	8	1.29	8.54e-06
594	1	gi|223029410|ref|NP_006280.3|	775	gi|223029410|ref|NP_006280.3|	talin-1 [Homo sapiens]	2541	269765	6.1	2	3	3	2	0	3	1.69	6.53e-06
595	1	gi|153791352|ref|NP_001093241.1|	558	gi|153791352|ref|NP_001093241.1|	POTE ankyrin domain family member F [Homo sapiens]	1075	121444	6.2	7	40	1	1	39	1.13934	7.35	5.87e-06
596	2	gi|116063573|ref|NP_001447.2|;gi|160420317|ref|NP_001104026.1|	799	gi|116063573|ref|NP_001447.2|	gi|116063573|ref|NP_001447.2|:filamin-A isoform 1 [Homo sapiens] ;gi|160420317|ref|NP_001104026.1|:filamin-A isoform 2 [Homo sapiens] ;	2639	280016	6	2	2	2	2	0	2	1.21	4.19e-06
597	5	Contaminant_UBIQUITIN08;gi|11024714|ref|NP_061828.1|;gi|294459921|ref|NP_001170884.1|;gi|67191208|ref|NP_066289.2|;gi|77539055|ref|NP_001029102.1|	27	Contaminant_UBIQUITIN08	Contaminant_UBIQUITIN08:no description;gi|11024714|ref|NP_061828.1|:polyubiquitin-B precursor [Homo sapiens] ;gi|294459921|ref|NP_001170884.1|:ubiquitin-40S ribosomal protein S27a precursor [Homo sapiens] ;gi|67191208|ref|NP_066289.2|:polyubiquitin-C [Homo sapiens] ;gi|77539055|ref|NP_001029102.1|:ubiquitin-60S ribosomal protein L40 precursor [Homo sapiens] ;	76	8565	7.2	5	105	22	1	83	57.1154	61.84	0.00415954
598	1	Contaminant_gi|7463016|pir||S77957	80	Contaminant_gi|7463016|pir||S77957	lysyl endopeptidase (EC 3.4.21.50) - Lysobacter enzymogenes	269	27961	6.7	8	101	101	8	0	101	46.47	0.00207814
599	2	Contaminant_KERATIN03;gi|195972866|ref|NP_000412.3|	174	Contaminant_KERATIN03	Contaminant_KERATIN03:no description;gi|195972866|ref|NP_000412.3|:keratin, type I cytoskeletal 10 [Homo sapiens] ;	593	59519	5.2	18	102	101	17	1	101.99	32.88	0.00095194
600	1	gi|119395750|ref|NP_006112.3|	311	gi|119395750|ref|NP_006112.3|	keratin, type II cytoskeletal 1 [Homo sapiens]	644	66039	8.1	13	40	37	12	3	40	20.65	0.00034378
601	2	Contaminant_KERATIN22;gi|47132620|ref|NP_000414.2|	342	Contaminant_KERATIN22	Contaminant_KERATIN22:no description;gi|47132620|ref|NP_000414.2|:keratin, type II cytoskeletal 2 epidermal [Homo sapiens] ;	645	65865	8	10	27	25	9	2	26.8519	18.45	0.00023042
602	2	Contaminant_KERATIN02;gi|55956899|ref|NP_000217.2|	402	Contaminant_KERATIN02	Contaminant_KERATIN02:no description;gi|55956899|ref|NP_000217.2|:keratin, type I cytoskeletal 9 [Homo sapiens] ;	622	61987	5.2	5	8	8	5	0	8	13.99	7.119e-05
603	2	Contaminant_KERATIN17;gi|119395754|ref|NP_000415.2|	623	Contaminant_KERATIN17	Contaminant_KERATIN17:no description;gi|119395754|ref|NP_000415.2|:keratin, type II cytoskeletal 5 [Homo sapiens] ;	590	62461	8.1	3	4	2	2	2	2.14815	5.42	2.015e-05
604	2	Contaminant_UBIQUITIN02;gi|23510340|ref|NP_695012.1|	595	Contaminant_UBIQUITIN02	Contaminant_UBIQUITIN02:no description;gi|23510340|ref|NP_695012.1|:ubiquitin-like modifier-activating enzyme 1 [Homo sapiens] ;	1058	117790	5.9	3	3	3	3	0	3	6.14	1.569e-05
605	1	gi|24430192|ref|NP_005548.2|	676	gi|24430192|ref|NP_005548.2|	keratin, type I cytoskeletal 16 [Homo sapiens]	473	51268	5	2	2	1	1	1	1.0098	4.02	1.182e-05
					Total Distributed SpC									42721
					Total Contaminant Protein Distributed SpC									300.106
					Spectra FDR (%)									0.2572
					Total Peptides				3939
					Total Contaminant Peptides				51
					Peptides FDR (%)				0.4549
					Total Proteins											605
					Total Contaminant Proteins											7
					Proteins FDR (%)											2.8892

## Sheet: Peptides_Spectra
CAUTION: PRINTED PAGES could be 5244
For each of the proteins or protein groups detected by MudPIT are provided:
	P	total peptide counts
	S	total spectral counts
	uDP	peptide counts for peptides uniquely matching the protein
	uS	spectral counts for peptides uniquely matching the protein
	sS	spectral counts for peptides shared between several proteins
	dS	spectral counts distributed according to the spectral count contribution of peptides unique to each isoform
	SC	% sequence coverage
	dNSAF	Distributed Normalized Spectral Abundance Factors, calculated based on distributed spectral counts and protein length
For each of the spectrum to peptide matches made by SEQUEST are provided:
	MatchID	the name of the spectrum matching each peptide
	Z	its charge state
	XCorr	cross-correlation score
	DeltCN	normalized difference in Xcorrs
	M+H+	observed precursor ion mass
	CaclM+H+	calculated precursor ion mass
	Mass Error (ppm)	calculated mass error
	SpRk	Sp rank
	SpScore
	Ion proportion (%)
	Count	the number of different spectra matched to each peptide/charge state combination
	Sequence
	Sequence position	position within the protein of the peptide's 1st residue
	Tryptic	tryptic status of the peptide (2 for full-tryptic)
	Unique	whether the peptide is unique to this protein/protein group (*) or can be mapped back to distinct proteins
	Sharing Proteins	accession numbers of proteins that the peptide can be mapped to
Protein Level Information															Peptide Level Information
dNSAF_Rank	Locus	Proteins In Group	Description	Length	MW	pI	P	S	uDP	uS	sS	dS	SC	dNSAF	MatchID	z	XCorr	DeltCN	M+H+	CalcM+H+	Mass Error(ppm)	SpRk	SpScore	Ion Proportion	Count	Sequence	Sequence Position	Tryptic	Unique	Sharing Proteins
1	gi|4504347|ref|NP_000549.1|	gi|4504347|ref|NP_000549.1|	hemoglobin subunit alpha [Homo sapiens]	142	15258	8.7	17	4857	17	4855	2	4856	88.73	0.189276	Pf_3D7-unsyn_polysomes_Ti_vL2_208.020127.020127.3	3	3.1615	0.1821	2042.1	2044.23	-1043.86	1	4.909	0.382	1	K.AAWGKVGAHAGEYGAEALER.M	13	2	*	gi|4504347|ref|NP_000549.1|
1	gi|4504347|ref|NP_000549.1|	gi|4504347|ref|NP_000549.1|	hemoglobin subunit alpha [Homo sapiens]	142	15258	8.7	17	4857	17	4855	2	4856	88.73	0.189276	Pf_3D7-unsyn_polysomes_Ti_vL2_208.019422.019422.2	2	5.9439	0.5145	2042.79	2044.23	-706.328	1	9.573	0.816	1	K.AAWGKVGAHAGEYGAEALER.M	13	2	*	gi|4504347|ref|NP_000549.1|
1	gi|4504347|ref|NP_000549.1|	gi|4504347|ref|NP_000549.1|	hemoglobin subunit alpha [Homo sapiens]	142	15258	8.7	17	4857	17	4855	2	4856	88.73	0.189276	Pf_3D7-unsyn_polysomes_Ti_vL2_208.019430.019430.2	2	6.2751	0.4653	2043.61	2044.23	-305.2	1	8.601	0.816	1	K.AAWGKVGAHAGEYGAEALER.M	13	2	*	gi|4504347|ref|NP_000549.1|
1	gi|4504347|ref|NP_000549.1|	gi|4504347|ref|NP_000549.1|	hemoglobin subunit alpha [Homo sapiens]	142	15258	8.7	17	4857	17	4855	2	4856	88.73	0.189276	Pf_3D7-unsyn_polysomes_Ti_vL2_208.019406.019406.3	3	4.4572	0.423	2043.66	2044.23	-280.741	1	6.781	0.447	1	K.AAWGKVGAHAGEYGAEALER.M	13	2	*	gi|4504347|ref|NP_000549.1|
1	gi|4504347|ref|NP_000549.1|	gi|4504347|ref|NP_000549.1|	hemoglobin subunit alpha [Homo sapiens]	142	15258	8.7	17	4857	17	4855	2	4856	88.73	0.189276	Pf_3D7-unsyn_polysomes_Ti_vL2_207.019257.019257.2	2	5.4012	0.4583	2043.71	2044.23	-256.282	1	8.992	0.632	1	K.AAWGKVGAHAGEYGAEALER.M	13	2	*	gi|4504347|ref|NP_000549.1|
1	gi|4504347|ref|NP_000549.1|	gi|4504347|ref|NP_000549.1|	hemoglobin subunit alpha [Homo sapiens]	142	15258	8.7	17	4857	17	4855	2	4856	88.73	0.189276	Pf_3D7-unsyn_polysomes_Ti_vL2_208.019390.019390.3	3	3.9771	0.2776	2043.93	2044.23	-148.662	1	5.885	0.408	1	K.AAWGKVGAHAGEYGAEALER.M	13	2	*	gi|4504347|ref|NP_000549.1|
1	gi|4504347|ref|NP_000549.1|	gi|4504347|ref|NP_000549.1|	hemoglobin subunit alpha [Homo sapiens]	142	15258	8.7	17	4857	17	4855	2	4856	88.73	0.189276	Pf_3D7-unsyn_polysomes_Ti_vL2_208.019418.019418.2	2	5.9837	0.4194	2044.57	2044.23	164.414	1	8.308	0.763	1	K.AAWGKVGAHAGEYGAEALER.M	13	2	*	gi|4504347|ref|NP_000549.1|
1	gi|4504347|ref|NP_000549.1|	gi|4504347|ref|NP_000549.1|	hemoglobin subunit alpha [Homo sapiens]	142	15258	8.7	17	4857	17	4855	2	4856	88.73	0.189276	Pf_3D7-unsyn_polysomes_Ti_vL2_207.019250.019250.2	2	5.7506	0.5255	2044.67	2044.23	213.332	1	8.323	0.658	1	K.AAWGKVGAHAGEYGAEALER.M	13	2	*	gi|4504347|ref|NP_000549.1|
1	gi|4504347|ref|NP_000549.1|	gi|4504347|ref|NP_000549.1|	hemoglobin subunit alpha [Homo sapiens]	142	15258	8.7	17	4857	17	4855	2	4856	88.73	0.189276	Pf_3D7-unsyn_polysomes_Ti_vL2_208.019440.019440.2	2	5.2674	0.3764	2045.37	2044.23	555.758	1	7.327	0.737	1	K.AAWGKVGAHAGEYGAEALER.M	13	2	*	gi|4504347|ref|NP_000549.1|
1	gi|4504347|ref|NP_000549.1|	gi|4504347|ref|NP_000549.1|	hemoglobin subunit alpha [Homo sapiens]	142	15258	8.7	17	4857	17	4855	2	4856	88.73	0.189276	Pf_3D7-unsyn_polysomes_Ti_vL2_208.019436.019436.2	2	5.4198	0.373	2045.39	2044.23	565.542	1	7.548	0.763	1	K.AAWGKVGAHAGEYGAEALER.M	13	2	*	gi|4504347|ref|NP_000549.1|
1	gi|4504347|ref|NP_000549.1|	gi|4504347|ref|NP_000549.1|	hemoglobin subunit alpha [Homo sapiens]	142	15258	8.7	17	4857	17	4855	2	4856	88.73	0.189276	Pf_3D7-unsyn_polysomes_Ti_vL2_207.019252.019252.3	3	4.5359	0.3856	2045.43	2044.23	585.109	1	7.284	0.461	1	K.AAWGKVGAHAGEYGAEALER.M	13	2	*	gi|4504347|ref|NP_000549.1|
1	gi|4504347|ref|NP_000549.1|	gi|4504347|ref|NP_000549.1|	hemoglobin subunit alpha [Homo sapiens]	142	15258	8.7	17	4857	17	4855	2	4856	88.73	0.189276	Pf_3D7-unsyn_polysomes_Ti_vL2_207.019243.019243.3	3	4.1255	0.3197	2045.58	2044.23	658.486	1	6.602	0.447	1	K.AAWGKVGAHAGEYGAEALER.M	13	2	*	gi|4504347|ref|NP_000549.1|
1	gi|4504347|ref|NP_000549.1|	gi|4504347|ref|NP_000549.1|	hemoglobin subunit alpha [Homo sapiens]	142	15258	8.7	17	4857	17	4855	2	4856	88.73	0.189276	Pf_3D7-unsyn_polysomes_Ti_vL2_208.019527.019527.3	3	3.9872	0.2825	2045.79	2044.23	761.214	1	5.482	0.461	1	K.AAWGKVGAHAGEYGAEALER.M	13	2	*	gi|4504347|ref|NP_000549.1|
1	gi|4504347|ref|NP_000549.1|	gi|4504347|ref|NP_000549.1|	hemoglobin subunit alpha [Homo sapiens]	142	15258	8.7	17	4857	17	4855	2	4856	88.73	0.189276	Pf_3D7-unsyn_polysomes_Ti_vL2_205.017347.017347.2	2	3.2373	0.4449	1527.79	1530.64	-1860.08	1	7.177	0.786	1	K.VGAHAGEYGAEALER.M	18	2	*	gi|4504347|ref|NP_000549.1|
1	gi|4504347|ref|NP_000549.1|	gi|4504347|ref|NP_000549.1|	hemoglobin subunit alpha [Homo sapiens]	142	15258	8.7	17	4857	17	4855	2	4856	88.73	0.189276	Pf_3D7-unsyn_polysomes_Ti_vL2_204.040401.040401.2	2	3.1819	0.4744	1527.85	1530.64	-1820.88	1	7.169	0.714	1	K.VGAHAGEYGAEALER.M	18	2	*	gi|4504347|ref|NP_000549.1|
1	gi|4504347|ref|NP_000549.1|	gi|4504347|ref|NP_000549.1|	hemoglobin subunit alpha [Homo sapiens]	142	15258	8.7	17	4857	17	4855	2	4856	88.73	0.189276	Pf_3D7-unsyn_polysomes_Ti_vL2_205.016469.016469.2	2	3.1009	0.2697	1527.85	1530.64	-1820.88	1	5.968	0.75	1	K.VGAHAGEYGAEALER.M	18	2	*	gi|4504347|ref|NP_000549.1|
1	gi|4504347|ref|NP_000549.1|	gi|4504347|ref|NP_000549.1|	hemoglobin subunit alpha [Homo sapiens]	142	15258	8.7	17	4857	17	4855	2	4856	88.73	0.189276	Pf_3D7-unsyn_polysomes_Ti_vL2_205.019486.019486.3	3	3.0785	0.2787	1527.96	1530.64	-1749.01	2	4.775	0.518	1	K.VGAHAGEYGAEALER.M	18	2	*	gi|4504347|ref|NP_000549.1|
1	gi|4504347|ref|NP_000549.1|	gi|4504347|ref|NP_000549.1|	hemoglobin subunit alpha [Homo sapiens]	142	15258	8.7	17	4857	17	4855	2	4856	88.73	0.189276	Pf_3D7-unsyn_polysomes_Ti_vL2_205.002331.002331.2	2	2.1415	0.2918	1528.03	1530.64	-1703.28	1	5.735	0.643	1	K.VGAHAGEYGAEALER.M	18	2	*	gi|4504347|ref|NP_000549.1|
1	gi|4504347|ref|NP_000549.1|	gi|4504347|ref|NP_000549.1|	hemoglobin subunit alpha [Homo sapiens]	142	15258	8.7	17	4857	17	4855	2	4856	88.73	0.189276	Pf_3D7-unsyn_polysomes_Ti_vL2_203.019060.019060.2	2	2.3003	0.1858	1528.07	1530.64	-1677.14	1	4.315	0.643	1	K.VGAHAGEYGAEALER.M	18	2	*	gi|4504347|ref|NP_000549.1|
1	gi|4504347|ref|NP_000549.1|	gi|4504347|ref|NP_000549.1|	hemoglobin subunit alpha [Homo sapiens]	142	15258	8.7	17	4857	17	4855	2	4856	88.73	0.189276	Pf_3D7-unsyn_polysomes_Ti_vL2_202.018794.018794.2	2	3.3171	0.3438	1528.09	1530.64	-1664.08	1	7.166	0.75	1	K.VGAHAGEYGAEALER.M	18	2	*	gi|4504347|ref|NP_000549.1|
1	gi|4504347|ref|NP_000549.1|	gi|4504347|ref|NP_000549.1|	hemoglobin subunit alpha [Homo sapiens]	142	15258	8.7	17	4857	17	4855	2	4856	88.73	0.189276	Pf_3D7-unsyn_polysomes_Ti_vL2_203.017484.017484.2	2	3.3216	0.3932	1528.13	1530.64	-1637.95	1	7.225	0.714	1	K.VGAHAGEYGAEALER.M	18	2	*	gi|4504347|ref|NP_000549.1|
1	gi|4504347|ref|NP_000549.1|	gi|4504347|ref|NP_000549.1|	hemoglobin subunit alpha [Homo sapiens]	142	15258	8.7	17	4857	17	4855	2	4856	88.73	0.189276	Pf_3D7-unsyn_polysomes_Ti_vL2_210.019226.019226.2	2	3.3148	0.4599	1528.15	1530.64	-1624.88	1	8.302	0.821	1	K.VGAHAGEYGAEALER.M	18	2	*	gi|4504347|ref|NP_000549.1|
1	gi|4504347|ref|NP_000549.1|	gi|4504347|ref|NP_000549.1|	hemoglobin subunit alpha [Homo sapiens]	142	15258	8.7	17	4857	17	4855	2	4856	88.73	0.189276	Pf_3D7-unsyn_polysomes_Ti_vL2_204.018340.018340.2	2	3.3573	0.4445	1528.15	1530.64	-1624.88	1	7.889	0.821	1	K.VGAHAGEYGAEALER.M	18	2	*	gi|4504347|ref|NP_000549.1|
1	gi|4504347|ref|NP_000549.1|	gi|4504347|ref|NP_000549.1|	hemoglobin subunit alpha [Homo sapiens]	142	15258	8.7	17	4857	17	4855	2	4856	88.73	0.189276	Pf_3D7-unsyn_polysomes_Ti_vL2_205.029246.029246.2	2	2.8882	0.3563	1528.17	1530.64	-1611.81	1	6.793	0.607	1	K.VGAHAGEYGAEALER.M	18	2	*	gi|4504347|ref|NP_000549.1|
1	gi|4504347|ref|NP_000549.1|	gi|4504347|ref|NP_000549.1|	hemoglobin subunit alpha [Homo sapiens]	142	15258	8.7	17	4857	17	4855	2	4856	88.73	0.189276	Pf_3D7-unsyn_polysomes_Ti_vL2_202.022306.022306.2	2	3.2058	0.4356	1528.19	1530.64	-1598.75	1	7.242	0.786	1	K.VGAHAGEYGAEALER.M	18	2	*	gi|4504347|ref|NP_000549.1|
1	gi|4504347|ref|NP_000549.1|	gi|4504347|ref|NP_000549.1|	hemoglobin subunit alpha [Homo sapiens]	142	15258	8.7	17	4857	17	4855	2	4856	88.73	0.189276	Pf_3D7-unsyn_polysomes_Ti_vL2_205.020083.020083.2	2	3.014	0.4087	1528.19	1530.64	-1598.75	1	7.967	0.75	1	K.VGAHAGEYGAEALER.M	18	2	*	gi|4504347|ref|NP_000549.1|
1	gi|4504347|ref|NP_000549.1|	gi|4504347|ref|NP_000549.1|	hemoglobin subunit alpha [Homo sapiens]	142	15258	8.7	17	4857	17	4855	2	4856	88.73	0.189276	Pf_3D7-unsyn_polysomes_Ti_vL2_205.016458.016458.2	2	2.7969	0.2022	1528.19	1530.64	-1598.75	1	4.988	0.75	1	K.VGAHAGEYGAEALER.M	18	2	*	gi|4504347|ref|NP_000549.1|
1	gi|4504347|ref|NP_000549.1|	gi|4504347|ref|NP_000549.1|	hemoglobin subunit alpha [Homo sapiens]	142	15258	8.7	17	4857	17	4855	2	4856	88.73	0.189276	Pf_3D7-unsyn_polysomes_Ti_vL2_204.043783.043783.2	2	2.6131	0.3993	1528.21	1530.64	-1585.68	1	6.909	0.607	1	K.VGAHAGEYGAEALER.M	18	2	*	gi|4504347|ref|NP_000549.1|
1	gi|4504347|ref|NP_000549.1|	gi|4504347|ref|NP_000549.1|	hemoglobin subunit alpha [Homo sapiens]	142	15258	8.7	17	4857	17	4855	2	4856	88.73	0.189276	Pf_3D7-unsyn_polysomes_Ti_vL2_205.017455.017455.3	3	3.7873	0.2071	1528.29	1530.64	-1533.41	4	4.793	0.536	1	K.VGAHAGEYGAEALER.M	18	2	*	gi|4504347|ref|NP_000549.1|
1	gi|4504347|ref|NP_000549.1|	gi|4504347|ref|NP_000549.1|	hemoglobin subunit alpha [Homo sapiens]	142	15258	8.7	17	4857	17	4855	2	4856	88.73	0.189276	Pf_3D7-unsyn_polysomes_Ti_vL2_205.016733.016733.3	3	4.0953	0.1974	1528.29	1530.64	-1533.41	2	4.704	0.554	1	K.VGAHAGEYGAEALER.M	18	2	*	gi|4504347|ref|NP_000549.1|
1	gi|4504347|ref|NP_000549.1|	gi|4504347|ref|NP_000549.1|	hemoglobin subunit alpha [Homo sapiens]	142	15258	8.7	17	4857	17	4855	2	4856	88.73	0.189276	Pf_3D7-unsyn_polysomes_Ti_vL2_202.018772.018772.2	2	2.2646	0.1783	1528.29	1530.64	-1533.41	1	4.842	0.536	1	K.VGAHAGEYGAEALER.M	18	2	*	gi|4504347|ref|NP_000549.1|
1	gi|4504347|ref|NP_000549.1|	gi|4504347|ref|NP_000549.1|	hemoglobin subunit alpha [Homo sapiens]	142	15258	8.7	17	4857	17	4855	2	4856	88.73	0.189276	Pf_3D7-unsyn_polysomes_Ti_vL2_205.031640.031640.2	2	2.9104	0.3416	1528.31	1530.64	-1520.35	1	6.974	0.5	1	K.VGAHAGEYGAEALER.M	18	2	*	gi|4504347|ref|NP_000549.1|
1	gi|4504347|ref|NP_000549.1|	gi|4504347|ref|NP_000549.1|	hemoglobin subunit alpha [Homo sapiens]	142	15258	8.7	17	4857	17	4855	2	4856	88.73	0.189276	Pf_3D7-unsyn_polysomes_Ti_vL2_201.017427.017427.2	2	3.4405	0.429	1528.33	1530.64	-1507.28	1	8.085	0.786	1	K.VGAHAGEYGAEALER.M	18	2	*	gi|4504347|ref|NP_000549.1|
1	gi|4504347|ref|NP_000549.1|	gi|4504347|ref|NP_000549.1|	hemoglobin subunit alpha [Homo sapiens]	142	15258	8.7	17	4857	17	4855	2	4856	88.73	0.189276	Pf_3D7-unsyn_polysomes_Ti_vL2_207.016385.016385.2	2	2.4734	0.334	1528.33	1530.64	-1507.28	1	5.922	0.5	1	K.VGAHAGEYGAEALER.M	18	2	*	gi|4504347|ref|NP_000549.1|
1	gi|4504347|ref|NP_000549.1|	gi|4504347|ref|NP_000549.1|	hemoglobin subunit alpha [Homo sapiens]	142	15258	8.7	17	4857	17	4855	2	4856	88.73	0.189276	Pf_3D7-unsyn_polysomes_Ti_vL2_204.044357.044357.2	2	2.5561	0.3198	1528.33	1530.64	-1507.28	1	5.96	0.536	1	K.VGAHAGEYGAEALER.M	18	2	*	gi|4504347|ref|NP_000549.1|
1	gi|4504347|ref|NP_000549.1|	gi|4504347|ref|NP_000549.1|	hemoglobin subunit alpha [Homo sapiens]	142	15258	8.7	17	4857	17	4855	2	4856	88.73	0.189276	Pf_3D7-unsyn_polysomes_Ti_vL2_206.018749.018749.2	2	2.906	0.4024	1528.33	1530.64	-1507.28	1	6.528	0.679	1	K.VGAHAGEYGAEALER.M	18	2	*	gi|4504347|ref|NP_000549.1|
1	gi|4504347|ref|NP_000549.1|	gi|4504347|ref|NP_000549.1|	hemoglobin subunit alpha [Homo sapiens]	142	15258	8.7	17	4857	17	4855	2	4856	88.73	0.189276	Pf_3D7-unsyn_polysomes_Ti_vL2_201.017374.017374.2	2	3.7525	0.4963	1528.39	1530.64	-1468.08	1	8.395	0.786	1	K.VGAHAGEYGAEALER.M	18	2	*	gi|4504347|ref|NP_000549.1|
1	gi|4504347|ref|NP_000549.1|	gi|4504347|ref|NP_000549.1|	hemoglobin subunit alpha [Homo sapiens]	142	15258	8.7	17	4857	17	4855	2	4856	88.73	0.189276	Pf_3D7-unsyn_polysomes_Ti_vL2_205.028319.028319.2	2	2.2286	0.3099	1528.41	1530.64	-1455.02	1	5.28	0.643	1	K.VGAHAGEYGAEALER.M	18	2	*	gi|4504347|ref|NP_000549.1|
1	gi|4504347|ref|NP_000549.1|	gi|4504347|ref|NP_000549.1|	hemoglobin subunit alpha [Homo sapiens]	142	15258	8.7	17	4857	17	4855	2	4856	88.73	0.189276	Pf_3D7-unsyn_polysomes_Ti_vL2_203.019661.019661.2	2	2.7212	0.1298	1528.41	1530.64	-1455.02	1	4.507	0.643	1	K.VGAHAGEYGAEALER.M	18	2	*	gi|4504347|ref|NP_000549.1|
1	gi|4504347|ref|NP_000549.1|	gi|4504347|ref|NP_000549.1|	hemoglobin subunit alpha [Homo sapiens]	142	15258	8.7	17	4857	17	4855	2	4856	88.73	0.189276	Pf_3D7-unsyn_polysomes_Ti_vL2_204.043455.043455.2	2	3.0237	0.4002	1528.45	1530.64	-1428.88	2	6.962	0.536	1	K.VGAHAGEYGAEALER.M	18	2	*	gi|4504347|ref|NP_000549.1|
1	gi|4504347|ref|NP_000549.1|	gi|4504347|ref|NP_000549.1|	hemoglobin subunit alpha [Homo sapiens]	142	15258	8.7	17	4857	17	4855	2	4856	88.73	0.189276	Pf_3D7-unsyn_polysomes_Ti_vL2_203.017497.017497.2	2	3.2858	0.3747	1528.47	1530.64	-1415.82	1	7.264	0.75	1	K.VGAHAGEYGAEALER.M	18	2	*	gi|4504347|ref|NP_000549.1|
1	gi|4504347|ref|NP_000549.1|	gi|4504347|ref|NP_000549.1|	hemoglobin subunit alpha [Homo sapiens]	142	15258	8.7	17	4857	17	4855	2	4856	88.73	0.189276	Pf_3D7-unsyn_polysomes_Ti_vL2_203.023188.023188.2	2	2.1184	0.1213	1528.47	1530.64	-1415.82	3	3.579	0.5	1	K.VGAHAGEYGAEALER.M	18	2	*	gi|4504347|ref|NP_000549.1|
1	gi|4504347|ref|NP_000549.1|	gi|4504347|ref|NP_000549.1|	hemoglobin subunit alpha [Homo sapiens]	142	15258	8.7	17	4857	17	4855	2	4856	88.73	0.189276	Pf_3D7-unsyn_polysomes_Ti_vL2_205.019260.019260.2	2	3.1102	0.4266	1528.47	1530.64	-1415.82	1	8.461	0.821	1	K.VGAHAGEYGAEALER.M	18	2	*	gi|4504347|ref|NP_000549.1|
1	gi|4504347|ref|NP_000549.1|	gi|4504347|ref|NP_000549.1|	hemoglobin subunit alpha [Homo sapiens]	142	15258	8.7	17	4857	17	4855	2	4856	88.73	0.189276	Pf_3D7-unsyn_polysomes_Ti_vL2_205.007770.007770.2	2	2.7132	0.4102	1528.47	1530.64	-1415.82	1	7.173	0.643	1	K.VGAHAGEYGAEALER.M	18	2	*	gi|4504347|ref|NP_000549.1|
1	gi|4504347|ref|NP_000549.1|	gi|4504347|ref|NP_000549.1|	hemoglobin subunit alpha [Homo sapiens]	142	15258	8.7	17	4857	17	4855	2	4856	88.73	0.189276	Pf_3D7-unsyn_polysomes_Ti_vL2_204.020984.020984.2	2	3.6944	0.3261	1528.49	1530.64	-1402.75	1	6.724	0.75	1	K.VGAHAGEYGAEALER.M	18	2	*	gi|4504347|ref|NP_000549.1|
1	gi|4504347|ref|NP_000549.1|	gi|4504347|ref|NP_000549.1|	hemoglobin subunit alpha [Homo sapiens]	142	15258	8.7	17	4857	17	4855	2	4856	88.73	0.189276	Pf_3D7-unsyn_polysomes_Ti_vL2_205.022667.022667.2	2	3.1622	0.1688	1528.53	1530.64	-1376.62	1	6.157	0.714	1	K.VGAHAGEYGAEALER.M	18	2	*	gi|4504347|ref|NP_000549.1|
1	gi|4504347|ref|NP_000549.1|	gi|4504347|ref|NP_000549.1|	hemoglobin subunit alpha [Homo sapiens]	142	15258	8.7	17	4857	17	4855	2	4856	88.73	0.189276	Pf_3D7-unsyn_polysomes_Ti_vL2_205.007688.007688.2	2	2.5815	0.3653	1528.55	1530.64	-1363.55	1	7.076	0.75	1	K.VGAHAGEYGAEALER.M	18	2	*	gi|4504347|ref|NP_000549.1|
1	gi|4504347|ref|NP_000549.1|	gi|4504347|ref|NP_000549.1|	hemoglobin subunit alpha [Homo sapiens]	142	15258	8.7	17	4857	17	4855	2	4856	88.73	0.189276	Pf_3D7-unsyn_polysomes_Ti_vL2_201.016750.016750.2	2	3.3281	0.4388	1528.57	1530.64	-1350.48	1	8.46	0.821	1	K.VGAHAGEYGAEALER.M	18	2	*	gi|4504347|ref|NP_000549.1|
1	gi|4504347|ref|NP_000549.1|	gi|4504347|ref|NP_000549.1|	hemoglobin subunit alpha [Homo sapiens]	142	15258	8.7	17	4857	17	4855	2	4856	88.73	0.189276	Pf_3D7-unsyn_polysomes_Ti_vL2_206.016256.016256.2	2	2.307	0.1618	1528.57	1530.64	-1350.48	1	4.16	0.643	1	K.VGAHAGEYGAEALER.M	18	2	*	gi|4504347|ref|NP_000549.1|
1	gi|4504347|ref|NP_000549.1|	gi|4504347|ref|NP_000549.1|	hemoglobin subunit alpha [Homo sapiens]	142	15258	8.7	17	4857	17	4855	2	4856	88.73	0.189276	Pf_3D7-unsyn_polysomes_Ti_vL2_202.008307.008307.3	3	3.6458	0.1238	1528.59	1530.64	-1337.42	5	4.449	0.446	1	K.VGAHAGEYGAEALER.M	18	2	*	gi|4504347|ref|NP_000549.1|
1	gi|4504347|ref|NP_000549.1|	gi|4504347|ref|NP_000549.1|	hemoglobin subunit alpha [Homo sapiens]	142	15258	8.7	17	4857	17	4855	2	4856	88.73	0.189276	Pf_3D7-unsyn_polysomes_Ti_vL2_205.021380.021380.2	2	3.4731	0.4374	1528.61	1530.64	-1324.35	1	7.877	0.75	1	K.VGAHAGEYGAEALER.M	18	2	*	gi|4504347|ref|NP_000549.1|
1	gi|4504347|ref|NP_000549.1|	gi|4504347|ref|NP_000549.1|	hemoglobin subunit alpha [Homo sapiens]	142	15258	8.7	17	4857	17	4855	2	4856	88.73	0.189276	Pf_3D7-unsyn_polysomes_Ti_vL2_205.015740.015740.3	3	3.8818	0.1742	1528.62	1530.64	-1317.82	1	4.821	0.5	1	K.VGAHAGEYGAEALER.M	18	2	*	gi|4504347|ref|NP_000549.1|
1	gi|4504347|ref|NP_000549.1|	gi|4504347|ref|NP_000549.1|	hemoglobin subunit alpha [Homo sapiens]	142	15258	8.7	17	4857	17	4855	2	4856	88.73	0.189276	Pf_3D7-unsyn_polysomes_Ti_vL2_207.007862.007862.2	2	2.3108	0.3153	1528.63	1530.64	-1311.28	1	5.481	0.643	1	K.VGAHAGEYGAEALER.M	18	2	*	gi|4504347|ref|NP_000549.1|
1	gi|4504347|ref|NP_000549.1|	gi|4504347|ref|NP_000549.1|	hemoglobin subunit alpha [Homo sapiens]	142	15258	8.7	17	4857	17	4855	2	4856	88.73	0.189276	Pf_3D7-unsyn_polysomes_Ti_vL2_204.041267.041267.2	2	2.2762	0.2554	1528.63	1530.64	-1311.28	1	5.401	0.643	1	K.VGAHAGEYGAEALER.M	18	2	*	gi|4504347|ref|NP_000549.1|
1	gi|4504347|ref|NP_000549.1|	gi|4504347|ref|NP_000549.1|	hemoglobin subunit alpha [Homo sapiens]	142	15258	8.7	17	4857	17	4855	2	4856	88.73	0.189276	Pf_3D7-unsyn_polysomes_Ti_vL2_204.020184.020184.2	2	3.1964	0.431	1528.65	1530.64	-1298.22	1	7.179	0.786	1	K.VGAHAGEYGAEALER.M	18	2	*	gi|4504347|ref|NP_000549.1|
1	gi|4504347|ref|NP_000549.1|	gi|4504347|ref|NP_000549.1|	hemoglobin subunit alpha [Homo sapiens]	142	15258	8.7	17	4857	17	4855	2	4856	88.73	0.189276	Pf_3D7-unsyn_polysomes_Ti_vL2_205.031653.031653.2	2	2.4413	0.2191	1528.65	1530.64	-1298.22	1	5.734	0.607	1	K.VGAHAGEYGAEALER.M	18	2	*	gi|4504347|ref|NP_000549.1|
1	gi|4504347|ref|NP_000549.1|	gi|4504347|ref|NP_000549.1|	hemoglobin subunit alpha [Homo sapiens]	142	15258	8.7	17	4857	17	4855	2	4856	88.73	0.189276	Pf_3D7-unsyn_polysomes_Ti_vL2_205.020796.020796.2	2	2.9116	0.4139	1528.65	1530.64	-1298.22	1	7.058	0.75	1	K.VGAHAGEYGAEALER.M	18	2	*	gi|4504347|ref|NP_000549.1|
1	gi|4504347|ref|NP_000549.1|	gi|4504347|ref|NP_000549.1|	hemoglobin subunit alpha [Homo sapiens]	142	15258	8.7	17	4857	17	4855	2	4856	88.73	0.189276	Pf_3D7-unsyn_polysomes_Ti_vL2_205.022245.022245.2	2	3.6894	0.4404	1528.65	1530.64	-1298.22	1	7.499	0.75	1	K.VGAHAGEYGAEALER.M	18	2	*	gi|4504347|ref|NP_000549.1|
1	gi|4504347|ref|NP_000549.1|	gi|4504347|ref|NP_000549.1|	hemoglobin subunit alpha [Homo sapiens]	142	15258	8.7	17	4857	17	4855	2	4856	88.73	0.189276	Pf_3D7-unsyn_polysomes_Ti_vL2_204.016824.016824.2	2	3.4952	0.468	1528.67	1530.64	-1285.15	1	8.728	0.786	1	K.VGAHAGEYGAEALER.M	18	2	*	gi|4504347|ref|NP_000549.1|
1	gi|4504347|ref|NP_000549.1|	gi|4504347|ref|NP_000549.1|	hemoglobin subunit alpha [Homo sapiens]	142	15258	8.7	17	4857	17	4855	2	4856	88.73	0.189276	Pf_3D7-unsyn_polysomes_Ti_vL2_205.018873.018873.2	2	3.3066	0.4576	1528.67	1530.64	-1285.15	1	8.351	0.786	1	K.VGAHAGEYGAEALER.M	18	2	*	gi|4504347|ref|NP_000549.1|
1	gi|4504347|ref|NP_000549.1|	gi|4504347|ref|NP_000549.1|	hemoglobin subunit alpha [Homo sapiens]	142	15258	8.7	17	4857	17	4855	2	4856	88.73	0.189276	Pf_3D7-unsyn_polysomes_Ti_vL2_206.020138.020138.2	2	2.7856	0.3747	1528.69	1530.64	-1272.08	1	6.521	0.607	1	K.VGAHAGEYGAEALER.M	18	2	*	gi|4504347|ref|NP_000549.1|
1	gi|4504347|ref|NP_000549.1|	gi|4504347|ref|NP_000549.1|	hemoglobin subunit alpha [Homo sapiens]	142	15258	8.7	17	4857	17	4855	2	4856	88.73	0.189276	Pf_3D7-unsyn_polysomes_Ti_vL2_204.020163.020163.2	2	3.429	0.3737	1528.71	1530.64	-1259.02	1	6.552	0.75	1	K.VGAHAGEYGAEALER.M	18	2	*	gi|4504347|ref|NP_000549.1|
1	gi|4504347|ref|NP_000549.1|	gi|4504347|ref|NP_000549.1|	hemoglobin subunit alpha [Homo sapiens]	142	15258	8.7	17	4857	17	4855	2	4856	88.73	0.189276	Pf_3D7-unsyn_polysomes_Ti_vL2_201.017449.017449.3	3	4.3782	0.196	1528.71	1530.64	-1259.02	8	4.451	0.536	1	K.VGAHAGEYGAEALER.M	18	2	*	gi|4504347|ref|NP_000549.1|
1	gi|4504347|ref|NP_000549.1|	gi|4504347|ref|NP_000549.1|	hemoglobin subunit alpha [Homo sapiens]	142	15258	8.7	17	4857	17	4855	2	4856	88.73	0.189276	Pf_3D7-unsyn_polysomes_Ti_vL2_205.020276.020276.2	2	2.9502	0.3377	1528.73	1530.64	-1245.95	1	7.382	0.643	1	K.VGAHAGEYGAEALER.M	18	2	*	gi|4504347|ref|NP_000549.1|
1	gi|4504347|ref|NP_000549.1|	gi|4504347|ref|NP_000549.1|	hemoglobin subunit alpha [Homo sapiens]	142	15258	8.7	17	4857	17	4855	2	4856	88.73	0.189276	Pf_3D7-unsyn_polysomes_Ti_vL2_204.016635.016635.3	3	4.3818	0.2786	1528.74	1530.64	-1239.42	1	5.227	0.571	1	K.VGAHAGEYGAEALER.M	18	2	*	gi|4504347|ref|NP_000549.1|
1	gi|4504347|ref|NP_000549.1|	gi|4504347|ref|NP_000549.1|	hemoglobin subunit alpha [Homo sapiens]	142	15258	8.7	17	4857	17	4855	2	4856	88.73	0.189276	Pf_3D7-unsyn_polysomes_Ti_vL2_201.017476.017476.3	3	4.4844	0.2487	1528.74	1530.64	-1239.42	1	4.894	0.571	1	K.VGAHAGEYGAEALER.M	18	2	*	gi|4504347|ref|NP_000549.1|
1	gi|4504347|ref|NP_000549.1|	gi|4504347|ref|NP_000549.1|	hemoglobin subunit alpha [Homo sapiens]	142	15258	8.7	17	4857	17	4855	2	4856	88.73	0.189276	Pf_3D7-unsyn_polysomes_Ti_vL2_204.042058.042058.2	2	2.6121	0.3503	1528.75	1530.64	-1232.89	3	6.449	0.5	1	K.VGAHAGEYGAEALER.M	18	2	*	gi|4504347|ref|NP_000549.1|
1	gi|4504347|ref|NP_000549.1|	gi|4504347|ref|NP_000549.1|	hemoglobin subunit alpha [Homo sapiens]	142	15258	8.7	17	4857	17	4855	2	4856	88.73	0.189276	Pf_3D7-unsyn_polysomes_Ti_vL2_206.020773.020773.2	2	2.7853	0.2135	1528.75	1530.64	-1232.89	2	4.456	0.607	1	K.VGAHAGEYGAEALER.M	18	2	*	gi|4504347|ref|NP_000549.1|
1	gi|4504347|ref|NP_000549.1|	gi|4504347|ref|NP_000549.1|	hemoglobin subunit alpha [Homo sapiens]	142	15258	8.7	17	4857	17	4855	2	4856	88.73	0.189276	Pf_3D7-unsyn_polysomes_Ti_vL2_206.022888.022888.2	2	2.7384	0.3758	1528.79	1530.64	-1206.75	1	6.27	0.571	1	K.VGAHAGEYGAEALER.M	18	2	*	gi|4504347|ref|NP_000549.1|
1	gi|4504347|ref|NP_000549.1|	gi|4504347|ref|NP_000549.1|	hemoglobin subunit alpha [Homo sapiens]	142	15258	8.7	17	4857	17	4855	2	4856	88.73	0.189276	Pf_3D7-unsyn_polysomes_Ti_vL2_203.018418.018418.3	3	3.0774	0.1109	1528.8	1530.64	-1200.22	8	3.461	0.446	1	K.VGAHAGEYGAEALER.M	18	2	*	gi|4504347|ref|NP_000549.1|
1	gi|4504347|ref|NP_000549.1|	gi|4504347|ref|NP_000549.1|	hemoglobin subunit alpha [Homo sapiens]	142	15258	8.7	17	4857	17	4855	2	4856	88.73	0.189276	Pf_3D7-unsyn_polysomes_Ti_vL2_205.016084.016084.3	3	4.0237	0.1984	1528.83	1530.64	-1180.62	4	4.633	0.518	1	K.VGAHAGEYGAEALER.M	18	2	*	gi|4504347|ref|NP_000549.1|
1	gi|4504347|ref|NP_000549.1|	gi|4504347|ref|NP_000549.1|	hemoglobin subunit alpha [Homo sapiens]	142	15258	8.7	17	4857	17	4855	2	4856	88.73	0.189276	Pf_3D7-unsyn_polysomes_Ti_vL2_208.016481.016481.2	2	2.9451	0.2899	1528.85	1530.64	-1167.55	1	5.397	0.643	1	K.VGAHAGEYGAEALER.M	18	2	*	gi|4504347|ref|NP_000549.1|
1	gi|4504347|ref|NP_000549.1|	gi|4504347|ref|NP_000549.1|	hemoglobin subunit alpha [Homo sapiens]	142	15258	8.7	17	4857	17	4855	2	4856	88.73	0.189276	Pf_3D7-unsyn_polysomes_Ti_vL2_205.018821.018821.3	3	4.2255	0.2305	1528.89	1530.64	-1141.42	3	4.853	0.554	1	K.VGAHAGEYGAEALER.M	18	2	*	gi|4504347|ref|NP_000549.1|
1	gi|4504347|ref|NP_000549.1|	gi|4504347|ref|NP_000549.1|	hemoglobin subunit alpha [Homo sapiens]	142	15258	8.7	17	4857	17	4855	2	4856	88.73	0.189276	Pf_3D7-unsyn_polysomes_Ti_vL2_208.016439.016439.2	2	3.2408	0.4222	1528.91	1530.64	-1128.35	1	6.903	0.607	1	K.VGAHAGEYGAEALER.M	18	2	*	gi|4504347|ref|NP_000549.1|
1	gi|4504347|ref|NP_000549.1|	gi|4504347|ref|NP_000549.1|	hemoglobin subunit alpha [Homo sapiens]	142	15258	8.7	17	4857	17	4855	2	4856	88.73	0.189276	Pf_3D7-unsyn_polysomes_Ti_vL2_205.018370.018370.3	3	4.5667	0.2563	1528.92	1530.64	-1121.82	3	5.089	0.554	1	K.VGAHAGEYGAEALER.M	18	2	*	gi|4504347|ref|NP_000549.1|
1	gi|4504347|ref|NP_000549.1|	gi|4504347|ref|NP_000549.1|	hemoglobin subunit alpha [Homo sapiens]	142	15258	8.7	17	4857	17	4855	2	4856	88.73	0.189276	Pf_3D7-unsyn_polysomes_Ti_vL2_205.008465.008465.3	3	4.2244	0.1796	1528.92	1530.64	-1121.82	1	4.236	0.536	1	K.VGAHAGEYGAEALER.M	18	2	*	gi|4504347|ref|NP_000549.1|
1	gi|4504347|ref|NP_000549.1|	gi|4504347|ref|NP_000549.1|	hemoglobin subunit alpha [Homo sapiens]	142	15258	8.7	17	4857	17	4855	2	4856	88.73	0.189276	Pf_3D7-unsyn_polysomes_Ti_vL2_204.016647.016647.3	3	4.45	0.2281	1528.92	1530.64	-1121.82	4	5	0.554	1	K.VGAHAGEYGAEALER.M	18	2	*	gi|4504347|ref|NP_000549.1|
1	gi|4504347|ref|NP_000549.1|	gi|4504347|ref|NP_000549.1|	hemoglobin subunit alpha [Homo sapiens]	142	15258	8.7	17	4857	17	4855	2	4856	88.73	0.189276	Pf_3D7-unsyn_polysomes_Ti_vL2_206.018892.018892.2	2	3.2202	0.4379	1528.93	1530.64	-1115.29	1	7.33	0.786	1	K.VGAHAGEYGAEALER.M	18	2	*	gi|4504347|ref|NP_000549.1|
1	gi|4504347|ref|NP_000549.1|	gi|4504347|ref|NP_000549.1|	hemoglobin subunit alpha [Homo sapiens]	142	15258	8.7	17	4857	17	4855	2	4856	88.73	0.189276	Pf_3D7-unsyn_polysomes_Ti_vL2_207.016394.016394.2	2	3.3006	0.4059	1528.93	1530.64	-1115.29	1	7.752	0.786	1	K.VGAHAGEYGAEALER.M	18	2	*	gi|4504347|ref|NP_000549.1|
1	gi|4504347|ref|NP_000549.1|	gi|4504347|ref|NP_000549.1|	hemoglobin subunit alpha [Homo sapiens]	142	15258	8.7	17	4857	17	4855	2	4856	88.73	0.189276	Pf_3D7-unsyn_polysomes_Ti_vL2_205.032993.032993.2	2	2.545	0.2301	1528.97	1530.64	-1089.15	1	5.69	0.607	1	K.VGAHAGEYGAEALER.M	18	2	*	gi|4504347|ref|NP_000549.1|
1	gi|4504347|ref|NP_000549.1|	gi|4504347|ref|NP_000549.1|	hemoglobin subunit alpha [Homo sapiens]	142	15258	8.7	17	4857	17	4855	2	4856	88.73	0.189276	Pf_3D7-unsyn_polysomes_Ti_vL2_205.008477.008477.3	3	4.5712	0.2183	1529.01	1530.64	-1063.02	1	4.494	0.536	1	K.VGAHAGEYGAEALER.M	18	2	*	gi|4504347|ref|NP_000549.1|
1	gi|4504347|ref|NP_000549.1|	gi|4504347|ref|NP_000549.1|	hemoglobin subunit alpha [Homo sapiens]	142	15258	8.7	17	4857	17	4855	2	4856	88.73	0.189276	Pf_3D7-unsyn_polysomes_Ti_vL2_209.007629.007629.3	3	3.8986	0.1492	1529.07	1530.64	-1023.82	5	3.778	0.482	1	K.VGAHAGEYGAEALER.M	18	2	*	gi|4504347|ref|NP_000549.1|
1	gi|4504347|ref|NP_000549.1|	gi|4504347|ref|NP_000549.1|	hemoglobin subunit alpha [Homo sapiens]	142	15258	8.7	17	4857	17	4855	2	4856	88.73	0.189276	Pf_3D7-unsyn_polysomes_Ti_vL2_201.016778.016778.3	3	4.4111	0.2258	1529.07	1530.64	-1023.82	3	4.654	0.554	1	K.VGAHAGEYGAEALER.M	18	2	*	gi|4504347|ref|NP_000549.1|
1	gi|4504347|ref|NP_000549.1|	gi|4504347|ref|NP_000549.1|	hemoglobin subunit alpha [Homo sapiens]	142	15258	8.7	17	4857	17	4855	2	4856	88.73	0.189276	Pf_3D7-unsyn_polysomes_Ti_vL2_203.024958.024958.2	2	2.4722	0.2203	1529.09	1530.64	-1010.76	1	4.546	0.643	1	K.VGAHAGEYGAEALER.M	18	2	*	gi|4504347|ref|NP_000549.1|
1	gi|4504347|ref|NP_000549.1|	gi|4504347|ref|NP_000549.1|	hemoglobin subunit alpha [Homo sapiens]	142	15258	8.7	17	4857	17	4855	2	4856	88.73	0.189276	Pf_3D7-unsyn_polysomes_Ti_vL2_206.024480.024480.2	2	2.5666	0.285	1529.09	1530.64	-1010.76	2	5.627	0.5	1	K.VGAHAGEYGAEALER.M	18	2	*	gi|4504347|ref|NP_000549.1|
1	gi|4504347|ref|NP_000549.1|	gi|4504347|ref|NP_000549.1|	hemoglobin subunit alpha [Homo sapiens]	142	15258	8.7	17	4857	17	4855	2	4856	88.73	0.189276	Pf_3D7-unsyn_polysomes_Ti_vL2_204.032266.032266.2	2	2.5082	0.2029	1529.09	1530.64	-1010.76	1	4.981	0.536	1	K.VGAHAGEYGAEALER.M	18	2	*	gi|4504347|ref|NP_000549.1|
1	gi|4504347|ref|NP_000549.1|	gi|4504347|ref|NP_000549.1|	hemoglobin subunit alpha [Homo sapiens]	142	15258	8.7	17	4857	17	4855	2	4856	88.73	0.189276	Pf_3D7-unsyn_polysomes_Ti_vL2_204.042005.042005.2	2	2.5913	0.2487	1529.09	1530.64	-1010.76	1	5.068	0.536	1	K.VGAHAGEYGAEALER.M	18	2	*	gi|4504347|ref|NP_000549.1|
1	gi|4504347|ref|NP_000549.1|	gi|4504347|ref|NP_000549.1|	hemoglobin subunit alpha [Homo sapiens]	142	15258	8.7	17	4857	17	4855	2	4856	88.73	0.189276	Pf_3D7-unsyn_polysomes_Ti_vL2_201.023110.023110.2	2	3.4896	0.3394	1529.11	1530.64	-997.689	1	6.331	0.679	1	K.VGAHAGEYGAEALER.M	18	2	*	gi|4504347|ref|NP_000549.1|
1	gi|4504347|ref|NP_000549.1|	gi|4504347|ref|NP_000549.1|	hemoglobin subunit alpha [Homo sapiens]	142	15258	8.7	17	4857	17	4855	2	4856	88.73	0.189276	Pf_3D7-unsyn_polysomes_Ti_vL2_208.008517.008517.2	2	4.1671	0.4727	1529.11	1530.64	-997.689	1	7.345	0.786	1	K.VGAHAGEYGAEALER.M	18	2	*	gi|4504347|ref|NP_000549.1|
1	gi|4504347|ref|NP_000549.1|	gi|4504347|ref|NP_000549.1|	hemoglobin subunit alpha [Homo sapiens]	142	15258	8.7	17	4857	17	4855	2	4856	88.73	0.189276	Pf_3D7-unsyn_polysomes_Ti_vL2_205.033081.033081.2	2	2.8566	0.3958	1529.11	1530.64	-997.689	1	6.467	0.607	1	K.VGAHAGEYGAEALER.M	18	2	*	gi|4504347|ref|NP_000549.1|
1	gi|4504347|ref|NP_000549.1|	gi|4504347|ref|NP_000549.1|	hemoglobin subunit alpha [Homo sapiens]	142	15258	8.7	17	4857	17	4855	2	4856	88.73	0.189276	Pf_3D7-unsyn_polysomes_Ti_vL2_208.008181.008181.3	3	3.3168	0.1278	1529.13	1530.64	-984.623	7	3.747	0.429	1	K.VGAHAGEYGAEALER.M	18	2	*	gi|4504347|ref|NP_000549.1|
1	gi|4504347|ref|NP_000549.1|	gi|4504347|ref|NP_000549.1|	hemoglobin subunit alpha [Homo sapiens]	142	15258	8.7	17	4857	17	4855	2	4856	88.73	0.189276	Pf_3D7-unsyn_polysomes_Ti_vL2_208.007677.007677.2	2	2.5722	0.3061	1529.13	1530.64	-984.623	1	5.796	0.643	1	K.VGAHAGEYGAEALER.M	18	2	*	gi|4504347|ref|NP_000549.1|
1	gi|4504347|ref|NP_000549.1|	gi|4504347|ref|NP_000549.1|	hemoglobin subunit alpha [Homo sapiens]	142	15258	8.7	17	4857	17	4855	2	4856	88.73	0.189276	Pf_3D7-unsyn_polysomes_Ti_vL2_204.045190.045190.2	2	2.6118	0.2496	1529.15	1530.64	-971.556	1	5.307	0.607	1	K.VGAHAGEYGAEALER.M	18	2	*	gi|4504347|ref|NP_000549.1|
1	gi|4504347|ref|NP_000549.1|	gi|4504347|ref|NP_000549.1|	hemoglobin subunit alpha [Homo sapiens]	142	15258	8.7	17	4857	17	4855	2	4856	88.73	0.189276	Pf_3D7-unsyn_polysomes_Ti_vL2_205.015746.015746.2	2	3.0266	0.1893	1529.15	1530.64	-971.556	1	4.975	0.786	1	K.VGAHAGEYGAEALER.M	18	2	*	gi|4504347|ref|NP_000549.1|
1	gi|4504347|ref|NP_000549.1|	gi|4504347|ref|NP_000549.1|	hemoglobin subunit alpha [Homo sapiens]	142	15258	8.7	17	4857	17	4855	2	4856	88.73	0.189276	Pf_3D7-unsyn_polysomes_Ti_vL2_204.016398.016398.1	1	2.9423	0.3345	1529.16	1530.64	-965.023	1	7.577	0.571	1	K.VGAHAGEYGAEALER.M	18	2	*	gi|4504347|ref|NP_000549.1|
1	gi|4504347|ref|NP_000549.1|	gi|4504347|ref|NP_000549.1|	hemoglobin subunit alpha [Homo sapiens]	142	15258	8.7	17	4857	17	4855	2	4856	88.73	0.189276	Pf_3D7-unsyn_polysomes_Ti_vL2_204.041366.041366.2	2	2.3564	0.2305	1529.17	1530.64	-958.49	1	4.468	0.607	1	K.VGAHAGEYGAEALER.M	18	2	*	gi|4504347|ref|NP_000549.1|
1	gi|4504347|ref|NP_000549.1|	gi|4504347|ref|NP_000549.1|	hemoglobin subunit alpha [Homo sapiens]	142	15258	8.7	17	4857	17	4855	2	4856	88.73	0.189276	Pf_3D7-unsyn_polysomes_Ti_vL2_206.007681.007681.2	2	2.411	0.2233	1529.19	1530.64	-945.423	1	5.164	0.643	1	K.VGAHAGEYGAEALER.M	18	2	*	gi|4504347|ref|NP_000549.1|
1	gi|4504347|ref|NP_000549.1|	gi|4504347|ref|NP_000549.1|	hemoglobin subunit alpha [Homo sapiens]	142	15258	8.7	17	4857	17	4855	2	4856	88.73	0.189276	Pf_3D7-unsyn_polysomes_Ti_vL2_205.045476.045476.2	2	2.0156	0.1971	1529.21	1530.64	-932.357	3	4.527	0.571	1	K.VGAHAGEYGAEALER.M	18	2	*	gi|4504347|ref|NP_000549.1|
1	gi|4504347|ref|NP_000549.1|	gi|4504347|ref|NP_000549.1|	hemoglobin subunit alpha [Homo sapiens]	142	15258	8.7	17	4857	17	4855	2	4856	88.73	0.189276	Pf_3D7-unsyn_polysomes_Ti_vL2_205.020221.020221.3	3	4.5325	0.1782	1529.22	1530.64	-925.824	2	4.29	0.554	1	K.VGAHAGEYGAEALER.M	18	2	*	gi|4504347|ref|NP_000549.1|
1	gi|4504347|ref|NP_000549.1|	gi|4504347|ref|NP_000549.1|	hemoglobin subunit alpha [Homo sapiens]	142	15258	8.7	17	4857	17	4855	2	4856	88.73	0.189276	Pf_3D7-unsyn_polysomes_Ti_vL2_201.021708.021708.3	3	3.5866	0.1773	1529.22	1530.64	-925.824	2	4.147	0.464	1	K.VGAHAGEYGAEALER.M	18	2	*	gi|4504347|ref|NP_000549.1|
1	gi|4504347|ref|NP_000549.1|	gi|4504347|ref|NP_000549.1|	hemoglobin subunit alpha [Homo sapiens]	142	15258	8.7	17	4857	17	4855	2	4856	88.73	0.189276	Pf_3D7-unsyn_polysomes_Ti_vL2_202.028335.028335.2	2	3.0324	0.3351	1529.23	1530.64	-919.29	1	6.309	0.607	1	K.VGAHAGEYGAEALER.M	18	2	*	gi|4504347|ref|NP_000549.1|
1	gi|4504347|ref|NP_000549.1|	gi|4504347|ref|NP_000549.1|	hemoglobin subunit alpha [Homo sapiens]	142	15258	8.7	17	4857	17	4855	2	4856	88.73	0.189276	Pf_3D7-unsyn_polysomes_Ti_vL2_205.016173.016173.1	1	3.3819	0.4214	1529.24	1530.64	-912.757	1	9.142	0.607	1	K.VGAHAGEYGAEALER.M	18	2	*	gi|4504347|ref|NP_000549.1|
1	gi|4504347|ref|NP_000549.1|	gi|4504347|ref|NP_000549.1|	hemoglobin subunit alpha [Homo sapiens]	142	15258	8.7	17	4857	17	4855	2	4856	88.73	0.189276	Pf_3D7-unsyn_polysomes_Ti_vL2_206.016344.016344.2	2	3.0873	0.3219	1529.25	1530.64	-906.224	1	6.609	0.679	1	K.VGAHAGEYGAEALER.M	18	2	*	gi|4504347|ref|NP_000549.1|
1	gi|4504347|ref|NP_000549.1|	gi|4504347|ref|NP_000549.1|	hemoglobin subunit alpha [Homo sapiens]	142	15258	8.7	17	4857	17	4855	2	4856	88.73	0.189276	Pf_3D7-unsyn_polysomes_Ti_vL2_204.022939.022939.2	2	3.9896	0.4322	1529.25	1530.64	-906.224	1	7.619	0.786	1	K.VGAHAGEYGAEALER.M	18	2	*	gi|4504347|ref|NP_000549.1|
1	gi|4504347|ref|NP_000549.1|	gi|4504347|ref|NP_000549.1|	hemoglobin subunit alpha [Homo sapiens]	142	15258	8.7	17	4857	17	4855	2	4856	88.73	0.189276	Pf_3D7-unsyn_polysomes_Ti_vL2_205.015734.015734.2	2	2.8692	0.1284	1529.25	1530.64	-906.224	1	4.807	0.75	1	K.VGAHAGEYGAEALER.M	18	2	*	gi|4504347|ref|NP_000549.1|
1	gi|4504347|ref|NP_000549.1|	gi|4504347|ref|NP_000549.1|	hemoglobin subunit alpha [Homo sapiens]	142	15258	8.7	17	4857	17	4855	2	4856	88.73	0.189276	Pf_3D7-unsyn_polysomes_Ti_vL2_201.022460.022460.2	2	3.064	0.3612	1529.27	1530.64	-893.157	1	6.342	0.75	1	K.VGAHAGEYGAEALER.M	18	2	*	gi|4504347|ref|NP_000549.1|
1	gi|4504347|ref|NP_000549.1|	gi|4504347|ref|NP_000549.1|	hemoglobin subunit alpha [Homo sapiens]	142	15258	8.7	17	4857	17	4855	2	4856	88.73	0.189276	Pf_3D7-unsyn_polysomes_Ti_vL2_206.007669.007669.2	2	2.4511	0.3039	1529.27	1530.64	-893.157	1	5.694	0.714	1	K.VGAHAGEYGAEALER.M	18	2	*	gi|4504347|ref|NP_000549.1|
1	gi|4504347|ref|NP_000549.1|	gi|4504347|ref|NP_000549.1|	hemoglobin subunit alpha [Homo sapiens]	142	15258	8.7	17	4857	17	4855	2	4856	88.73	0.189276	Pf_3D7-unsyn_polysomes_Ti_vL2_208.019280.019280.2	2	2.4429	0.2788	1529.29	1530.64	-880.091	2	5.165	0.536	1	K.VGAHAGEYGAEALER.M	18	2	*	gi|4504347|ref|NP_000549.1|
1	gi|4504347|ref|NP_000549.1|	gi|4504347|ref|NP_000549.1|	hemoglobin subunit alpha [Homo sapiens]	142	15258	8.7	17	4857	17	4855	2	4856	88.73	0.189276	Pf_3D7-unsyn_polysomes_Ti_vL2_204.032949.032949.2	2	2.6721	0.349	1529.29	1530.64	-880.091	1	6.337	0.607	1	K.VGAHAGEYGAEALER.M	18	2	*	gi|4504347|ref|NP_000549.1|
1	gi|4504347|ref|NP_000549.1|	gi|4504347|ref|NP_000549.1|	hemoglobin subunit alpha [Homo sapiens]	142	15258	8.7	17	4857	17	4855	2	4856	88.73	0.189276	Pf_3D7-unsyn_polysomes_Ti_vL2_204.021596.021596.2	2	4.4209	0.4659	1529.31	1530.64	-867.025	1	7.743	0.821	1	K.VGAHAGEYGAEALER.M	18	2	*	gi|4504347|ref|NP_000549.1|
1	gi|4504347|ref|NP_000549.1|	gi|4504347|ref|NP_000549.1|	hemoglobin subunit alpha [Homo sapiens]	142	15258	8.7	17	4857	17	4855	2	4856	88.73	0.189276	Pf_3D7-unsyn_polysomes_Ti_vL2_208.018614.018614.2	2	2.3939	0.2564	1529.31	1530.64	-867.025	1	5.314	0.536	1	K.VGAHAGEYGAEALER.M	18	2	*	gi|4504347|ref|NP_000549.1|
1	gi|4504347|ref|NP_000549.1|	gi|4504347|ref|NP_000549.1|	hemoglobin subunit alpha [Homo sapiens]	142	15258	8.7	17	4857	17	4855	2	4856	88.73	0.189276	Pf_3D7-unsyn_polysomes_Ti_vL2_204.026070.026070.2	2	2.6048	0.1511	1529.33	1530.64	-853.958	4	4.829	0.571	1	K.VGAHAGEYGAEALER.M	18	2	*	gi|4504347|ref|NP_000549.1|
1	gi|4504347|ref|NP_000549.1|	gi|4504347|ref|NP_000549.1|	hemoglobin subunit alpha [Homo sapiens]	142	15258	8.7	17	4857	17	4855	2	4856	88.73	0.189276	Pf_3D7-unsyn_polysomes_Ti_vL2_208.008727.008727.2	2	3.3251	0.377	1529.33	1530.64	-853.958	1	6.239	0.607	1	K.VGAHAGEYGAEALER.M	18	2	*	gi|4504347|ref|NP_000549.1|
1	gi|4504347|ref|NP_000549.1|	gi|4504347|ref|NP_000549.1|	hemoglobin subunit alpha [Homo sapiens]	142	15258	8.7	17	4857	17	4855	2	4856	88.73	0.189276	Pf_3D7-unsyn_polysomes_Ti_vL2_204.043827.043827.2	2	2.7572	0.2896	1529.33	1530.64	-853.958	1	6.358	0.679	1	K.VGAHAGEYGAEALER.M	18	2	*	gi|4504347|ref|NP_000549.1|
1	gi|4504347|ref|NP_000549.1|	gi|4504347|ref|NP_000549.1|	hemoglobin subunit alpha [Homo sapiens]	142	15258	8.7	17	4857	17	4855	2	4856	88.73	0.189276	Pf_3D7-unsyn_polysomes_Ti_vL2_202.021613.021613.3	3	3.0341	0.0896	1529.34	1530.64	-847.425	9	3.397	0.429	1	K.VGAHAGEYGAEALER.M	18	2	*	gi|4504347|ref|NP_000549.1|
1	gi|4504347|ref|NP_000549.1|	gi|4504347|ref|NP_000549.1|	hemoglobin subunit alpha [Homo sapiens]	142	15258	8.7	17	4857	17	4855	2	4856	88.73	0.189276	Pf_3D7-unsyn_polysomes_Ti_vL2_205.017962.017962.3	3	4.3293	0.2611	1529.37	1530.64	-827.825	2	4.728	0.518	1	K.VGAHAGEYGAEALER.M	18	2	*	gi|4504347|ref|NP_000549.1|
1	gi|4504347|ref|NP_000549.1|	gi|4504347|ref|NP_000549.1|	hemoglobin subunit alpha [Homo sapiens]	142	15258	8.7	17	4857	17	4855	2	4856	88.73	0.189276	Pf_3D7-unsyn_polysomes_Ti_vL2_203.019815.019815.2	2	3.2861	0.3229	1529.37	1530.64	-827.825	1	6.248	0.75	1	K.VGAHAGEYGAEALER.M	18	2	*	gi|4504347|ref|NP_000549.1|
1	gi|4504347|ref|NP_000549.1|	gi|4504347|ref|NP_000549.1|	hemoglobin subunit alpha [Homo sapiens]	142	15258	8.7	17	4857	17	4855	2	4856	88.73	0.189276	Pf_3D7-unsyn_polysomes_Ti_vL2_209.007265.007265.2	2	2.9524	0.2805	1529.37	1530.64	-827.825	1	5.258	0.607	1	K.VGAHAGEYGAEALER.M	18	2	*	gi|4504347|ref|NP_000549.1|
1	gi|4504347|ref|NP_000549.1|	gi|4504347|ref|NP_000549.1|	hemoglobin subunit alpha [Homo sapiens]	142	15258	8.7	17	4857	17	4855	2	4856	88.73	0.189276	Pf_3D7-unsyn_polysomes_Ti_vL2_204.035477.035477.2	2	2.3434	0.2598	1529.39	1530.64	-814.759	3	4.946	0.536	1	K.VGAHAGEYGAEALER.M	18	2	*	gi|4504347|ref|NP_000549.1|
1	gi|4504347|ref|NP_000549.1|	gi|4504347|ref|NP_000549.1|	hemoglobin subunit alpha [Homo sapiens]	142	15258	8.7	17	4857	17	4855	2	4856	88.73	0.189276	Pf_3D7-unsyn_polysomes_Ti_vL2_208.016421.016421.2	2	3.2054	0.3152	1529.39	1530.64	-814.759	1	6.62	0.679	1	K.VGAHAGEYGAEALER.M	18	2	*	gi|4504347|ref|NP_000549.1|
1	gi|4504347|ref|NP_000549.1|	gi|4504347|ref|NP_000549.1|	hemoglobin subunit alpha [Homo sapiens]	142	15258	8.7	17	4857	17	4855	2	4856	88.73	0.189276	Pf_3D7-unsyn_polysomes_Ti_vL2_204.016529.016529.1	1	3.6068	0.4991	1529.4	1530.64	-808.226	1	8.325	0.607	1	K.VGAHAGEYGAEALER.M	18	2	*	gi|4504347|ref|NP_000549.1|
1	gi|4504347|ref|NP_000549.1|	gi|4504347|ref|NP_000549.1|	hemoglobin subunit alpha [Homo sapiens]	142	15258	8.7	17	4857	17	4855	2	4856	88.73	0.189276	Pf_3D7-unsyn_polysomes_Ti_vL2_204.020696.020696.3	3	4.7863	0.2499	1529.4	1530.64	-808.226	1	5.318	0.589	1	K.VGAHAGEYGAEALER.M	18	2	*	gi|4504347|ref|NP_000549.1|
1	gi|4504347|ref|NP_000549.1|	gi|4504347|ref|NP_000549.1|	hemoglobin subunit alpha [Homo sapiens]	142	15258	8.7	17	4857	17	4855	2	4856	88.73	0.189276	Pf_3D7-unsyn_polysomes_Ti_vL2_205.016161.016161.1	1	3.6182	0.463	1529.41	1530.64	-801.692	1	8.368	0.643	1	K.VGAHAGEYGAEALER.M	18	2	*	gi|4504347|ref|NP_000549.1|
1	gi|4504347|ref|NP_000549.1|	gi|4504347|ref|NP_000549.1|	hemoglobin subunit alpha [Homo sapiens]	142	15258	8.7	17	4857	17	4855	2	4856	88.73	0.189276	Pf_3D7-unsyn_polysomes_Ti_vL2_208.017983.017983.2	2	2.3915	0.2185	1529.41	1530.64	-801.692	6	4.271	0.5	1	K.VGAHAGEYGAEALER.M	18	2	*	gi|4504347|ref|NP_000549.1|
1	gi|4504347|ref|NP_000549.1|	gi|4504347|ref|NP_000549.1|	hemoglobin subunit alpha [Homo sapiens]	142	15258	8.7	17	4857	17	4855	2	4856	88.73	0.189276	Pf_3D7-unsyn_polysomes_Ti_vL2_204.027080.027080.2	2	2.9893	0.4192	1529.43	1530.64	-788.626	1	6.414	0.679	1	K.VGAHAGEYGAEALER.M	18	2	*	gi|4504347|ref|NP_000549.1|
1	gi|4504347|ref|NP_000549.1|	gi|4504347|ref|NP_000549.1|	hemoglobin subunit alpha [Homo sapiens]	142	15258	8.7	17	4857	17	4855	2	4856	88.73	0.189276	Pf_3D7-unsyn_polysomes_Ti_vL2_203.020477.020477.2	2	2.9939	0.3442	1529.45	1530.64	-775.559	1	6.632	0.643	1	K.VGAHAGEYGAEALER.M	18	2	*	gi|4504347|ref|NP_000549.1|
1	gi|4504347|ref|NP_000549.1|	gi|4504347|ref|NP_000549.1|	hemoglobin subunit alpha [Homo sapiens]	142	15258	8.7	17	4857	17	4855	2	4856	88.73	0.189276	Pf_3D7-unsyn_polysomes_Ti_vL2_204.040104.040104.2	2	2.614	0.2208	1529.45	1530.64	-775.559	1	5.221	0.643	1	K.VGAHAGEYGAEALER.M	18	2	*	gi|4504347|ref|NP_000549.1|
1	gi|4504347|ref|NP_000549.1|	gi|4504347|ref|NP_000549.1|	hemoglobin subunit alpha [Homo sapiens]	142	15258	8.7	17	4857	17	4855	2	4856	88.73	0.189276	Pf_3D7-unsyn_polysomes_Ti_vL2_204.033614.033614.2	2	2.2081	0.0921	1529.45	1530.64	-775.559	2	4.24	0.571	1	K.VGAHAGEYGAEALER.M	18	2	*	gi|4504347|ref|NP_000549.1|
1	gi|4504347|ref|NP_000549.1|	gi|4504347|ref|NP_000549.1|	hemoglobin subunit alpha [Homo sapiens]	142	15258	8.7	17	4857	17	4855	2	4856	88.73	0.189276	Pf_3D7-unsyn_polysomes_Ti_vL2_204.017364.017364.3	3	4.4897	0.1279	1529.46	1530.64	-769.026	2	4.725	0.536	1	K.VGAHAGEYGAEALER.M	18	2	*	gi|4504347|ref|NP_000549.1|
1	gi|4504347|ref|NP_000549.1|	gi|4504347|ref|NP_000549.1|	hemoglobin subunit alpha [Homo sapiens]	142	15258	8.7	17	4857	17	4855	2	4856	88.73	0.189276	Pf_3D7-unsyn_polysomes_Ti_vL2_204.040020.040020.2	2	2.6905	0.2882	1529.47	1530.64	-762.493	2	5.292	0.607	1	K.VGAHAGEYGAEALER.M	18	2	*	gi|4504347|ref|NP_000549.1|
1	gi|4504347|ref|NP_000549.1|	gi|4504347|ref|NP_000549.1|	hemoglobin subunit alpha [Homo sapiens]	142	15258	8.7	17	4857	17	4855	2	4856	88.73	0.189276	Pf_3D7-unsyn_polysomes_Ti_vL2_203.021086.021086.2	2	2.9048	0.2352	1529.47	1530.64	-762.493	1	4.682	0.714	1	K.VGAHAGEYGAEALER.M	18	2	*	gi|4504347|ref|NP_000549.1|
1	gi|4504347|ref|NP_000549.1|	gi|4504347|ref|NP_000549.1|	hemoglobin subunit alpha [Homo sapiens]	142	15258	8.7	17	4857	17	4855	2	4856	88.73	0.189276	Pf_3D7-unsyn_polysomes_Ti_vL2_203.008213.008213.2	2	2.6668	0.1382	1529.49	1530.64	-749.426	1	4.327	0.679	1	K.VGAHAGEYGAEALER.M	18	2	*	gi|4504347|ref|NP_000549.1|
1	gi|4504347|ref|NP_000549.1|	gi|4504347|ref|NP_000549.1|	hemoglobin subunit alpha [Homo sapiens]	142	15258	8.7	17	4857	17	4855	2	4856	88.73	0.189276	Pf_3D7-unsyn_polysomes_Ti_vL2_207.007846.007846.2	2	3.9915	0.4145	1529.49	1530.64	-749.426	1	7.543	0.786	1	K.VGAHAGEYGAEALER.M	18	2	*	gi|4504347|ref|NP_000549.1|
1	gi|4504347|ref|NP_000549.1|	gi|4504347|ref|NP_000549.1|	hemoglobin subunit alpha [Homo sapiens]	142	15258	8.7	17	4857	17	4855	2	4856	88.73	0.189276	Pf_3D7-unsyn_polysomes_Ti_vL2_205.028715.028715.2	2	2.5882	0.2862	1529.51	1530.64	-736.36	1	6.29	0.571	1	K.VGAHAGEYGAEALER.M	18	2	*	gi|4504347|ref|NP_000549.1|
1	gi|4504347|ref|NP_000549.1|	gi|4504347|ref|NP_000549.1|	hemoglobin subunit alpha [Homo sapiens]	142	15258	8.7	17	4857	17	4855	2	4856	88.73	0.189276	Pf_3D7-unsyn_polysomes_Ti_vL2_209.007851.007851.2	2	2.5088	0.2731	1529.53	1530.64	-723.294	1	5.469	0.607	1	K.VGAHAGEYGAEALER.M	18	2	*	gi|4504347|ref|NP_000549.1|
1	gi|4504347|ref|NP_000549.1|	gi|4504347|ref|NP_000549.1|	hemoglobin subunit alpha [Homo sapiens]	142	15258	8.7	17	4857	17	4855	2	4856	88.73	0.189276	Pf_3D7-unsyn_polysomes_Ti_vL2_203.019236.019236.2	2	3.2563	0.3881	1529.55	1530.64	-710.227	1	6.924	0.75	1	K.VGAHAGEYGAEALER.M	18	2	*	gi|4504347|ref|NP_000549.1|
1	gi|4504347|ref|NP_000549.1|	gi|4504347|ref|NP_000549.1|	hemoglobin subunit alpha [Homo sapiens]	142	15258	8.7	17	4857	17	4855	2	4856	88.73	0.189276	Pf_3D7-unsyn_polysomes_Ti_vL2_206.029689.029689.2	2	2.3675	0.1602	1529.55	1530.64	-710.227	1	4.689	0.571	1	K.VGAHAGEYGAEALER.M	18	2	*	gi|4504347|ref|NP_000549.1|
1	gi|4504347|ref|NP_000549.1|	gi|4504347|ref|NP_000549.1|	hemoglobin subunit alpha [Homo sapiens]	142	15258	8.7	17	4857	17	4855	2	4856	88.73	0.189276	Pf_3D7-unsyn_polysomes_Ti_vL2_205.008312.008312.2	2	4.3401	0.4419	1529.55	1530.64	-710.227	1	8.068	0.786	1	K.VGAHAGEYGAEALER.M	18	2	*	gi|4504347|ref|NP_000549.1|
1	gi|4504347|ref|NP_000549.1|	gi|4504347|ref|NP_000549.1|	hemoglobin subunit alpha [Homo sapiens]	142	15258	8.7	17	4857	17	4855	2	4856	88.73	0.189276	Pf_3D7-unsyn_polysomes_Ti_vL2_205.008886.008886.2	2	2.415	0.2513	1529.55	1530.64	-710.227	1	4.891	0.536	1	K.VGAHAGEYGAEALER.M	18	2	*	gi|4504347|ref|NP_000549.1|
1	gi|4504347|ref|NP_000549.1|	gi|4504347|ref|NP_000549.1|	hemoglobin subunit alpha [Homo sapiens]	142	15258	8.7	17	4857	17	4855	2	4856	88.73	0.189276	Pf_3D7-unsyn_polysomes_Ti_vL2_206.015116.015116.2	2	4.0332	0.4482	1529.57	1530.64	-697.161	1	7.805	0.786	1	K.VGAHAGEYGAEALER.M	18	2	*	gi|4504347|ref|NP_000549.1|
1	gi|4504347|ref|NP_000549.1|	gi|4504347|ref|NP_000549.1|	hemoglobin subunit alpha [Homo sapiens]	142	15258	8.7	17	4857	17	4855	2	4856	88.73	0.189276	Pf_3D7-unsyn_polysomes_Ti_vL2_201.019993.019993.2	2	3.0613	0.4563	1529.59	1530.64	-684.094	1	7.872	0.679	1	K.VGAHAGEYGAEALER.M	18	2	*	gi|4504347|ref|NP_000549.1|
1	gi|4504347|ref|NP_000549.1|	gi|4504347|ref|NP_000549.1|	hemoglobin subunit alpha [Homo sapiens]	142	15258	8.7	17	4857	17	4855	2	4856	88.73	0.189276	Pf_3D7-unsyn_polysomes_Ti_vL2_204.021514.021514.2	2	3.8307	0.3286	1529.59	1530.64	-684.094	1	6.6	0.821	1	K.VGAHAGEYGAEALER.M	18	2	*	gi|4504347|ref|NP_000549.1|
1	gi|4504347|ref|NP_000549.1|	gi|4504347|ref|NP_000549.1|	hemoglobin subunit alpha [Homo sapiens]	142	15258	8.7	17	4857	17	4855	2	4856	88.73	0.189276	Pf_3D7-unsyn_polysomes_Ti_vL2_206.013332.013332.2	2	3.3265	0.3966	1529.59	1530.64	-684.094	1	6.843	0.714	1	K.VGAHAGEYGAEALER.M	18	2	*	gi|4504347|ref|NP_000549.1|
1	gi|4504347|ref|NP_000549.1|	gi|4504347|ref|NP_000549.1|	hemoglobin subunit alpha [Homo sapiens]	142	15258	8.7	17	4857	17	4855	2	4856	88.73	0.189276	Pf_3D7-unsyn_polysomes_Ti_vL2_205.028052.028052.2	2	3.662	0.329	1529.61	1530.64	-671.028	1	6.725	0.786	1	K.VGAHAGEYGAEALER.M	18	2	*	gi|4504347|ref|NP_000549.1|
1	gi|4504347|ref|NP_000549.1|	gi|4504347|ref|NP_000549.1|	hemoglobin subunit alpha [Homo sapiens]	142	15258	8.7	17	4857	17	4855	2	4856	88.73	0.189276	Pf_3D7-unsyn_polysomes_Ti_vL2_205.029375.029375.2	2	3.6395	0.4716	1529.61	1530.64	-671.028	1	8.132	0.821	1	K.VGAHAGEYGAEALER.M	18	2	*	gi|4504347|ref|NP_000549.1|
1	gi|4504347|ref|NP_000549.1|	gi|4504347|ref|NP_000549.1|	hemoglobin subunit alpha [Homo sapiens]	142	15258	8.7	17	4857	17	4855	2	4856	88.73	0.189276	Pf_3D7-unsyn_polysomes_Ti_vL2_206.028807.028807.2	2	2.6919	0.2851	1529.63	1530.64	-657.961	1	6.456	0.607	1	K.VGAHAGEYGAEALER.M	18	2	*	gi|4504347|ref|NP_000549.1|
1	gi|4504347|ref|NP_000549.1|	gi|4504347|ref|NP_000549.1|	hemoglobin subunit alpha [Homo sapiens]	142	15258	8.7	17	4857	17	4855	2	4856	88.73	0.189276	Pf_3D7-unsyn_polysomes_Ti_vL2_204.020851.020851.2	2	4.6758	0.4833	1529.63	1530.64	-657.961	1	8.251	0.821	1	K.VGAHAGEYGAEALER.M	18	2	*	gi|4504347|ref|NP_000549.1|
1	gi|4504347|ref|NP_000549.1|	gi|4504347|ref|NP_000549.1|	hemoglobin subunit alpha [Homo sapiens]	142	15258	8.7	17	4857	17	4855	2	4856	88.73	0.189276	Pf_3D7-unsyn_polysomes_Ti_vL2_205.028041.028041.2	2	3.8195	0.4102	1529.65	1530.64	-644.895	1	7.092	0.786	1	K.VGAHAGEYGAEALER.M	18	2	*	gi|4504347|ref|NP_000549.1|
1	gi|4504347|ref|NP_000549.1|	gi|4504347|ref|NP_000549.1|	hemoglobin subunit alpha [Homo sapiens]	142	15258	8.7	17	4857	17	4855	2	4856	88.73	0.189276	Pf_3D7-unsyn_polysomes_Ti_vL2_204.039394.039394.2	2	2.8418	0.276	1529.65	1530.64	-644.895	1	5.451	0.607	1	K.VGAHAGEYGAEALER.M	18	2	*	gi|4504347|ref|NP_000549.1|
1	gi|4504347|ref|NP_000549.1|	gi|4504347|ref|NP_000549.1|	hemoglobin subunit alpha [Homo sapiens]	142	15258	8.7	17	4857	17	4855	2	4856	88.73	0.189276	Pf_3D7-unsyn_polysomes_Ti_vL2_205.027418.027418.2	2	3.7859	0.4477	1529.65	1530.64	-644.895	1	7.773	0.786	1	K.VGAHAGEYGAEALER.M	18	2	*	gi|4504347|ref|NP_000549.1|
1	gi|4504347|ref|NP_000549.1|	gi|4504347|ref|NP_000549.1|	hemoglobin subunit alpha [Homo sapiens]	142	15258	8.7	17	4857	17	4855	2	4856	88.73	0.189276	Pf_3D7-unsyn_polysomes_Ti_vL2_205.026845.026845.3	3	4.502	0.1533	1529.67	1530.64	-631.828	5	4.49	0.536	1	K.VGAHAGEYGAEALER.M	18	2	*	gi|4504347|ref|NP_000549.1|
1	gi|4504347|ref|NP_000549.1|	gi|4504347|ref|NP_000549.1|	hemoglobin subunit alpha [Homo sapiens]	142	15258	8.7	17	4857	17	4855	2	4856	88.73	0.189276	Pf_3D7-unsyn_polysomes_Ti_vL2_208.018625.018625.2	2	2.0595	0.1358	1529.67	1530.64	-631.828	2	3.881	0.536	1	K.VGAHAGEYGAEALER.M	18	2	*	gi|4504347|ref|NP_000549.1|
1	gi|4504347|ref|NP_000549.1|	gi|4504347|ref|NP_000549.1|	hemoglobin subunit alpha [Homo sapiens]	142	15258	8.7	17	4857	17	4855	2	4856	88.73	0.189276	Pf_3D7-unsyn_polysomes_Ti_vL2_203.016756.016756.2	2	4.0515	0.4999	1529.67	1530.64	-631.828	1	7.902	0.75	1	K.VGAHAGEYGAEALER.M	18	2	*	gi|4504347|ref|NP_000549.1|
1	gi|4504347|ref|NP_000549.1|	gi|4504347|ref|NP_000549.1|	hemoglobin subunit alpha [Homo sapiens]	142	15258	8.7	17	4857	17	4855	2	4856	88.73	0.189276	Pf_3D7-unsyn_polysomes_Ti_vL2_205.030021.030021.2	2	3.9295	0.4355	1529.67	1530.64	-631.828	1	8.067	0.75	1	K.VGAHAGEYGAEALER.M	18	2	*	gi|4504347|ref|NP_000549.1|
1	gi|4504347|ref|NP_000549.1|	gi|4504347|ref|NP_000549.1|	hemoglobin subunit alpha [Homo sapiens]	142	15258	8.7	17	4857	17	4855	2	4856	88.73	0.189276	Pf_3D7-unsyn_polysomes_Ti_vL2_205.029362.029362.2	2	3.5694	0.3672	1529.67	1530.64	-631.828	1	7.277	0.714	1	K.VGAHAGEYGAEALER.M	18	2	*	gi|4504347|ref|NP_000549.1|
1	gi|4504347|ref|NP_000549.1|	gi|4504347|ref|NP_000549.1|	hemoglobin subunit alpha [Homo sapiens]	142	15258	8.7	17	4857	17	4855	2	4856	88.73	0.189276	Pf_3D7-unsyn_polysomes_Ti_vL2_203.023047.023047.2	2	2.2235	0.2817	1529.67	1530.64	-631.828	1	5.042	0.571	1	K.VGAHAGEYGAEALER.M	18	2	*	gi|4504347|ref|NP_000549.1|
1	gi|4504347|ref|NP_000549.1|	gi|4504347|ref|NP_000549.1|	hemoglobin subunit alpha [Homo sapiens]	142	15258	8.7	17	4857	17	4855	2	4856	88.73	0.189276	Pf_3D7-unsyn_polysomes_Ti_vL2_205.008748.008748.2	2	3.7562	0.428	1529.67	1530.64	-631.828	1	6.923	0.786	1	K.VGAHAGEYGAEALER.M	18	2	*	gi|4504347|ref|NP_000549.1|
1	gi|4504347|ref|NP_000549.1|	gi|4504347|ref|NP_000549.1|	hemoglobin subunit alpha [Homo sapiens]	142	15258	8.7	17	4857	17	4855	2	4856	88.73	0.189276	Pf_3D7-unsyn_polysomes_Ti_vL2_203.017984.017984.2	2	3.2203	0.3593	1529.69	1530.64	-618.762	1	6.844	0.75	1	K.VGAHAGEYGAEALER.M	18	2	*	gi|4504347|ref|NP_000549.1|
1	gi|4504347|ref|NP_000549.1|	gi|4504347|ref|NP_000549.1|	hemoglobin subunit alpha [Homo sapiens]	142	15258	8.7	17	4857	17	4855	2	4856	88.73	0.189276	Pf_3D7-unsyn_polysomes_Ti_vL2_205.030010.030010.2	2	3.3755	0.4009	1529.69	1530.64	-618.762	1	7.218	0.786	1	K.VGAHAGEYGAEALER.M	18	2	*	gi|4504347|ref|NP_000549.1|
1	gi|4504347|ref|NP_000549.1|	gi|4504347|ref|NP_000549.1|	hemoglobin subunit alpha [Homo sapiens]	142	15258	8.7	17	4857	17	4855	2	4856	88.73	0.189276	Pf_3D7-unsyn_polysomes_Ti_vL2_205.026780.026780.2	2	3.9245	0.4981	1529.69	1530.64	-618.762	1	7.951	0.786	1	K.VGAHAGEYGAEALER.M	18	2	*	gi|4504347|ref|NP_000549.1|
1	gi|4504347|ref|NP_000549.1|	gi|4504347|ref|NP_000549.1|	hemoglobin subunit alpha [Homo sapiens]	142	15258	8.7	17	4857	17	4855	2	4856	88.73	0.189276	Pf_3D7-unsyn_polysomes_Ti_vL2_204.040726.040726.2	2	2.9295	0.3552	1529.71	1530.64	-605.695	1	6.61	0.714	1	K.VGAHAGEYGAEALER.M	18	2	*	gi|4504347|ref|NP_000549.1|
1	gi|4504347|ref|NP_000549.1|	gi|4504347|ref|NP_000549.1|	hemoglobin subunit alpha [Homo sapiens]	142	15258	8.7	17	4857	17	4855	2	4856	88.73	0.189276	Pf_3D7-unsyn_polysomes_Ti_vL2_204.043221.043221.2	2	3.5891	0.4255	1529.71	1530.64	-605.695	1	7.992	0.714	1	K.VGAHAGEYGAEALER.M	18	2	*	gi|4504347|ref|NP_000549.1|
1	gi|4504347|ref|NP_000549.1|	gi|4504347|ref|NP_000549.1|	hemoglobin subunit alpha [Homo sapiens]	142	15258	8.7	17	4857	17	4855	2	4856	88.73	0.189276	Pf_3D7-unsyn_polysomes_Ti_vL2_202.023098.023098.2	2	2.6468	0.3	1529.73	1530.64	-592.629	1	6.068	0.75	1	K.VGAHAGEYGAEALER.M	18	2	*	gi|4504347|ref|NP_000549.1|
1	gi|4504347|ref|NP_000549.1|	gi|4504347|ref|NP_000549.1|	hemoglobin subunit alpha [Homo sapiens]	142	15258	8.7	17	4857	17	4855	2	4856	88.73	0.189276	Pf_3D7-unsyn_polysomes_Ti_vL2_205.018605.018605.3	3	4.5739	0.1428	1529.73	1530.64	-592.629	5	4.475	0.536	1	K.VGAHAGEYGAEALER.M	18	2	*	gi|4504347|ref|NP_000549.1|
1	gi|4504347|ref|NP_000549.1|	gi|4504347|ref|NP_000549.1|	hemoglobin subunit alpha [Homo sapiens]	142	15258	8.7	17	4857	17	4855	2	4856	88.73	0.189276	Pf_3D7-unsyn_polysomes_Ti_vL2_204.020289.020289.2	2	4.3011	0.4304	1529.73	1530.64	-592.629	1	7.226	0.786	1	K.VGAHAGEYGAEALER.M	18	2	*	gi|4504347|ref|NP_000549.1|
1	gi|4504347|ref|NP_000549.1|	gi|4504347|ref|NP_000549.1|	hemoglobin subunit alpha [Homo sapiens]	142	15258	8.7	17	4857	17	4855	2	4856	88.73	0.189276	Pf_3D7-unsyn_polysomes_Ti_vL2_205.008023.008023.3	3	4.4389	0.1795	1529.73	1530.64	-592.629	4	4.706	0.518	1	K.VGAHAGEYGAEALER.M	18	2	*	gi|4504347|ref|NP_000549.1|
1	gi|4504347|ref|NP_000549.1|	gi|4504347|ref|NP_000549.1|	hemoglobin subunit alpha [Homo sapiens]	142	15258	8.7	17	4857	17	4855	2	4856	88.73	0.189276	Pf_3D7-unsyn_polysomes_Ti_vL2_206.022091.022091.2	2	2.9345	0.258	1529.73	1530.64	-592.629	1	5.961	0.679	1	K.VGAHAGEYGAEALER.M	18	2	*	gi|4504347|ref|NP_000549.1|
1	gi|4504347|ref|NP_000549.1|	gi|4504347|ref|NP_000549.1|	hemoglobin subunit alpha [Homo sapiens]	142	15258	8.7	17	4857	17	4855	2	4856	88.73	0.189276	Pf_3D7-unsyn_polysomes_Ti_vL2_205.027409.027409.2	2	3.5301	0.3815	1529.73	1530.64	-592.629	1	7.454	0.786	1	K.VGAHAGEYGAEALER.M	18	2	*	gi|4504347|ref|NP_000549.1|
1	gi|4504347|ref|NP_000549.1|	gi|4504347|ref|NP_000549.1|	hemoglobin subunit alpha [Homo sapiens]	142	15258	8.7	17	4857	17	4855	2	4856	88.73	0.189276	Pf_3D7-unsyn_polysomes_Ti_vL2_204.026037.026037.2	2	2.9999	0.2061	1529.75	1530.64	-579.563	1	5.531	0.714	1	K.VGAHAGEYGAEALER.M	18	2	*	gi|4504347|ref|NP_000549.1|
1	gi|4504347|ref|NP_000549.1|	gi|4504347|ref|NP_000549.1|	hemoglobin subunit alpha [Homo sapiens]	142	15258	8.7	17	4857	17	4855	2	4856	88.73	0.189276	Pf_3D7-unsyn_polysomes_Ti_vL2_205.026117.026117.2	2	3.8883	0.4593	1529.75	1530.64	-579.563	1	7.815	0.75	1	K.VGAHAGEYGAEALER.M	18	2	*	gi|4504347|ref|NP_000549.1|
1	gi|4504347|ref|NP_000549.1|	gi|4504347|ref|NP_000549.1|	hemoglobin subunit alpha [Homo sapiens]	142	15258	8.7	17	4857	17	4855	2	4856	88.73	0.189276	Pf_3D7-unsyn_polysomes_Ti_vL2_207.007733.007733.3	3	3.8927	0.1178	1529.76	1530.64	-573.029	9	4.458	0.482	1	K.VGAHAGEYGAEALER.M	18	2	*	gi|4504347|ref|NP_000549.1|
1	gi|4504347|ref|NP_000549.1|	gi|4504347|ref|NP_000549.1|	hemoglobin subunit alpha [Homo sapiens]	142	15258	8.7	17	4857	17	4855	2	4856	88.73	0.189276	Pf_3D7-unsyn_polysomes_Ti_vL2_204.022308.022308.2	2	4.1085	0.449	1529.77	1530.64	-566.496	1	7.763	0.786	1	K.VGAHAGEYGAEALER.M	18	2	*	gi|4504347|ref|NP_000549.1|
1	gi|4504347|ref|NP_000549.1|	gi|4504347|ref|NP_000549.1|	hemoglobin subunit alpha [Homo sapiens]	142	15258	8.7	17	4857	17	4855	2	4856	88.73	0.189276	Pf_3D7-unsyn_polysomes_Ti_vL2_205.031320.031320.2	2	3.0196	0.38	1529.77	1530.64	-566.496	1	6.49	0.714	1	K.VGAHAGEYGAEALER.M	18	2	*	gi|4504347|ref|NP_000549.1|
1	gi|4504347|ref|NP_000549.1|	gi|4504347|ref|NP_000549.1|	hemoglobin subunit alpha [Homo sapiens]	142	15258	8.7	17	4857	17	4855	2	4856	88.73	0.189276	Pf_3D7-unsyn_polysomes_Ti_vL2_205.000673.000673.2	2	2.2707	0.2128	1529.77	1530.64	-566.496	1	4.505	0.679	1	K.VGAHAGEYGAEALER.M	18	2	*	gi|4504347|ref|NP_000549.1|
1	gi|4504347|ref|NP_000549.1|	gi|4504347|ref|NP_000549.1|	hemoglobin subunit alpha [Homo sapiens]	142	15258	8.7	17	4857	17	4855	2	4856	88.73	0.189276	Pf_3D7-unsyn_polysomes_Ti_vL2_209.007454.007454.3	3	4.2097	0.1088	1529.79	1530.64	-553.43	5	4.502	0.5	1	K.VGAHAGEYGAEALER.M	18	2	*	gi|4504347|ref|NP_000549.1|
1	gi|4504347|ref|NP_000549.1|	gi|4504347|ref|NP_000549.1|	hemoglobin subunit alpha [Homo sapiens]	142	15258	8.7	17	4857	17	4855	2	4856	88.73	0.189276	Pf_3D7-unsyn_polysomes_Ti_vL2_207.008605.008605.3	3	4.777	0.198	1529.79	1530.64	-553.43	2	4.718	0.554	1	K.VGAHAGEYGAEALER.M	18	2	*	gi|4504347|ref|NP_000549.1|
1	gi|4504347|ref|NP_000549.1|	gi|4504347|ref|NP_000549.1|	hemoglobin subunit alpha [Homo sapiens]	142	15258	8.7	17	4857	17	4855	2	4856	88.73	0.189276	Pf_3D7-unsyn_polysomes_Ti_vL2_203.016362.016362.2	2	3.7898	0.4058	1529.79	1530.64	-553.43	1	7.688	0.821	1	K.VGAHAGEYGAEALER.M	18	2	*	gi|4504347|ref|NP_000549.1|
1	gi|4504347|ref|NP_000549.1|	gi|4504347|ref|NP_000549.1|	hemoglobin subunit alpha [Homo sapiens]	142	15258	8.7	17	4857	17	4855	2	4856	88.73	0.189276	Pf_3D7-unsyn_polysomes_Ti_vL2_207.008601.008601.3	3	3.8154	0.1462	1529.79	1530.64	-553.43	7	4.303	0.464	1	K.VGAHAGEYGAEALER.M	18	2	*	gi|4504347|ref|NP_000549.1|
1	gi|4504347|ref|NP_000549.1|	gi|4504347|ref|NP_000549.1|	hemoglobin subunit alpha [Homo sapiens]	142	15258	8.7	17	4857	17	4855	2	4856	88.73	0.189276	Pf_3D7-unsyn_polysomes_Ti_vL2_204.024527.024527.2	2	2.9044	0.1904	1529.79	1530.64	-553.43	1	5.338	0.679	1	K.VGAHAGEYGAEALER.M	18	2	*	gi|4504347|ref|NP_000549.1|
1	gi|4504347|ref|NP_000549.1|	gi|4504347|ref|NP_000549.1|	hemoglobin subunit alpha [Homo sapiens]	142	15258	8.7	17	4857	17	4855	2	4856	88.73	0.189276	Pf_3D7-unsyn_polysomes_Ti_vL2_205.023237.023237.2	2	4.0443	0.3907	1529.79	1530.64	-553.43	1	7.984	0.786	1	K.VGAHAGEYGAEALER.M	18	2	*	gi|4504347|ref|NP_000549.1|
1	gi|4504347|ref|NP_000549.1|	gi|4504347|ref|NP_000549.1|	hemoglobin subunit alpha [Homo sapiens]	142	15258	8.7	17	4857	17	4855	2	4856	88.73	0.189276	Pf_3D7-unsyn_polysomes_Ti_vL2_205.015970.015970.1	1	4.0097	0.4077	1529.81	1530.64	-540.363	1	7.611	0.607	1	K.VGAHAGEYGAEALER.M	18	2	*	gi|4504347|ref|NP_000549.1|
1	gi|4504347|ref|NP_000549.1|	gi|4504347|ref|NP_000549.1|	hemoglobin subunit alpha [Homo sapiens]	142	15258	8.7	17	4857	17	4855	2	4856	88.73	0.189276	Pf_3D7-unsyn_polysomes_Ti_vL2_203.026866.026866.2	2	3.1392	0.2376	1529.81	1530.64	-540.363	1	4.962	0.643	1	K.VGAHAGEYGAEALER.M	18	2	*	gi|4504347|ref|NP_000549.1|
1	gi|4504347|ref|NP_000549.1|	gi|4504347|ref|NP_000549.1|	hemoglobin subunit alpha [Homo sapiens]	142	15258	8.7	17	4857	17	4855	2	4856	88.73	0.189276	Pf_3D7-unsyn_polysomes_Ti_vL2_205.023910.023910.2	2	4.2554	0.45	1529.81	1530.64	-540.363	1	7.83	0.821	1	K.VGAHAGEYGAEALER.M	18	2	*	gi|4504347|ref|NP_000549.1|
1	gi|4504347|ref|NP_000549.1|	gi|4504347|ref|NP_000549.1|	hemoglobin subunit alpha [Homo sapiens]	142	15258	8.7	17	4857	17	4855	2	4856	88.73	0.189276	Pf_3D7-unsyn_polysomes_Ti_vL2_205.046801.046801.3	3	4.4161	0.2177	1529.82	1530.64	-533.83	4	4.98	0.536	1	K.VGAHAGEYGAEALER.M	18	2	*	gi|4504347|ref|NP_000549.1|
1	gi|4504347|ref|NP_000549.1|	gi|4504347|ref|NP_000549.1|	hemoglobin subunit alpha [Homo sapiens]	142	15258	8.7	17	4857	17	4855	2	4856	88.73	0.189276	Pf_3D7-unsyn_polysomes_Ti_vL2_204.040956.040956.3	3	4.4041	0.2023	1529.82	1530.64	-533.83	1	4.448	0.589	1	K.VGAHAGEYGAEALER.M	18	2	*	gi|4504347|ref|NP_000549.1|
1	gi|4504347|ref|NP_000549.1|	gi|4504347|ref|NP_000549.1|	hemoglobin subunit alpha [Homo sapiens]	142	15258	8.7	17	4857	17	4855	2	4856	88.73	0.189276	Pf_3D7-unsyn_polysomes_Ti_vL2_203.016680.016680.3	3	4.1884	0.1151	1529.82	1530.64	-533.83	2	4.22	0.5	1	K.VGAHAGEYGAEALER.M	18	2	*	gi|4504347|ref|NP_000549.1|
1	gi|4504347|ref|NP_000549.1|	gi|4504347|ref|NP_000549.1|	hemoglobin subunit alpha [Homo sapiens]	142	15258	8.7	17	4857	17	4855	2	4856	88.73	0.189276	Pf_3D7-unsyn_polysomes_Ti_vL2_204.020749.020749.2	2	4.0911	0.4288	1529.83	1530.64	-527.297	1	7.498	0.786	1	K.VGAHAGEYGAEALER.M	18	2	*	gi|4504347|ref|NP_000549.1|
1	gi|4504347|ref|NP_000549.1|	gi|4504347|ref|NP_000549.1|	hemoglobin subunit alpha [Homo sapiens]	142	15258	8.7	17	4857	17	4855	2	4856	88.73	0.189276	Pf_3D7-unsyn_polysomes_Ti_vL2_209.007860.007860.2	2	3.3444	0.3398	1529.83	1530.64	-527.297	1	5.83	0.679	1	K.VGAHAGEYGAEALER.M	18	2	*	gi|4504347|ref|NP_000549.1|
1	gi|4504347|ref|NP_000549.1|	gi|4504347|ref|NP_000549.1|	hemoglobin subunit alpha [Homo sapiens]	142	15258	8.7	17	4857	17	4855	2	4856	88.73	0.189276	Pf_3D7-unsyn_polysomes_Ti_vL2_206.020596.020596.2	2	4.2734	0.3054	1529.85	1530.64	-514.23	1	6.342	0.75	1	K.VGAHAGEYGAEALER.M	18	2	*	gi|4504347|ref|NP_000549.1|
1	gi|4504347|ref|NP_000549.1|	gi|4504347|ref|NP_000549.1|	hemoglobin subunit alpha [Homo sapiens]	142	15258	8.7	17	4857	17	4855	2	4856	88.73	0.189276	Pf_3D7-unsyn_polysomes_Ti_vL2_206.030872.030872.2	2	2.0339	0.1146	1529.85	1530.64	-514.23	1	3.628	0.536	1	K.VGAHAGEYGAEALER.M	18	2	*	gi|4504347|ref|NP_000549.1|
1	gi|4504347|ref|NP_000549.1|	gi|4504347|ref|NP_000549.1|	hemoglobin subunit alpha [Homo sapiens]	142	15258	8.7	17	4857	17	4855	2	4856	88.73	0.189276	Pf_3D7-unsyn_polysomes_Ti_vL2_201.016783.016783.1	1	4.153	0.4	1529.87	1530.64	-501.164	1	8.449	0.679	1	K.VGAHAGEYGAEALER.M	18	2	*	gi|4504347|ref|NP_000549.1|
1	gi|4504347|ref|NP_000549.1|	gi|4504347|ref|NP_000549.1|	hemoglobin subunit alpha [Homo sapiens]	142	15258	8.7	17	4857	17	4855	2	4856	88.73	0.189276	Pf_3D7-unsyn_polysomes_Ti_vL2_201.016791.016791.1	1	3.781	0.3982	1529.87	1530.64	-501.164	1	7.38	0.536	1	K.VGAHAGEYGAEALER.M	18	2	*	gi|4504347|ref|NP_000549.1|
1	gi|4504347|ref|NP_000549.1|	gi|4504347|ref|NP_000549.1|	hemoglobin subunit alpha [Homo sapiens]	142	15258	8.7	17	4857	17	4855	2	4856	88.73	0.189276	Pf_3D7-unsyn_polysomes_Ti_vL2_201.019297.019297.2	2	3.3424	0.3917	1529.87	1530.64	-501.164	1	7.459	0.714	1	K.VGAHAGEYGAEALER.M	18	2	*	gi|4504347|ref|NP_000549.1|
1	gi|4504347|ref|NP_000549.1|	gi|4504347|ref|NP_000549.1|	hemoglobin subunit alpha [Homo sapiens]	142	15258	8.7	17	4857	17	4855	2	4856	88.73	0.189276	Pf_3D7-unsyn_polysomes_Ti_vL2_208.008179.008179.2	2	3.4944	0.428	1529.87	1530.64	-501.164	1	7.563	0.75	1	K.VGAHAGEYGAEALER.M	18	2	*	gi|4504347|ref|NP_000549.1|
1	gi|4504347|ref|NP_000549.1|	gi|4504347|ref|NP_000549.1|	hemoglobin subunit alpha [Homo sapiens]	142	15258	8.7	17	4857	17	4855	2	4856	88.73	0.189276	Pf_3D7-unsyn_polysomes_Ti_vL2_203.016784.016784.2	2	4.0496	0.4287	1529.87	1530.64	-501.164	1	7.861	0.821	1	K.VGAHAGEYGAEALER.M	18	2	*	gi|4504347|ref|NP_000549.1|
1	gi|4504347|ref|NP_000549.1|	gi|4504347|ref|NP_000549.1|	hemoglobin subunit alpha [Homo sapiens]	142	15258	8.7	17	4857	17	4855	2	4856	88.73	0.189276	Pf_3D7-unsyn_polysomes_Ti_vL2_206.027631.027631.2	2	3.1483	0.2606	1529.87	1530.64	-501.164	2	5.501	0.536	1	K.VGAHAGEYGAEALER.M	18	2	*	gi|4504347|ref|NP_000549.1|
1	gi|4504347|ref|NP_000549.1|	gi|4504347|ref|NP_000549.1|	hemoglobin subunit alpha [Homo sapiens]	142	15258	8.7	17	4857	17	4855	2	4856	88.73	0.189276	Pf_3D7-unsyn_polysomes_Ti_vL2_205.025407.025407.2	2	3.8518	0.3786	1529.87	1530.64	-501.164	1	7.623	0.786	1	K.VGAHAGEYGAEALER.M	18	2	*	gi|4504347|ref|NP_000549.1|
1	gi|4504347|ref|NP_000549.1|	gi|4504347|ref|NP_000549.1|	hemoglobin subunit alpha [Homo sapiens]	142	15258	8.7	17	4857	17	4855	2	4856	88.73	0.189276	Pf_3D7-unsyn_polysomes_Ti_vL2_205.028704.028704.2	2	3.0839	0.3747	1529.87	1530.64	-501.164	1	6.479	0.643	1	K.VGAHAGEYGAEALER.M	18	2	*	gi|4504347|ref|NP_000549.1|
1	gi|4504347|ref|NP_000549.1|	gi|4504347|ref|NP_000549.1|	hemoglobin subunit alpha [Homo sapiens]	142	15258	8.7	17	4857	17	4855	2	4856	88.73	0.189276	Pf_3D7-unsyn_polysomes_Ti_vL2_207.008164.008164.3	3	4.7079	0.2152	1529.88	1530.64	-494.631	1	5.175	0.554	1	K.VGAHAGEYGAEALER.M	18	2	*	gi|4504347|ref|NP_000549.1|
1	gi|4504347|ref|NP_000549.1|	gi|4504347|ref|NP_000549.1|	hemoglobin subunit alpha [Homo sapiens]	142	15258	8.7	17	4857	17	4855	2	4856	88.73	0.189276	Pf_3D7-unsyn_polysomes_Ti_vL2_206.016618.016618.1	1	4.0249	0.4059	1529.88	1530.64	-494.631	1	7.417	0.643	1	K.VGAHAGEYGAEALER.M	18	2	*	gi|4504347|ref|NP_000549.1|
1	gi|4504347|ref|NP_000549.1|	gi|4504347|ref|NP_000549.1|	hemoglobin subunit alpha [Homo sapiens]	142	15258	8.7	17	4857	17	4855	2	4856	88.73	0.189276	Pf_3D7-unsyn_polysomes_Ti_vL2_206.019947.019947.2	2	4.108	0.4745	1529.89	1530.64	-488.097	1	7.673	0.786	1	K.VGAHAGEYGAEALER.M	18	2	*	gi|4504347|ref|NP_000549.1|
1	gi|4504347|ref|NP_000549.1|	gi|4504347|ref|NP_000549.1|	hemoglobin subunit alpha [Homo sapiens]	142	15258	8.7	17	4857	17	4855	2	4856	88.73	0.189276	Pf_3D7-unsyn_polysomes_Ti_vL2_205.042591.042591.3	3	4.164	0.1382	1529.91	1530.64	-475.031	2	4.284	0.536	1	K.VGAHAGEYGAEALER.M	18	2	*	gi|4504347|ref|NP_000549.1|
1	gi|4504347|ref|NP_000549.1|	gi|4504347|ref|NP_000549.1|	hemoglobin subunit alpha [Homo sapiens]	142	15258	8.7	17	4857	17	4855	2	4856	88.73	0.189276	Pf_3D7-unsyn_polysomes_Ti_vL2_206.032604.032604.2	2	2.4104	0.1735	1529.91	1530.64	-475.031	1	3.883	0.607	1	K.VGAHAGEYGAEALER.M	18	2	*	gi|4504347|ref|NP_000549.1|
1	gi|4504347|ref|NP_000549.1|	gi|4504347|ref|NP_000549.1|	hemoglobin subunit alpha [Homo sapiens]	142	15258	8.7	17	4857	17	4855	2	4856	88.73	0.189276	Pf_3D7-unsyn_polysomes_Ti_vL2_207.007955.007955.2	2	3.7979	0.3956	1529.91	1530.64	-475.031	1	7.249	0.786	1	K.VGAHAGEYGAEALER.M	18	2	*	gi|4504347|ref|NP_000549.1|
1	gi|4504347|ref|NP_000549.1|	gi|4504347|ref|NP_000549.1|	hemoglobin subunit alpha [Homo sapiens]	142	15258	8.7	17	4857	17	4855	2	4856	88.73	0.189276	Pf_3D7-unsyn_polysomes_Ti_vL2_205.016638.016638.1	1	3.6407	0.4025	1529.93	1530.64	-461.964	1	7.695	0.643	1	K.VGAHAGEYGAEALER.M	18	2	*	gi|4504347|ref|NP_000549.1|
1	gi|4504347|ref|NP_000549.1|	gi|4504347|ref|NP_000549.1|	hemoglobin subunit alpha [Homo sapiens]	142	15258	8.7	17	4857	17	4855	2	4856	88.73	0.189276	Pf_3D7-unsyn_polysomes_Ti_vL2_204.034075.034075.2	2	2.2285	0.2358	1529.93	1530.64	-461.964	1	4.579	0.571	1	K.VGAHAGEYGAEALER.M	18	2	*	gi|4504347|ref|NP_000549.1|
1	gi|4504347|ref|NP_000549.1|	gi|4504347|ref|NP_000549.1|	hemoglobin subunit alpha [Homo sapiens]	142	15258	8.7	17	4857	17	4855	2	4856	88.73	0.189276	Pf_3D7-unsyn_polysomes_Ti_vL2_205.023227.023227.2	2	3.7635	0.4513	1529.93	1530.64	-461.964	1	7.731	0.75	1	K.VGAHAGEYGAEALER.M	18	2	*	gi|4504347|ref|NP_000549.1|
1	gi|4504347|ref|NP_000549.1|	gi|4504347|ref|NP_000549.1|	hemoglobin subunit alpha [Homo sapiens]	142	15258	8.7	17	4857	17	4855	2	4856	88.73	0.189276	Pf_3D7-unsyn_polysomes_Ti_vL2_206.000906.000906.3	3	4.3135	0.1219	1529.94	1530.64	-455.431	3	4.209	0.518	1	K.VGAHAGEYGAEALER.M	18	2	*	gi|4504347|ref|NP_000549.1|
1	gi|4504347|ref|NP_000549.1|	gi|4504347|ref|NP_000549.1|	hemoglobin subunit alpha [Homo sapiens]	142	15258	8.7	17	4857	17	4855	2	4856	88.73	0.189276	Pf_3D7-unsyn_polysomes_Ti_vL2_206.016606.016606.1	1	3.9355	0.3971	1529.94	1530.64	-455.431	1	7.692	0.607	1	K.VGAHAGEYGAEALER.M	18	2	*	gi|4504347|ref|NP_000549.1|
1	gi|4504347|ref|NP_000549.1|	gi|4504347|ref|NP_000549.1|	hemoglobin subunit alpha [Homo sapiens]	142	15258	8.7	17	4857	17	4855	2	4856	88.73	0.189276	Pf_3D7-unsyn_polysomes_Ti_vL2_205.039801.039801.3	3	4.2264	0.0934	1529.94	1530.64	-455.431	3	4.257	0.518	1	K.VGAHAGEYGAEALER.M	18	2	*	gi|4504347|ref|NP_000549.1|
1	gi|4504347|ref|NP_000549.1|	gi|4504347|ref|NP_000549.1|	hemoglobin subunit alpha [Homo sapiens]	142	15258	8.7	17	4857	17	4855	2	4856	88.73	0.189276	Pf_3D7-unsyn_polysomes_Ti_vL2_206.027610.027610.2	2	3.0337	0.2058	1529.95	1530.64	-448.898	7	5.491	0.536	1	K.VGAHAGEYGAEALER.M	18	2	*	gi|4504347|ref|NP_000549.1|
1	gi|4504347|ref|NP_000549.1|	gi|4504347|ref|NP_000549.1|	hemoglobin subunit alpha [Homo sapiens]	142	15258	8.7	17	4857	17	4855	2	4856	88.73	0.189276	Pf_3D7-unsyn_polysomes_Ti_vL2_204.016309.016309.1	1	4.0374	0.4329	1529.96	1530.64	-442.365	1	8.126	0.714	1	K.VGAHAGEYGAEALER.M	18	2	*	gi|4504347|ref|NP_000549.1|
1	gi|4504347|ref|NP_000549.1|	gi|4504347|ref|NP_000549.1|	hemoglobin subunit alpha [Homo sapiens]	142	15258	8.7	17	4857	17	4855	2	4856	88.73	0.189276	Pf_3D7-unsyn_polysomes_Ti_vL2_201.020039.020039.2	2	2.9663	0.3615	1529.97	1530.64	-435.832	1	7.12	0.643	1	K.VGAHAGEYGAEALER.M	18	2	*	gi|4504347|ref|NP_000549.1|
1	gi|4504347|ref|NP_000549.1|	gi|4504347|ref|NP_000549.1|	hemoglobin subunit alpha [Homo sapiens]	142	15258	8.7	17	4857	17	4855	2	4856	88.73	0.189276	Pf_3D7-unsyn_polysomes_Ti_vL2_205.035717.035717.3	3	4.2824	0.1737	1529.97	1530.64	-435.832	6	4.364	0.536	1	K.VGAHAGEYGAEALER.M	18	2	*	gi|4504347|ref|NP_000549.1|
1	gi|4504347|ref|NP_000549.1|	gi|4504347|ref|NP_000549.1|	hemoglobin subunit alpha [Homo sapiens]	142	15258	8.7	17	4857	17	4855	2	4856	88.73	0.189276	Pf_3D7-unsyn_polysomes_Ti_vL2_202.019126.019126.2	2	4.0097	0.5112	1529.97	1530.64	-435.832	1	8.136	0.786	1	K.VGAHAGEYGAEALER.M	18	2	*	gi|4504347|ref|NP_000549.1|
1	gi|4504347|ref|NP_000549.1|	gi|4504347|ref|NP_000549.1|	hemoglobin subunit alpha [Homo sapiens]	142	15258	8.7	17	4857	17	4855	2	4856	88.73	0.189276	Pf_3D7-unsyn_polysomes_Ti_vL2_203.019226.019226.2	2	3.3822	0.2839	1529.97	1530.64	-435.832	1	6.504	0.714	1	K.VGAHAGEYGAEALER.M	18	2	*	gi|4504347|ref|NP_000549.1|
1	gi|4504347|ref|NP_000549.1|	gi|4504347|ref|NP_000549.1|	hemoglobin subunit alpha [Homo sapiens]	142	15258	8.7	17	4857	17	4855	2	4856	88.73	0.189276	Pf_3D7-unsyn_polysomes_Ti_vL2_206.022748.022748.2	2	3.7963	0.3321	1529.97	1530.64	-435.832	1	6.867	0.75	1	K.VGAHAGEYGAEALER.M	18	2	*	gi|4504347|ref|NP_000549.1|
1	gi|4504347|ref|NP_000549.1|	gi|4504347|ref|NP_000549.1|	hemoglobin subunit alpha [Homo sapiens]	142	15258	8.7	17	4857	17	4855	2	4856	88.73	0.189276	Pf_3D7-unsyn_polysomes_Ti_vL2_203.020378.020378.2	2	2.9516	0.3169	1529.97	1530.64	-435.832	1	5.642	0.679	1	K.VGAHAGEYGAEALER.M	18	2	*	gi|4504347|ref|NP_000549.1|
1	gi|4504347|ref|NP_000549.1|	gi|4504347|ref|NP_000549.1|	hemoglobin subunit alpha [Homo sapiens]	142	15258	8.7	17	4857	17	4855	2	4856	88.73	0.189276	Pf_3D7-unsyn_polysomes_Ti_vL2_209.007345.007345.2	2	3.7623	0.482	1529.99	1530.64	-422.765	1	7.594	0.75	1	K.VGAHAGEYGAEALER.M	18	2	*	gi|4504347|ref|NP_000549.1|
1	gi|4504347|ref|NP_000549.1|	gi|4504347|ref|NP_000549.1|	hemoglobin subunit alpha [Homo sapiens]	142	15258	8.7	17	4857	17	4855	2	4856	88.73	0.189276	Pf_3D7-unsyn_polysomes_Ti_vL2_205.000048.000048.2	2	2.1244	0.2211	1529.99	1530.64	-422.765	6	4.461	0.536	1	K.VGAHAGEYGAEALER.M	18	2	*	gi|4504347|ref|NP_000549.1|
1	gi|4504347|ref|NP_000549.1|	gi|4504347|ref|NP_000549.1|	hemoglobin subunit alpha [Homo sapiens]	142	15258	8.7	17	4857	17	4855	2	4856	88.73	0.189276	Pf_3D7-unsyn_polysomes_Ti_vL2_205.026042.026042.2	2	3.5164	0.3296	1529.99	1530.64	-422.765	1	6.337	0.679	1	K.VGAHAGEYGAEALER.M	18	2	*	gi|4504347|ref|NP_000549.1|
1	gi|4504347|ref|NP_000549.1|	gi|4504347|ref|NP_000549.1|	hemoglobin subunit alpha [Homo sapiens]	142	15258	8.7	17	4857	17	4855	2	4856	88.73	0.189276	Pf_3D7-unsyn_polysomes_Ti_vL2_209.019841.019841.3	3	4.5241	0.1785	1530	1530.64	-416.232	4	4.842	0.589	1	K.VGAHAGEYGAEALER.M	18	2	*	gi|4504347|ref|NP_000549.1|
1	gi|4504347|ref|NP_000549.1|	gi|4504347|ref|NP_000549.1|	hemoglobin subunit alpha [Homo sapiens]	142	15258	8.7	17	4857	17	4855	2	4856	88.73	0.189276	Pf_3D7-unsyn_polysomes_Ti_vL2_205.026781.026781.3	3	4.3947	0.2287	1530	1530.64	-416.232	1	4.859	0.554	1	K.VGAHAGEYGAEALER.M	18	2	*	gi|4504347|ref|NP_000549.1|
1	gi|4504347|ref|NP_000549.1|	gi|4504347|ref|NP_000549.1|	hemoglobin subunit alpha [Homo sapiens]	142	15258	8.7	17	4857	17	4855	2	4856	88.73	0.189276	Pf_3D7-unsyn_polysomes_Ti_vL2_204.018702.018702.3	3	4.6122	0.1088	1530	1530.64	-416.232	6	4.731	0.518	1	K.VGAHAGEYGAEALER.M	18	2	*	gi|4504347|ref|NP_000549.1|
1	gi|4504347|ref|NP_000549.1|	gi|4504347|ref|NP_000549.1|	hemoglobin subunit alpha [Homo sapiens]	142	15258	8.7	17	4857	17	4855	2	4856	88.73	0.189276	Pf_3D7-unsyn_polysomes_Ti_vL2_204.016315.016315.1	1	4.1459	0.4156	1530.01	1530.64	-409.699	1	8.013	0.679	1	K.VGAHAGEYGAEALER.M	18	2	*	gi|4504347|ref|NP_000549.1|
1	gi|4504347|ref|NP_000549.1|	gi|4504347|ref|NP_000549.1|	hemoglobin subunit alpha [Homo sapiens]	142	15258	8.7	17	4857	17	4855	2	4856	88.73	0.189276	Pf_3D7-unsyn_polysomes_Ti_vL2_204.047050.047050.2	2	2.5304	0.2263	1530.01	1530.64	-409.699	1	4.931	0.571	1	K.VGAHAGEYGAEALER.M	18	2	*	gi|4504347|ref|NP_000549.1|
1	gi|4504347|ref|NP_000549.1|	gi|4504347|ref|NP_000549.1|	hemoglobin subunit alpha [Homo sapiens]	142	15258	8.7	17	4857	17	4855	2	4856	88.73	0.189276	Pf_3D7-unsyn_polysomes_Ti_vL2_201.019341.019341.2	2	2.9437	0.3307	1530.01	1530.64	-409.699	1	5.642	0.786	1	K.VGAHAGEYGAEALER.M	18	2	*	gi|4504347|ref|NP_000549.1|
1	gi|4504347|ref|NP_000549.1|	gi|4504347|ref|NP_000549.1|	hemoglobin subunit alpha [Homo sapiens]	142	15258	8.7	17	4857	17	4855	2	4856	88.73	0.189276	Pf_3D7-unsyn_polysomes_Ti_vL2_204.024391.024391.2	2	3.5807	0.3294	1530.01	1530.64	-409.699	1	6.427	0.679	1	K.VGAHAGEYGAEALER.M	18	2	*	gi|4504347|ref|NP_000549.1|
1	gi|4504347|ref|NP_000549.1|	gi|4504347|ref|NP_000549.1|	hemoglobin subunit alpha [Homo sapiens]	142	15258	8.7	17	4857	17	4855	2	4856	88.73	0.189276	Pf_3D7-unsyn_polysomes_Ti_vL2_201.022471.022471.2	2	3.1618	0.4159	1530.01	1530.64	-409.699	1	6.696	0.607	1	K.VGAHAGEYGAEALER.M	18	2	*	gi|4504347|ref|NP_000549.1|
1	gi|4504347|ref|NP_000549.1|	gi|4504347|ref|NP_000549.1|	hemoglobin subunit alpha [Homo sapiens]	142	15258	8.7	17	4857	17	4855	2	4856	88.73	0.189276	Pf_3D7-unsyn_polysomes_Ti_vL2_201.018594.018594.2	2	3.6895	0.4551	1530.03	1530.64	-396.632	1	6.927	0.75	1	K.VGAHAGEYGAEALER.M	18	2	*	gi|4504347|ref|NP_000549.1|
1	gi|4504347|ref|NP_000549.1|	gi|4504347|ref|NP_000549.1|	hemoglobin subunit alpha [Homo sapiens]	142	15258	8.7	17	4857	17	4855	2	4856	88.73	0.189276	Pf_3D7-unsyn_polysomes_Ti_vL2_206.008142.008142.3	3	4.6654	0.1606	1530.03	1530.64	-396.632	4	4.321	0.571	1	K.VGAHAGEYGAEALER.M	18	2	*	gi|4504347|ref|NP_000549.1|
1	gi|4504347|ref|NP_000549.1|	gi|4504347|ref|NP_000549.1|	hemoglobin subunit alpha [Homo sapiens]	142	15258	8.7	17	4857	17	4855	2	4856	88.73	0.189276	Pf_3D7-unsyn_polysomes_Ti_vL2_204.041694.041694.3	3	3.3777	0.1056	1530.03	1530.64	-396.632	5	4.04	0.464	1	K.VGAHAGEYGAEALER.M	18	2	*	gi|4504347|ref|NP_000549.1|
1	gi|4504347|ref|NP_000549.1|	gi|4504347|ref|NP_000549.1|	hemoglobin subunit alpha [Homo sapiens]	142	15258	8.7	17	4857	17	4855	2	4856	88.73	0.189276	Pf_3D7-unsyn_polysomes_Ti_vL2_205.025385.025385.2	2	4.1377	0.4379	1530.03	1530.64	-396.632	1	7.264	0.714	1	K.VGAHAGEYGAEALER.M	18	2	*	gi|4504347|ref|NP_000549.1|
1	gi|4504347|ref|NP_000549.1|	gi|4504347|ref|NP_000549.1|	hemoglobin subunit alpha [Homo sapiens]	142	15258	8.7	17	4857	17	4855	2	4856	88.73	0.189276	Pf_3D7-unsyn_polysomes_Ti_vL2_206.020646.020646.2	2	4.3062	0.4329	1530.03	1530.64	-396.632	1	7.282	0.786	1	K.VGAHAGEYGAEALER.M	18	2	*	gi|4504347|ref|NP_000549.1|
1	gi|4504347|ref|NP_000549.1|	gi|4504347|ref|NP_000549.1|	hemoglobin subunit alpha [Homo sapiens]	142	15258	8.7	17	4857	17	4855	2	4856	88.73	0.189276	Pf_3D7-unsyn_polysomes_Ti_vL2_202.025330.025330.2	2	3.0725	0.1732	1530.05	1530.64	-383.566	4	4.531	0.536	1	K.VGAHAGEYGAEALER.M	18	2	*	gi|4504347|ref|NP_000549.1|
1	gi|4504347|ref|NP_000549.1|	gi|4504347|ref|NP_000549.1|	hemoglobin subunit alpha [Homo sapiens]	142	15258	8.7	17	4857	17	4855	2	4856	88.73	0.189276	Pf_3D7-unsyn_polysomes_Ti_vL2_206.008968.008968.2	2	2.6061	0.213	1530.05	1530.64	-383.566	1	5.341	0.536	1	K.VGAHAGEYGAEALER.M	18	2	*	gi|4504347|ref|NP_000549.1|
1	gi|4504347|ref|NP_000549.1|	gi|4504347|ref|NP_000549.1|	hemoglobin subunit alpha [Homo sapiens]	142	15258	8.7	17	4857	17	4855	2	4856	88.73	0.189276	Pf_3D7-unsyn_polysomes_Ti_vL2_205.008297.008297.2	2	4.1133	0.4416	1530.05	1530.64	-383.566	1	8.005	0.821	1	K.VGAHAGEYGAEALER.M	18	2	*	gi|4504347|ref|NP_000549.1|
1	gi|4504347|ref|NP_000549.1|	gi|4504347|ref|NP_000549.1|	hemoglobin subunit alpha [Homo sapiens]	142	15258	8.7	17	4857	17	4855	2	4856	88.73	0.189276	Pf_3D7-unsyn_polysomes_Ti_vL2_208.016526.016526.3	3	4.2744	0.1446	1530.06	1530.64	-377.033	1	4.344	0.518	1	K.VGAHAGEYGAEALER.M	18	2	*	gi|4504347|ref|NP_000549.1|
1	gi|4504347|ref|NP_000549.1|	gi|4504347|ref|NP_000549.1|	hemoglobin subunit alpha [Homo sapiens]	142	15258	8.7	17	4857	17	4855	2	4856	88.73	0.189276	Pf_3D7-unsyn_polysomes_Ti_vL2_205.021958.021958.3	3	4.5096	0.1383	1530.06	1530.64	-377.033	3	4.579	0.536	1	K.VGAHAGEYGAEALER.M	18	2	*	gi|4504347|ref|NP_000549.1|
1	gi|4504347|ref|NP_000549.1|	gi|4504347|ref|NP_000549.1|	hemoglobin subunit alpha [Homo sapiens]	142	15258	8.7	17	4857	17	4855	2	4856	88.73	0.189276	Pf_3D7-unsyn_polysomes_Ti_vL2_204.018946.018946.2	2	4.2038	0.524	1530.07	1530.64	-370.499	1	8.491	0.821	1	K.VGAHAGEYGAEALER.M	18	2	*	gi|4504347|ref|NP_000549.1|
1	gi|4504347|ref|NP_000549.1|	gi|4504347|ref|NP_000549.1|	hemoglobin subunit alpha [Homo sapiens]	142	15258	8.7	17	4857	17	4855	2	4856	88.73	0.189276	Pf_3D7-unsyn_polysomes_Ti_vL2_205.024662.024662.2	2	4.6274	0.5102	1530.07	1530.64	-370.499	1	8.462	0.786	1	K.VGAHAGEYGAEALER.M	18	2	*	gi|4504347|ref|NP_000549.1|
1	gi|4504347|ref|NP_000549.1|	gi|4504347|ref|NP_000549.1|	hemoglobin subunit alpha [Homo sapiens]	142	15258	8.7	17	4857	17	4855	2	4856	88.73	0.189276	Pf_3D7-unsyn_polysomes_Ti_vL2_204.026922.026922.2	2	3.3309	0.3437	1530.07	1530.64	-370.499	1	6.549	0.679	1	K.VGAHAGEYGAEALER.M	18	2	*	gi|4504347|ref|NP_000549.1|
1	gi|4504347|ref|NP_000549.1|	gi|4504347|ref|NP_000549.1|	hemoglobin subunit alpha [Homo sapiens]	142	15258	8.7	17	4857	17	4855	2	4856	88.73	0.189276	Pf_3D7-unsyn_polysomes_Ti_vL2_205.007801.007801.2	2	2.6326	0.3869	1530.07	1530.64	-370.499	1	5.977	0.714	1	K.VGAHAGEYGAEALER.M	18	2	*	gi|4504347|ref|NP_000549.1|
1	gi|4504347|ref|NP_000549.1|	gi|4504347|ref|NP_000549.1|	hemoglobin subunit alpha [Homo sapiens]	142	15258	8.7	17	4857	17	4855	2	4856	88.73	0.189276	Pf_3D7-unsyn_polysomes_Ti_vL2_205.042609.042609.3	3	4.176	0.2273	1530.09	1530.64	-357.433	2	4.675	0.518	1	K.VGAHAGEYGAEALER.M	18	2	*	gi|4504347|ref|NP_000549.1|
1	gi|4504347|ref|NP_000549.1|	gi|4504347|ref|NP_000549.1|	hemoglobin subunit alpha [Homo sapiens]	142	15258	8.7	17	4857	17	4855	2	4856	88.73	0.189276	Pf_3D7-unsyn_polysomes_Ti_vL2_210.019457.019457.1	1	4.0128	0.3519	1530.09	1530.64	-357.433	1	7.746	0.607	1	K.VGAHAGEYGAEALER.M	18	2	*	gi|4504347|ref|NP_000549.1|
1	gi|4504347|ref|NP_000549.1|	gi|4504347|ref|NP_000549.1|	hemoglobin subunit alpha [Homo sapiens]	142	15258	8.7	17	4857	17	4855	2	4856	88.73	0.189276	Pf_3D7-unsyn_polysomes_Ti_vL2_205.007546.007546.3	3	4.3566	0.1563	1530.09	1530.64	-357.433	8	4.547	0.482	1	K.VGAHAGEYGAEALER.M	18	2	*	gi|4504347|ref|NP_000549.1|
1	gi|4504347|ref|NP_000549.1|	gi|4504347|ref|NP_000549.1|	hemoglobin subunit alpha [Homo sapiens]	142	15258	8.7	17	4857	17	4855	2	4856	88.73	0.189276	Pf_3D7-unsyn_polysomes_Ti_vL2_202.019085.019085.2	2	3.6891	0.4237	1530.09	1530.64	-357.433	1	7.386	0.75	1	K.VGAHAGEYGAEALER.M	18	2	*	gi|4504347|ref|NP_000549.1|
1	gi|4504347|ref|NP_000549.1|	gi|4504347|ref|NP_000549.1|	hemoglobin subunit alpha [Homo sapiens]	142	15258	8.7	17	4857	17	4855	2	4856	88.73	0.189276	Pf_3D7-unsyn_polysomes_Ti_vL2_204.037250.037250.3	3	4.2241	0.1828	1530.09	1530.64	-357.433	4	4.386	0.518	1	K.VGAHAGEYGAEALER.M	18	2	*	gi|4504347|ref|NP_000549.1|
1	gi|4504347|ref|NP_000549.1|	gi|4504347|ref|NP_000549.1|	hemoglobin subunit alpha [Homo sapiens]	142	15258	8.7	17	4857	17	4855	2	4856	88.73	0.189276	Pf_3D7-unsyn_polysomes_Ti_vL2_206.019934.019934.2	2	3.9134	0.4368	1530.09	1530.64	-357.433	1	7.827	0.786	1	K.VGAHAGEYGAEALER.M	18	2	*	gi|4504347|ref|NP_000549.1|
1	gi|4504347|ref|NP_000549.1|	gi|4504347|ref|NP_000549.1|	hemoglobin subunit alpha [Homo sapiens]	142	15258	8.7	17	4857	17	4855	2	4856	88.73	0.189276	Pf_3D7-unsyn_polysomes_Ti_vL2_205.015975.015975.1	1	4.358	0.3908	1530.11	1530.64	-344.366	1	7.236	0.643	1	K.VGAHAGEYGAEALER.M	18	2	*	gi|4504347|ref|NP_000549.1|
1	gi|4504347|ref|NP_000549.1|	gi|4504347|ref|NP_000549.1|	hemoglobin subunit alpha [Homo sapiens]	142	15258	8.7	17	4857	17	4855	2	4856	88.73	0.189276	Pf_3D7-unsyn_polysomes_Ti_vL2_206.022733.022733.2	2	3.3387	0.301	1530.11	1530.64	-344.366	1	6.754	0.786	1	K.VGAHAGEYGAEALER.M	18	2	*	gi|4504347|ref|NP_000549.1|
1	gi|4504347|ref|NP_000549.1|	gi|4504347|ref|NP_000549.1|	hemoglobin subunit alpha [Homo sapiens]	142	15258	8.7	17	4857	17	4855	2	4856	88.73	0.189276	Pf_3D7-unsyn_polysomes_Ti_vL2_206.000085.000085.3	3	4.2261	0.0839	1530.12	1530.64	-337.833	2	4.096	0.518	1	K.VGAHAGEYGAEALER.M	18	2	*	gi|4504347|ref|NP_000549.1|
1	gi|4504347|ref|NP_000549.1|	gi|4504347|ref|NP_000549.1|	hemoglobin subunit alpha [Homo sapiens]	142	15258	8.7	17	4857	17	4855	2	4856	88.73	0.189276	Pf_3D7-unsyn_polysomes_Ti_vL2_205.022619.022619.3	3	3.7345	0.144	1530.12	1530.64	-337.833	5	3.499	0.482	1	K.VGAHAGEYGAEALER.M	18	2	*	gi|4504347|ref|NP_000549.1|
1	gi|4504347|ref|NP_000549.1|	gi|4504347|ref|NP_000549.1|	hemoglobin subunit alpha [Homo sapiens]	142	15258	8.7	17	4857	17	4855	2	4856	88.73	0.189276	Pf_3D7-unsyn_polysomes_Ti_vL2_204.018692.018692.3	3	4.4067	0.133	1530.12	1530.64	-337.833	3	4.414	0.554	1	K.VGAHAGEYGAEALER.M	18	2	*	gi|4504347|ref|NP_000549.1|
1	gi|4504347|ref|NP_000549.1|	gi|4504347|ref|NP_000549.1|	hemoglobin subunit alpha [Homo sapiens]	142	15258	8.7	17	4857	17	4855	2	4856	88.73	0.189276	Pf_3D7-unsyn_polysomes_Ti_vL2_204.019384.019384.3	3	3.9397	0.1327	1530.12	1530.64	-337.833	7	4.128	0.5	1	K.VGAHAGEYGAEALER.M	18	2	*	gi|4504347|ref|NP_000549.1|
1	gi|4504347|ref|NP_000549.1|	gi|4504347|ref|NP_000549.1|	hemoglobin subunit alpha [Homo sapiens]	142	15258	8.7	17	4857	17	4855	2	4856	88.73	0.189276	Pf_3D7-unsyn_polysomes_Ti_vL2_201.020691.020691.2	2	3.2325	0.2821	1530.13	1530.64	-331.3	1	6.156	0.643	1	K.VGAHAGEYGAEALER.M	18	2	*	gi|4504347|ref|NP_000549.1|
1	gi|4504347|ref|NP_000549.1|	gi|4504347|ref|NP_000549.1|	hemoglobin subunit alpha [Homo sapiens]	142	15258	8.7	17	4857	17	4855	2	4856	88.73	0.189276	Pf_3D7-unsyn_polysomes_Ti_vL2_202.019711.019711.2	2	3.8086	0.4924	1530.13	1530.64	-331.3	1	7.318	0.821	1	K.VGAHAGEYGAEALER.M	18	2	*	gi|4504347|ref|NP_000549.1|
1	gi|4504347|ref|NP_000549.1|	gi|4504347|ref|NP_000549.1|	hemoglobin subunit alpha [Homo sapiens]	142	15258	8.7	17	4857	17	4855	2	4856	88.73	0.189276	Pf_3D7-unsyn_polysomes_Ti_vL2_208.007490.007490.2	2	3.015	0.2827	1530.13	1530.64	-331.3	1	5.69	0.679	1	K.VGAHAGEYGAEALER.M	18	2	*	gi|4504347|ref|NP_000549.1|
1	gi|4504347|ref|NP_000549.1|	gi|4504347|ref|NP_000549.1|	hemoglobin subunit alpha [Homo sapiens]	142	15258	8.7	17	4857	17	4855	2	4856	88.73	0.189276	Pf_3D7-unsyn_polysomes_Ti_vL2_202.023107.023107.2	2	2.7882	0.2726	1530.13	1530.64	-331.3	1	5.612	0.607	1	K.VGAHAGEYGAEALER.M	18	2	*	gi|4504347|ref|NP_000549.1|
1	gi|4504347|ref|NP_000549.1|	gi|4504347|ref|NP_000549.1|	hemoglobin subunit alpha [Homo sapiens]	142	15258	8.7	17	4857	17	4855	2	4856	88.73	0.189276	Pf_3D7-unsyn_polysomes_Ti_vL2_207.016345.016345.2	2	3.168	0.2821	1530.13	1530.64	-331.3	1	5.717	0.607	1	K.VGAHAGEYGAEALER.M	18	2	*	gi|4504347|ref|NP_000549.1|
1	gi|4504347|ref|NP_000549.1|	gi|4504347|ref|NP_000549.1|	hemoglobin subunit alpha [Homo sapiens]	142	15258	8.7	17	4857	17	4855	2	4856	88.73	0.189276	Pf_3D7-unsyn_polysomes_Ti_vL2_203.016354.016354.2	2	3.7791	0.4454	1530.13	1530.64	-331.3	1	7.362	0.857	1	K.VGAHAGEYGAEALER.M	18	2	*	gi|4504347|ref|NP_000549.1|
1	gi|4504347|ref|NP_000549.1|	gi|4504347|ref|NP_000549.1|	hemoglobin subunit alpha [Homo sapiens]	142	15258	8.7	17	4857	17	4855	2	4856	88.73	0.189276	Pf_3D7-unsyn_polysomes_Ti_vL2_206.008143.008143.2	2	4.0342	0.4541	1530.13	1530.64	-331.3	1	7.915	0.821	1	K.VGAHAGEYGAEALER.M	18	2	*	gi|4504347|ref|NP_000549.1|
1	gi|4504347|ref|NP_000549.1|	gi|4504347|ref|NP_000549.1|	hemoglobin subunit alpha [Homo sapiens]	142	15258	8.7	17	4857	17	4855	2	4856	88.73	0.189276	Pf_3D7-unsyn_polysomes_Ti_vL2_203.027452.027452.2	2	2.2386	0.3862	1530.13	1530.64	-331.3	1	5.945	0.571	1	K.VGAHAGEYGAEALER.M	18	2	*	gi|4504347|ref|NP_000549.1|
1	gi|4504347|ref|NP_000549.1|	gi|4504347|ref|NP_000549.1|	hemoglobin subunit alpha [Homo sapiens]	142	15258	8.7	17	4857	17	4855	2	4856	88.73	0.189276	Pf_3D7-unsyn_polysomes_Ti_vL2_205.026755.026755.2	2	3.4789	0.2806	1530.13	1530.64	-331.3	1	6.89	0.786	1	K.VGAHAGEYGAEALER.M	18	2	*	gi|4504347|ref|NP_000549.1|
1	gi|4504347|ref|NP_000549.1|	gi|4504347|ref|NP_000549.1|	hemoglobin subunit alpha [Homo sapiens]	142	15258	8.7	17	4857	17	4855	2	4856	88.73	0.189276	Pf_3D7-unsyn_polysomes_Ti_vL2_205.018603.018603.2	2	3.7545	0.4152	1530.13	1530.64	-331.3	1	7.098	0.75	1	K.VGAHAGEYGAEALER.M	18	2	*	gi|4504347|ref|NP_000549.1|
1	gi|4504347|ref|NP_000549.1|	gi|4504347|ref|NP_000549.1|	hemoglobin subunit alpha [Homo sapiens]	142	15258	8.7	17	4857	17	4855	2	4856	88.73	0.189276	Pf_3D7-unsyn_polysomes_Ti_vL2_205.034842.034842.3	3	4.3653	0.1388	1530.15	1530.64	-318.233	1	4.188	0.536	1	K.VGAHAGEYGAEALER.M	18	2	*	gi|4504347|ref|NP_000549.1|
1	gi|4504347|ref|NP_000549.1|	gi|4504347|ref|NP_000549.1|	hemoglobin subunit alpha [Homo sapiens]	142	15258	8.7	17	4857	17	4855	2	4856	88.73	0.189276	Pf_3D7-unsyn_polysomes_Ti_vL2_202.007991.007991.2	2	3.9554	0.4199	1530.15	1530.64	-318.233	1	7.668	0.75	1	K.VGAHAGEYGAEALER.M	18	2	*	gi|4504347|ref|NP_000549.1|
1	gi|4504347|ref|NP_000549.1|	gi|4504347|ref|NP_000549.1|	hemoglobin subunit alpha [Homo sapiens]	142	15258	8.7	17	4857	17	4855	2	4856	88.73	0.189276	Pf_3D7-unsyn_polysomes_Ti_vL2_210.019176.019176.2	2	3.9579	0.4333	1530.15	1530.64	-318.233	1	7.923	0.821	1	K.VGAHAGEYGAEALER.M	18	2	*	gi|4504347|ref|NP_000549.1|
1	gi|4504347|ref|NP_000549.1|	gi|4504347|ref|NP_000549.1|	hemoglobin subunit alpha [Homo sapiens]	142	15258	8.7	17	4857	17	4855	2	4856	88.73	0.189276	Pf_3D7-unsyn_polysomes_Ti_vL2_206.014826.014826.2	2	3.4915	0.4567	1530.15	1530.64	-318.233	1	7.1	0.714	1	K.VGAHAGEYGAEALER.M	18	2	*	gi|4504347|ref|NP_000549.1|
1	gi|4504347|ref|NP_000549.1|	gi|4504347|ref|NP_000549.1|	hemoglobin subunit alpha [Homo sapiens]	142	15258	8.7	17	4857	17	4855	2	4856	88.73	0.189276	Pf_3D7-unsyn_polysomes_Ti_vL2_207.011871.011871.2	2	4.7238	0.4445	1530.15	1530.64	-318.233	1	7.81	0.821	1	K.VGAHAGEYGAEALER.M	18	2	*	gi|4504347|ref|NP_000549.1|
1	gi|4504347|ref|NP_000549.1|	gi|4504347|ref|NP_000549.1|	hemoglobin subunit alpha [Homo sapiens]	142	15258	8.7	17	4857	17	4855	2	4856	88.73	0.189276	Pf_3D7-unsyn_polysomes_Ti_vL2_206.019165.019165.2	2	3.6785	0.4501	1530.15	1530.64	-318.233	1	7.291	0.786	1	K.VGAHAGEYGAEALER.M	18	2	*	gi|4504347|ref|NP_000549.1|
1	gi|4504347|ref|NP_000549.1|	gi|4504347|ref|NP_000549.1|	hemoglobin subunit alpha [Homo sapiens]	142	15258	8.7	17	4857	17	4855	2	4856	88.73	0.189276	Pf_3D7-unsyn_polysomes_Ti_vL2_207.010012.010012.2	2	3.9747	0.4771	1530.15	1530.64	-318.233	1	7.675	0.821	1	K.VGAHAGEYGAEALER.M	18	2	*	gi|4504347|ref|NP_000549.1|
1	gi|4504347|ref|NP_000549.1|	gi|4504347|ref|NP_000549.1|	hemoglobin subunit alpha [Homo sapiens]	142	15258	8.7	17	4857	17	4855	2	4856	88.73	0.189276	Pf_3D7-unsyn_polysomes_Ti_vL2_206.022073.022073.2	2	3.3176	0.303	1530.15	1530.64	-318.233	1	6.098	0.75	1	K.VGAHAGEYGAEALER.M	18	2	*	gi|4504347|ref|NP_000549.1|
1	gi|4504347|ref|NP_000549.1|	gi|4504347|ref|NP_000549.1|	hemoglobin subunit alpha [Homo sapiens]	142	15258	8.7	17	4857	17	4855	2	4856	88.73	0.189276	Pf_3D7-unsyn_polysomes_Ti_vL2_205.016628.016628.1	1	4.0749	0.4363	1530.16	1530.64	-311.7	1	8.386	0.607	1	K.VGAHAGEYGAEALER.M	18	2	*	gi|4504347|ref|NP_000549.1|
1	gi|4504347|ref|NP_000549.1|	gi|4504347|ref|NP_000549.1|	hemoglobin subunit alpha [Homo sapiens]	142	15258	8.7	17	4857	17	4855	2	4856	88.73	0.189276	Pf_3D7-unsyn_polysomes_Ti_vL2_201.018583.018583.2	2	3.5664	0.3882	1530.17	1530.64	-305.167	1	6.398	0.75	1	K.VGAHAGEYGAEALER.M	18	2	*	gi|4504347|ref|NP_000549.1|
1	gi|4504347|ref|NP_000549.1|	gi|4504347|ref|NP_000549.1|	hemoglobin subunit alpha [Homo sapiens]	142	15258	8.7	17	4857	17	4855	2	4856	88.73	0.189276	Pf_3D7-unsyn_polysomes_Ti_vL2_206.018483.018483.2	2	3.6503	0.395	1530.17	1530.64	-305.167	1	6.982	0.821	1	K.VGAHAGEYGAEALER.M	18	2	*	gi|4504347|ref|NP_000549.1|
1	gi|4504347|ref|NP_000549.1|	gi|4504347|ref|NP_000549.1|	hemoglobin subunit alpha [Homo sapiens]	142	15258	8.7	17	4857	17	4855	2	4856	88.73	0.189276	Pf_3D7-unsyn_polysomes_Ti_vL2_201.021658.021658.2	2	3.9205	0.3741	1530.17	1530.64	-305.167	1	6.901	0.714	1	K.VGAHAGEYGAEALER.M	18	2	*	gi|4504347|ref|NP_000549.1|
1	gi|4504347|ref|NP_000549.1|	gi|4504347|ref|NP_000549.1|	hemoglobin subunit alpha [Homo sapiens]	142	15258	8.7	17	4857	17	4855	2	4856	88.73	0.189276	Pf_3D7-unsyn_polysomes_Ti_vL2_205.024596.024596.2	2	4.334	0.442	1530.17	1530.64	-305.167	1	7.489	0.75	1	K.VGAHAGEYGAEALER.M	18	2	*	gi|4504347|ref|NP_000549.1|
1	gi|4504347|ref|NP_000549.1|	gi|4504347|ref|NP_000549.1|	hemoglobin subunit alpha [Homo sapiens]	142	15258	8.7	17	4857	17	4855	2	4856	88.73	0.189276	Pf_3D7-unsyn_polysomes_Ti_vL2_204.023589.023589.2	2	4.0364	0.39	1530.17	1530.64	-305.167	1	7.748	0.786	1	K.VGAHAGEYGAEALER.M	18	2	*	gi|4504347|ref|NP_000549.1|
1	gi|4504347|ref|NP_000549.1|	gi|4504347|ref|NP_000549.1|	hemoglobin subunit alpha [Homo sapiens]	142	15258	8.7	17	4857	17	4855	2	4856	88.73	0.189276	Pf_3D7-unsyn_polysomes_Ti_vL2_205.014608.014608.2	2	3.292	0.2625	1530.17	1530.64	-305.167	1	7.12	0.714	1	K.VGAHAGEYGAEALER.M	18	2	*	gi|4504347|ref|NP_000549.1|
1	gi|4504347|ref|NP_000549.1|	gi|4504347|ref|NP_000549.1|	hemoglobin subunit alpha [Homo sapiens]	142	15258	8.7	17	4857	17	4855	2	4856	88.73	0.189276	Pf_3D7-unsyn_polysomes_Ti_vL2_206.001683.001683.3	3	4.1643	0.0908	1530.18	1530.64	-298.634	1	4.48	0.536	1	K.VGAHAGEYGAEALER.M	18	2	*	gi|4504347|ref|NP_000549.1|
1	gi|4504347|ref|NP_000549.1|	gi|4504347|ref|NP_000549.1|	hemoglobin subunit alpha [Homo sapiens]	142	15258	8.7	17	4857	17	4855	2	4856	88.73	0.189276	Pf_3D7-unsyn_polysomes_Ti_vL2_204.020704.020704.3	3	4.3732	0.1763	1530.18	1530.64	-298.634	4	4.915	0.571	1	K.VGAHAGEYGAEALER.M	18	2	*	gi|4504347|ref|NP_000549.1|
1	gi|4504347|ref|NP_000549.1|	gi|4504347|ref|NP_000549.1|	hemoglobin subunit alpha [Homo sapiens]	142	15258	8.7	17	4857	17	4855	2	4856	88.73	0.189276	Pf_3D7-unsyn_polysomes_Ti_vL2_206.001571.001571.3	3	4.3748	0.1872	1530.18	1530.64	-298.634	6	4.697	0.482	1	K.VGAHAGEYGAEALER.M	18	2	*	gi|4504347|ref|NP_000549.1|
1	gi|4504347|ref|NP_000549.1|	gi|4504347|ref|NP_000549.1|	hemoglobin subunit alpha [Homo sapiens]	142	15258	8.7	17	4857	17	4855	2	4856	88.73	0.189276	Pf_3D7-unsyn_polysomes_Ti_vL2_205.021309.021309.3	3	4.373	0.1138	1530.18	1530.64	-298.634	1	4.085	0.536	1	K.VGAHAGEYGAEALER.M	18	2	*	gi|4504347|ref|NP_000549.1|
1	gi|4504347|ref|NP_000549.1|	gi|4504347|ref|NP_000549.1|	hemoglobin subunit alpha [Homo sapiens]	142	15258	8.7	17	4857	17	4855	2	4856	88.73	0.189276	Pf_3D7-unsyn_polysomes_Ti_vL2_205.044690.044690.3	3	4.0069	0.118	1530.18	1530.64	-298.634	9	3.659	0.446	1	K.VGAHAGEYGAEALER.M	18	2	*	gi|4504347|ref|NP_000549.1|
1	gi|4504347|ref|NP_000549.1|	gi|4504347|ref|NP_000549.1|	hemoglobin subunit alpha [Homo sapiens]	142	15258	8.7	17	4857	17	4855	2	4856	88.73	0.189276	Pf_3D7-unsyn_polysomes_Ti_vL2_201.017935.017935.2	2	3.7833	0.3862	1530.19	1530.64	-292.101	1	7.106	0.786	1	K.VGAHAGEYGAEALER.M	18	2	*	gi|4504347|ref|NP_000549.1|
1	gi|4504347|ref|NP_000549.1|	gi|4504347|ref|NP_000549.1|	hemoglobin subunit alpha [Homo sapiens]	142	15258	8.7	17	4857	17	4855	2	4856	88.73	0.189276	Pf_3D7-unsyn_polysomes_Ti_vL2_201.020700.020700.2	2	3.7338	0.4285	1530.19	1530.64	-292.101	1	7.354	0.679	1	K.VGAHAGEYGAEALER.M	18	2	*	gi|4504347|ref|NP_000549.1|
1	gi|4504347|ref|NP_000549.1|	gi|4504347|ref|NP_000549.1|	hemoglobin subunit alpha [Homo sapiens]	142	15258	8.7	17	4857	17	4855	2	4856	88.73	0.189276	Pf_3D7-unsyn_polysomes_Ti_vL2_209.019804.019804.2	2	4.4227	0.488	1530.19	1530.64	-292.101	1	8.565	0.786	1	K.VGAHAGEYGAEALER.M	18	2	*	gi|4504347|ref|NP_000549.1|
1	gi|4504347|ref|NP_000549.1|	gi|4504347|ref|NP_000549.1|	hemoglobin subunit alpha [Homo sapiens]	142	15258	8.7	17	4857	17	4855	2	4856	88.73	0.189276	Pf_3D7-unsyn_polysomes_Ti_vL2_204.016282.016282.2	2	4.1187	0.4577	1530.19	1530.64	-292.101	1	7.549	0.821	1	K.VGAHAGEYGAEALER.M	18	2	*	gi|4504347|ref|NP_000549.1|
1	gi|4504347|ref|NP_000549.1|	gi|4504347|ref|NP_000549.1|	hemoglobin subunit alpha [Homo sapiens]	142	15258	8.7	17	4857	17	4855	2	4856	88.73	0.189276	Pf_3D7-unsyn_polysomes_Ti_vL2_208.008200.008200.2	2	3.4013	0.379	1530.19	1530.64	-292.101	1	6.921	0.714	1	K.VGAHAGEYGAEALER.M	18	2	*	gi|4504347|ref|NP_000549.1|
1	gi|4504347|ref|NP_000549.1|	gi|4504347|ref|NP_000549.1|	hemoglobin subunit alpha [Homo sapiens]	142	15258	8.7	17	4857	17	4855	2	4856	88.73	0.189276	Pf_3D7-unsyn_polysomes_Ti_vL2_206.012045.012045.2	2	3.7664	0.4232	1530.19	1530.64	-292.101	1	6.995	0.679	1	K.VGAHAGEYGAEALER.M	18	2	*	gi|4504347|ref|NP_000549.1|
1	gi|4504347|ref|NP_000549.1|	gi|4504347|ref|NP_000549.1|	hemoglobin subunit alpha [Homo sapiens]	142	15258	8.7	17	4857	17	4855	2	4856	88.73	0.189276	Pf_3D7-unsyn_polysomes_Ti_vL2_206.021416.021416.2	2	3.8783	0.366	1530.19	1530.64	-292.101	1	7.785	0.821	1	K.VGAHAGEYGAEALER.M	18	2	*	gi|4504347|ref|NP_000549.1|
1	gi|4504347|ref|NP_000549.1|	gi|4504347|ref|NP_000549.1|	hemoglobin subunit alpha [Homo sapiens]	142	15258	8.7	17	4857	17	4855	2	4856	88.73	0.189276	Pf_3D7-unsyn_polysomes_Ti_vL2_206.015107.015107.2	2	3.4033	0.4841	1530.19	1530.64	-292.101	1	7.383	0.75	1	K.VGAHAGEYGAEALER.M	18	2	*	gi|4504347|ref|NP_000549.1|
1	gi|4504347|ref|NP_000549.1|	gi|4504347|ref|NP_000549.1|	hemoglobin subunit alpha [Homo sapiens]	142	15258	8.7	17	4857	17	4855	2	4856	88.73	0.189276	Pf_3D7-unsyn_polysomes_Ti_vL2_206.017800.017800.2	2	3.7125	0.4355	1530.19	1530.64	-292.101	1	7.266	0.786	1	K.VGAHAGEYGAEALER.M	18	2	*	gi|4504347|ref|NP_000549.1|
1	gi|4504347|ref|NP_000549.1|	gi|4504347|ref|NP_000549.1|	hemoglobin subunit alpha [Homo sapiens]	142	15258	8.7	17	4857	17	4855	2	4856	88.73	0.189276	Pf_3D7-unsyn_polysomes_Ti_vL2_206.005235.005235.3	3	4.3389	0.1694	1530.21	1530.64	-279.034	5	4.386	0.482	1	K.VGAHAGEYGAEALER.M	18	2	*	gi|4504347|ref|NP_000549.1|
1	gi|4504347|ref|NP_000549.1|	gi|4504347|ref|NP_000549.1|	hemoglobin subunit alpha [Homo sapiens]	142	15258	8.7	17	4857	17	4855	2	4856	88.73	0.189276	Pf_3D7-unsyn_polysomes_Ti_vL2_206.002310.002310.3	3	4.2116	0.1232	1530.21	1530.64	-279.034	4	4.507	0.464	1	K.VGAHAGEYGAEALER.M	18	2	*	gi|4504347|ref|NP_000549.1|
1	gi|4504347|ref|NP_000549.1|	gi|4504347|ref|NP_000549.1|	hemoglobin subunit alpha [Homo sapiens]	142	15258	8.7	17	4857	17	4855	2	4856	88.73	0.189276	Pf_3D7-unsyn_polysomes_Ti_vL2_203.017996.017996.2	2	4.3423	0.4324	1530.21	1530.64	-279.034	1	7.404	0.75	1	K.VGAHAGEYGAEALER.M	18	2	*	gi|4504347|ref|NP_000549.1|
1	gi|4504347|ref|NP_000549.1|	gi|4504347|ref|NP_000549.1|	hemoglobin subunit alpha [Homo sapiens]	142	15258	8.7	17	4857	17	4855	2	4856	88.73	0.189276	Pf_3D7-unsyn_polysomes_Ti_vL2_205.017284.017284.3	3	4.3943	0.2076	1530.21	1530.64	-279.034	4	4.564	0.518	1	K.VGAHAGEYGAEALER.M	18	2	*	gi|4504347|ref|NP_000549.1|
1	gi|4504347|ref|NP_000549.1|	gi|4504347|ref|NP_000549.1|	hemoglobin subunit alpha [Homo sapiens]	142	15258	8.7	17	4857	17	4855	2	4856	88.73	0.189276	Pf_3D7-unsyn_polysomes_Ti_vL2_203.021482.021482.2	2	2.7947	0.1581	1530.21	1530.64	-279.034	1	3.992	0.679	1	K.VGAHAGEYGAEALER.M	18	2	*	gi|4504347|ref|NP_000549.1|
1	gi|4504347|ref|NP_000549.1|	gi|4504347|ref|NP_000549.1|	hemoglobin subunit alpha [Homo sapiens]	142	15258	8.7	17	4857	17	4855	2	4856	88.73	0.189276	Pf_3D7-unsyn_polysomes_Ti_vL2_204.045033.045033.3	3	4.1427	0.2007	1530.21	1530.64	-279.034	3	4.556	0.5	1	K.VGAHAGEYGAEALER.M	18	2	*	gi|4504347|ref|NP_000549.1|
1	gi|4504347|ref|NP_000549.1|	gi|4504347|ref|NP_000549.1|	hemoglobin subunit alpha [Homo sapiens]	142	15258	8.7	17	4857	17	4855	2	4856	88.73	0.189276	Pf_3D7-unsyn_polysomes_Ti_vL2_205.017283.017283.2	2	3.8124	0.4541	1530.21	1530.64	-279.034	1	7.414	0.821	1	K.VGAHAGEYGAEALER.M	18	2	*	gi|4504347|ref|NP_000549.1|
1	gi|4504347|ref|NP_000549.1|	gi|4504347|ref|NP_000549.1|	hemoglobin subunit alpha [Homo sapiens]	142	15258	8.7	17	4857	17	4855	2	4856	88.73	0.189276	Pf_3D7-unsyn_polysomes_Ti_vL2_204.038903.038903.3	3	4.3588	0.179	1530.21	1530.64	-279.034	1	4.439	0.554	1	K.VGAHAGEYGAEALER.M	18	2	*	gi|4504347|ref|NP_000549.1|
1	gi|4504347|ref|NP_000549.1|	gi|4504347|ref|NP_000549.1|	hemoglobin subunit alpha [Homo sapiens]	142	15258	8.7	17	4857	17	4855	2	4856	88.73	0.189276	Pf_3D7-unsyn_polysomes_Ti_vL2_205.019263.019263.2	2	3.9669	0.4494	1530.21	1530.64	-279.034	1	7.487	0.821	1	K.VGAHAGEYGAEALER.M	18	2	*	gi|4504347|ref|NP_000549.1|
1	gi|4504347|ref|NP_000549.1|	gi|4504347|ref|NP_000549.1|	hemoglobin subunit alpha [Homo sapiens]	142	15258	8.7	17	4857	17	4855	2	4856	88.73	0.189276	Pf_3D7-unsyn_polysomes_Ti_vL2_206.014491.014491.2	2	3.6357	0.3569	1530.21	1530.64	-279.034	1	6.264	0.643	1	K.VGAHAGEYGAEALER.M	18	2	*	gi|4504347|ref|NP_000549.1|
1	gi|4504347|ref|NP_000549.1|	gi|4504347|ref|NP_000549.1|	hemoglobin subunit alpha [Homo sapiens]	142	15258	8.7	17	4857	17	4855	2	4856	88.73	0.189276	Pf_3D7-unsyn_polysomes_Ti_vL2_205.021925.021925.2	2	3.9382	0.4281	1530.21	1530.64	-279.034	1	7.71	0.786	1	K.VGAHAGEYGAEALER.M	18	2	*	gi|4504347|ref|NP_000549.1|
1	gi|4504347|ref|NP_000549.1|	gi|4504347|ref|NP_000549.1|	hemoglobin subunit alpha [Homo sapiens]	142	15258	8.7	17	4857	17	4855	2	4856	88.73	0.189276	Pf_3D7-unsyn_polysomes_Ti_vL2_205.033762.033762.2	2	2.4768	0.2865	1530.21	1530.64	-279.034	1	5.701	0.607	1	K.VGAHAGEYGAEALER.M	18	2	*	gi|4504347|ref|NP_000549.1|
1	gi|4504347|ref|NP_000549.1|	gi|4504347|ref|NP_000549.1|	hemoglobin subunit alpha [Homo sapiens]	142	15258	8.7	17	4857	17	4855	2	4856	88.73	0.189276	Pf_3D7-unsyn_polysomes_Ti_vL2_205.032795.032795.2	2	3.5745	0.3806	1530.21	1530.64	-279.034	1	6.658	0.679	1	K.VGAHAGEYGAEALER.M	18	2	*	gi|4504347|ref|NP_000549.1|
1	gi|4504347|ref|NP_000549.1|	gi|4504347|ref|NP_000549.1|	hemoglobin subunit alpha [Homo sapiens]	142	15258	8.7	17	4857	17	4855	2	4856	88.73	0.189276	Pf_3D7-unsyn_polysomes_Ti_vL2_202.027005.027005.2	2	2.4073	0.0836	1530.23	1530.64	-265.968	1	3.375	0.536	1	K.VGAHAGEYGAEALER.M	18	2	*	gi|4504347|ref|NP_000549.1|
1	gi|4504347|ref|NP_000549.1|	gi|4504347|ref|NP_000549.1|	hemoglobin subunit alpha [Homo sapiens]	142	15258	8.7	17	4857	17	4855	2	4856	88.73	0.189276	Pf_3D7-unsyn_polysomes_Ti_vL2_206.017153.017153.2	2	3.8438	0.4359	1530.23	1530.64	-265.968	1	7.742	0.786	1	K.VGAHAGEYGAEALER.M	18	2	*	gi|4504347|ref|NP_000549.1|
1	gi|4504347|ref|NP_000549.1|	gi|4504347|ref|NP_000549.1|	hemoglobin subunit alpha [Homo sapiens]	142	15258	8.7	17	4857	17	4855	2	4856	88.73	0.189276	Pf_3D7-unsyn_polysomes_Ti_vL2_203.027441.027441.2	2	2.7042	0.1925	1530.23	1530.64	-265.968	1	4.707	0.607	1	K.VGAHAGEYGAEALER.M	18	2	*	gi|4504347|ref|NP_000549.1|
1	gi|4504347|ref|NP_000549.1|	gi|4504347|ref|NP_000549.1|	hemoglobin subunit alpha [Homo sapiens]	142	15258	8.7	17	4857	17	4855	2	4856	88.73	0.189276	Pf_3D7-unsyn_polysomes_Ti_vL2_205.019934.019934.2	2	4.0475	0.4252	1530.23	1530.64	-265.968	1	7.408	0.786	1	K.VGAHAGEYGAEALER.M	18	2	*	gi|4504347|ref|NP_000549.1|
1	gi|4504347|ref|NP_000549.1|	gi|4504347|ref|NP_000549.1|	hemoglobin subunit alpha [Homo sapiens]	142	15258	8.7	17	4857	17	4855	2	4856	88.73	0.189276	Pf_3D7-unsyn_polysomes_Ti_vL2_204.018284.018284.2	2	4.2849	0.4539	1530.23	1530.64	-265.968	1	7.686	0.786	1	K.VGAHAGEYGAEALER.M	18	2	*	gi|4504347|ref|NP_000549.1|
1	gi|4504347|ref|NP_000549.1|	gi|4504347|ref|NP_000549.1|	hemoglobin subunit alpha [Homo sapiens]	142	15258	8.7	17	4857	17	4855	2	4856	88.73	0.189276	Pf_3D7-unsyn_polysomes_Ti_vL2_205.019274.019274.2	2	3.861	0.4036	1530.23	1530.64	-265.968	1	7.215	0.786	1	K.VGAHAGEYGAEALER.M	18	2	*	gi|4504347|ref|NP_000549.1|
1	gi|4504347|ref|NP_000549.1|	gi|4504347|ref|NP_000549.1|	hemoglobin subunit alpha [Homo sapiens]	142	15258	8.7	17	4857	17	4855	2	4856	88.73	0.189276	Pf_3D7-unsyn_polysomes_Ti_vL2_205.017943.017943.2	2	4.1055	0.4604	1530.23	1530.64	-265.968	1	7.817	0.857	1	K.VGAHAGEYGAEALER.M	18	2	*	gi|4504347|ref|NP_000549.1|
1	gi|4504347|ref|NP_000549.1|	gi|4504347|ref|NP_000549.1|	hemoglobin subunit alpha [Homo sapiens]	142	15258	8.7	17	4857	17	4855	2	4856	88.73	0.189276	Pf_3D7-unsyn_polysomes_Ti_vL2_205.018614.018614.2	2	3.9965	0.4107	1530.23	1530.64	-265.968	1	7.299	0.786	1	K.VGAHAGEYGAEALER.M	18	2	*	gi|4504347|ref|NP_000549.1|
1	gi|4504347|ref|NP_000549.1|	gi|4504347|ref|NP_000549.1|	hemoglobin subunit alpha [Homo sapiens]	142	15258	8.7	17	4857	17	4855	2	4856	88.73	0.189276	Pf_3D7-unsyn_polysomes_Ti_vL2_206.006890.006890.3	3	3.9904	0.1211	1530.24	1530.64	-259.434	5	3.936	0.464	1	K.VGAHAGEYGAEALER.M	18	2	*	gi|4504347|ref|NP_000549.1|
1	gi|4504347|ref|NP_000549.1|	gi|4504347|ref|NP_000549.1|	hemoglobin subunit alpha [Homo sapiens]	142	15258	8.7	17	4857	17	4855	2	4856	88.73	0.189276	Pf_3D7-unsyn_polysomes_Ti_vL2_206.003077.003077.3	3	4.4132	0.0932	1530.24	1530.64	-259.434	7	4.441	0.5	1	K.VGAHAGEYGAEALER.M	18	2	*	gi|4504347|ref|NP_000549.1|
1	gi|4504347|ref|NP_000549.1|	gi|4504347|ref|NP_000549.1|	hemoglobin subunit alpha [Homo sapiens]	142	15258	8.7	17	4857	17	4855	2	4856	88.73	0.189276	Pf_3D7-unsyn_polysomes_Ti_vL2_204.022798.022798.3	3	4.423	0.1762	1530.24	1530.64	-259.434	4	4.416	0.518	1	K.VGAHAGEYGAEALER.M	18	2	*	gi|4504347|ref|NP_000549.1|
1	gi|4504347|ref|NP_000549.1|	gi|4504347|ref|NP_000549.1|	hemoglobin subunit alpha [Homo sapiens]	142	15258	8.7	17	4857	17	4855	2	4856	88.73	0.189276	Pf_3D7-unsyn_polysomes_Ti_vL2_203.016690.016690.3	3	4.1475	0.1806	1530.24	1530.64	-259.434	6	4.553	0.482	1	K.VGAHAGEYGAEALER.M	18	2	*	gi|4504347|ref|NP_000549.1|
1	gi|4504347|ref|NP_000549.1|	gi|4504347|ref|NP_000549.1|	hemoglobin subunit alpha [Homo sapiens]	142	15258	8.7	17	4857	17	4855	2	4856	88.73	0.189276	Pf_3D7-unsyn_polysomes_Ti_vL2_203.017395.017395.2	2	3.7733	0.4229	1530.25	1530.64	-252.901	1	7.386	0.821	1	K.VGAHAGEYGAEALER.M	18	2	*	gi|4504347|ref|NP_000549.1|
1	gi|4504347|ref|NP_000549.1|	gi|4504347|ref|NP_000549.1|	hemoglobin subunit alpha [Homo sapiens]	142	15258	8.7	17	4857	17	4855	2	4856	88.73	0.189276	Pf_3D7-unsyn_polysomes_Ti_vL2_203.022558.022558.2	2	2.7191	0.2166	1530.25	1530.64	-252.901	1	4.412	0.571	1	K.VGAHAGEYGAEALER.M	18	2	*	gi|4504347|ref|NP_000549.1|
1	gi|4504347|ref|NP_000549.1|	gi|4504347|ref|NP_000549.1|	hemoglobin subunit alpha [Homo sapiens]	142	15258	8.7	17	4857	17	4855	2	4856	88.73	0.189276	Pf_3D7-unsyn_polysomes_Ti_vL2_209.019814.019814.2	2	3.8918	0.4117	1530.25	1530.64	-252.901	1	7.371	0.786	1	K.VGAHAGEYGAEALER.M	18	2	*	gi|4504347|ref|NP_000549.1|
1	gi|4504347|ref|NP_000549.1|	gi|4504347|ref|NP_000549.1|	hemoglobin subunit alpha [Homo sapiens]	142	15258	8.7	17	4857	17	4855	2	4856	88.73	0.189276	Pf_3D7-unsyn_polysomes_Ti_vL2_204.041738.041738.2	2	3.786	0.3916	1530.25	1530.64	-252.901	1	6.987	0.786	1	K.VGAHAGEYGAEALER.M	18	2	*	gi|4504347|ref|NP_000549.1|
1	gi|4504347|ref|NP_000549.1|	gi|4504347|ref|NP_000549.1|	hemoglobin subunit alpha [Homo sapiens]	142	15258	8.7	17	4857	17	4855	2	4856	88.73	0.189276	Pf_3D7-unsyn_polysomes_Ti_vL2_208.007638.007638.2	2	2.7584	0.2219	1530.25	1530.64	-252.901	1	4.821	0.714	1	K.VGAHAGEYGAEALER.M	18	2	*	gi|4504347|ref|NP_000549.1|
1	gi|4504347|ref|NP_000549.1|	gi|4504347|ref|NP_000549.1|	hemoglobin subunit alpha [Homo sapiens]	142	15258	8.7	17	4857	17	4855	2	4856	88.73	0.189276	Pf_3D7-unsyn_polysomes_Ti_vL2_205.017294.017294.2	2	3.8826	0.3928	1530.25	1530.64	-252.901	1	7.975	0.786	1	K.VGAHAGEYGAEALER.M	18	2	*	gi|4504347|ref|NP_000549.1|
1	gi|4504347|ref|NP_000549.1|	gi|4504347|ref|NP_000549.1|	hemoglobin subunit alpha [Homo sapiens]	142	15258	8.7	17	4857	17	4855	2	4856	88.73	0.189276	Pf_3D7-unsyn_polysomes_Ti_vL2_207.008485.008485.2	2	3.1898	0.3082	1530.25	1530.64	-252.901	1	6.116	0.643	1	K.VGAHAGEYGAEALER.M	18	2	*	gi|4504347|ref|NP_000549.1|
1	gi|4504347|ref|NP_000549.1|	gi|4504347|ref|NP_000549.1|	hemoglobin subunit alpha [Homo sapiens]	142	15258	8.7	17	4857	17	4855	2	4856	88.73	0.189276	Pf_3D7-unsyn_polysomes_Ti_vL2_205.017954.017954.2	2	4.2644	0.452	1530.25	1530.64	-252.901	1	7.904	0.786	1	K.VGAHAGEYGAEALER.M	18	2	*	gi|4504347|ref|NP_000549.1|
1	gi|4504347|ref|NP_000549.1|	gi|4504347|ref|NP_000549.1|	hemoglobin subunit alpha [Homo sapiens]	142	15258	8.7	17	4857	17	4855	2	4856	88.73	0.189276	Pf_3D7-unsyn_polysomes_Ti_vL2_206.016488.016488.2	2	4.3787	0.4622	1530.25	1530.64	-252.901	1	8.407	0.75	1	K.VGAHAGEYGAEALER.M	18	2	*	gi|4504347|ref|NP_000549.1|
1	gi|4504347|ref|NP_000549.1|	gi|4504347|ref|NP_000549.1|	hemoglobin subunit alpha [Homo sapiens]	142	15258	8.7	17	4857	17	4855	2	4856	88.73	0.189276	Pf_3D7-unsyn_polysomes_Ti_vL2_205.019923.019923.2	2	3.8151	0.4248	1530.25	1530.64	-252.901	1	7.244	0.786	1	K.VGAHAGEYGAEALER.M	18	2	*	gi|4504347|ref|NP_000549.1|
1	gi|4504347|ref|NP_000549.1|	gi|4504347|ref|NP_000549.1|	hemoglobin subunit alpha [Homo sapiens]	142	15258	8.7	17	4857	17	4855	2	4856	88.73	0.189276	Pf_3D7-unsyn_polysomes_Ti_vL2_205.023897.023897.2	2	3.9133	0.4583	1530.25	1530.64	-252.901	1	8.354	0.821	1	K.VGAHAGEYGAEALER.M	18	2	*	gi|4504347|ref|NP_000549.1|
1	gi|4504347|ref|NP_000549.1|	gi|4504347|ref|NP_000549.1|	hemoglobin subunit alpha [Homo sapiens]	142	15258	8.7	17	4857	17	4855	2	4856	88.73	0.189276	Pf_3D7-unsyn_polysomes_Ti_vL2_205.021914.021914.2	2	4.3301	0.4598	1530.25	1530.64	-252.901	1	7.793	0.786	1	K.VGAHAGEYGAEALER.M	18	2	*	gi|4504347|ref|NP_000549.1|
1	gi|4504347|ref|NP_000549.1|	gi|4504347|ref|NP_000549.1|	hemoglobin subunit alpha [Homo sapiens]	142	15258	8.7	17	4857	17	4855	2	4856	88.73	0.189276	Pf_3D7-unsyn_polysomes_Ti_vL2_205.022574.022574.2	2	3.5595	0.3908	1530.25	1530.64	-252.901	1	7.197	0.786	1	K.VGAHAGEYGAEALER.M	18	2	*	gi|4504347|ref|NP_000549.1|
1	gi|4504347|ref|NP_000549.1|	gi|4504347|ref|NP_000549.1|	hemoglobin subunit alpha [Homo sapiens]	142	15258	8.7	17	4857	17	4855	2	4856	88.73	0.189276	Pf_3D7-unsyn_polysomes_Ti_vL2_204.042424.042424.3	3	4.2631	0.1281	1530.27	1530.64	-239.835	5	4.134	0.464	1	K.VGAHAGEYGAEALER.M	18	2	*	gi|4504347|ref|NP_000549.1|
1	gi|4504347|ref|NP_000549.1|	gi|4504347|ref|NP_000549.1|	hemoglobin subunit alpha [Homo sapiens]	142	15258	8.7	17	4857	17	4855	2	4856	88.73	0.189276	Pf_3D7-unsyn_polysomes_Ti_vL2_203.019805.019805.2	2	3.5303	0.4065	1530.27	1530.64	-239.835	1	7.414	0.643	1	K.VGAHAGEYGAEALER.M	18	2	*	gi|4504347|ref|NP_000549.1|
1	gi|4504347|ref|NP_000549.1|	gi|4504347|ref|NP_000549.1|	hemoglobin subunit alpha [Homo sapiens]	142	15258	8.7	17	4857	17	4855	2	4856	88.73	0.189276	Pf_3D7-unsyn_polysomes_Ti_vL2_211.006713.006713.2	2	2.7766	0.1832	1530.27	1530.64	-239.835	1	5.354	0.643	1	K.VGAHAGEYGAEALER.M	18	2	*	gi|4504347|ref|NP_000549.1|
1	gi|4504347|ref|NP_000549.1|	gi|4504347|ref|NP_000549.1|	hemoglobin subunit alpha [Homo sapiens]	142	15258	8.7	17	4857	17	4855	2	4856	88.73	0.189276	Pf_3D7-unsyn_polysomes_Ti_vL2_204.016953.016953.2	2	3.9259	0.4417	1530.27	1530.64	-239.835	1	7.597	0.821	1	K.VGAHAGEYGAEALER.M	18	2	*	gi|4504347|ref|NP_000549.1|
1	gi|4504347|ref|NP_000549.1|	gi|4504347|ref|NP_000549.1|	hemoglobin subunit alpha [Homo sapiens]	142	15258	8.7	17	4857	17	4855	2	4856	88.73	0.189276	Pf_3D7-unsyn_polysomes_Ti_vL2_210.019168.019168.2	2	3.7056	0.3963	1530.27	1530.64	-239.835	1	7.009	0.786	1	K.VGAHAGEYGAEALER.M	18	2	*	gi|4504347|ref|NP_000549.1|
1	gi|4504347|ref|NP_000549.1|	gi|4504347|ref|NP_000549.1|	hemoglobin subunit alpha [Homo sapiens]	142	15258	8.7	17	4857	17	4855	2	4856	88.73	0.189276	Pf_3D7-unsyn_polysomes_Ti_vL2_204.022288.022288.2	2	4.0314	0.4395	1530.27	1530.64	-239.835	1	7.523	0.821	1	K.VGAHAGEYGAEALER.M	18	2	*	gi|4504347|ref|NP_000549.1|
1	gi|4504347|ref|NP_000549.1|	gi|4504347|ref|NP_000549.1|	hemoglobin subunit alpha [Homo sapiens]	142	15258	8.7	17	4857	17	4855	2	4856	88.73	0.189276	Pf_3D7-unsyn_polysomes_Ti_vL2_208.019632.019632.2	2	2.2918	0.2482	1530.27	1530.64	-239.835	4	5.162	0.5	1	K.VGAHAGEYGAEALER.M	18	2	*	gi|4504347|ref|NP_000549.1|
1	gi|4504347|ref|NP_000549.1|	gi|4504347|ref|NP_000549.1|	hemoglobin subunit alpha [Homo sapiens]	142	15258	8.7	17	4857	17	4855	2	4856	88.73	0.189276	Pf_3D7-unsyn_polysomes_Ti_vL2_205.020594.020594.2	2	4.0044	0.4322	1530.27	1530.64	-239.835	1	7.51	0.786	1	K.VGAHAGEYGAEALER.M	18	2	*	gi|4504347|ref|NP_000549.1|
1	gi|4504347|ref|NP_000549.1|	gi|4504347|ref|NP_000549.1|	hemoglobin subunit alpha [Homo sapiens]	142	15258	8.7	17	4857	17	4855	2	4856	88.73	0.189276	Pf_3D7-unsyn_polysomes_Ti_vL2_206.019120.019120.2	2	3.7144	0.3196	1530.27	1530.64	-239.835	1	6.838	0.821	1	K.VGAHAGEYGAEALER.M	18	2	*	gi|4504347|ref|NP_000549.1|
1	gi|4504347|ref|NP_000549.1|	gi|4504347|ref|NP_000549.1|	hemoglobin subunit alpha [Homo sapiens]	142	15258	8.7	17	4857	17	4855	2	4856	88.73	0.189276	Pf_3D7-unsyn_polysomes_Ti_vL2_206.008561.008561.2	2	4.1904	0.452	1530.27	1530.64	-239.835	1	7.859	0.821	1	K.VGAHAGEYGAEALER.M	18	2	*	gi|4504347|ref|NP_000549.1|
1	gi|4504347|ref|NP_000549.1|	gi|4504347|ref|NP_000549.1|	hemoglobin subunit alpha [Homo sapiens]	142	15258	8.7	17	4857	17	4855	2	4856	88.73	0.189276	Pf_3D7-unsyn_polysomes_Ti_vL2_206.017143.017143.2	2	3.8493	0.4318	1530.27	1530.64	-239.835	1	7.333	0.786	1	K.VGAHAGEYGAEALER.M	18	2	*	gi|4504347|ref|NP_000549.1|
1	gi|4504347|ref|NP_000549.1|	gi|4504347|ref|NP_000549.1|	hemoglobin subunit alpha [Homo sapiens]	142	15258	8.7	17	4857	17	4855	2	4856	88.73	0.189276	Pf_3D7-unsyn_polysomes_Ti_vL2_206.010926.010926.2	2	4.415	0.4379	1530.27	1530.64	-239.835	1	8.204	0.821	1	K.VGAHAGEYGAEALER.M	18	2	*	gi|4504347|ref|NP_000549.1|
1	gi|4504347|ref|NP_000549.1|	gi|4504347|ref|NP_000549.1|	hemoglobin subunit alpha [Homo sapiens]	142	15258	8.7	17	4857	17	4855	2	4856	88.73	0.189276	Pf_3D7-unsyn_polysomes_Ti_vL2_201.017294.017294.2	2	4.0862	0.4292	1530.29	1530.64	-226.768	1	7.649	0.786	1	K.VGAHAGEYGAEALER.M	18	2	*	gi|4504347|ref|NP_000549.1|
1	gi|4504347|ref|NP_000549.1|	gi|4504347|ref|NP_000549.1|	hemoglobin subunit alpha [Homo sapiens]	142	15258	8.7	17	4857	17	4855	2	4856	88.73	0.189276	Pf_3D7-unsyn_polysomes_Ti_vL2_204.016294.016294.2	2	4.1841	0.4747	1530.29	1530.64	-226.768	1	7.643	0.821	1	K.VGAHAGEYGAEALER.M	18	2	*	gi|4504347|ref|NP_000549.1|
1	gi|4504347|ref|NP_000549.1|	gi|4504347|ref|NP_000549.1|	hemoglobin subunit alpha [Homo sapiens]	142	15258	8.7	17	4857	17	4855	2	4856	88.73	0.189276	Pf_3D7-unsyn_polysomes_Ti_vL2_206.018471.018471.2	2	3.8132	0.4205	1530.29	1530.64	-226.768	1	7.914	0.821	1	K.VGAHAGEYGAEALER.M	18	2	*	gi|4504347|ref|NP_000549.1|
1	gi|4504347|ref|NP_000549.1|	gi|4504347|ref|NP_000549.1|	hemoglobin subunit alpha [Homo sapiens]	142	15258	8.7	17	4857	17	4855	2	4856	88.73	0.189276	Pf_3D7-unsyn_polysomes_Ti_vL2_204.018295.018295.2	2	3.9384	0.4577	1530.29	1530.64	-226.768	1	7.386	0.786	1	K.VGAHAGEYGAEALER.M	18	2	*	gi|4504347|ref|NP_000549.1|
1	gi|4504347|ref|NP_000549.1|	gi|4504347|ref|NP_000549.1|	hemoglobin subunit alpha [Homo sapiens]	142	15258	8.7	17	4857	17	4855	2	4856	88.73	0.189276	Pf_3D7-unsyn_polysomes_Ti_vL2_206.017811.017811.2	2	4.1827	0.4223	1530.29	1530.64	-226.768	1	7.122	0.786	1	K.VGAHAGEYGAEALER.M	18	2	*	gi|4504347|ref|NP_000549.1|
1	gi|4504347|ref|NP_000549.1|	gi|4504347|ref|NP_000549.1|	hemoglobin subunit alpha [Homo sapiens]	142	15258	8.7	17	4857	17	4855	2	4856	88.73	0.189276	Pf_3D7-unsyn_polysomes_Ti_vL2_204.023601.023601.2	2	3.9933	0.4243	1530.29	1530.64	-226.768	1	8.295	0.786	1	K.VGAHAGEYGAEALER.M	18	2	*	gi|4504347|ref|NP_000549.1|
1	gi|4504347|ref|NP_000549.1|	gi|4504347|ref|NP_000549.1|	hemoglobin subunit alpha [Homo sapiens]	142	15258	8.7	17	4857	17	4855	2	4856	88.73	0.189276	Pf_3D7-unsyn_polysomes_Ti_vL2_206.008550.008550.2	2	4.2254	0.4439	1530.29	1530.64	-226.768	1	8.048	0.786	1	K.VGAHAGEYGAEALER.M	18	2	*	gi|4504347|ref|NP_000549.1|
1	gi|4504347|ref|NP_000549.1|	gi|4504347|ref|NP_000549.1|	hemoglobin subunit alpha [Homo sapiens]	142	15258	8.7	17	4857	17	4855	2	4856	88.73	0.189276	Pf_3D7-unsyn_polysomes_Ti_vL2_205.020605.020605.2	2	3.9867	0.3906	1530.29	1530.64	-226.768	1	7.287	0.75	1	K.VGAHAGEYGAEALER.M	18	2	*	gi|4504347|ref|NP_000549.1|
1	gi|4504347|ref|NP_000549.1|	gi|4504347|ref|NP_000549.1|	hemoglobin subunit alpha [Homo sapiens]	142	15258	8.7	17	4857	17	4855	2	4856	88.73	0.189276	Pf_3D7-unsyn_polysomes_Ti_vL2_205.045213.045213.2	2	2.3199	0.1875	1530.29	1530.64	-226.768	4	4.438	0.536	1	K.VGAHAGEYGAEALER.M	18	2	*	gi|4504347|ref|NP_000549.1|
1	gi|4504347|ref|NP_000549.1|	gi|4504347|ref|NP_000549.1|	hemoglobin subunit alpha [Homo sapiens]	142	15258	8.7	17	4857	17	4855	2	4856	88.73	0.189276	Pf_3D7-unsyn_polysomes_Ti_vL2_205.045418.045418.3	3	4.61	0.1834	1530.3	1530.64	-220.235	1	4.369	0.518	1	K.VGAHAGEYGAEALER.M	18	2	*	gi|4504347|ref|NP_000549.1|
1	gi|4504347|ref|NP_000549.1|	gi|4504347|ref|NP_000549.1|	hemoglobin subunit alpha [Homo sapiens]	142	15258	8.7	17	4857	17	4855	2	4856	88.73	0.189276	Pf_3D7-unsyn_polysomes_Ti_vL2_202.021019.021019.2	2	3.1201	0.3691	1530.31	1530.64	-213.702	1	5.987	0.714	1	K.VGAHAGEYGAEALER.M	18	2	*	gi|4504347|ref|NP_000549.1|
1	gi|4504347|ref|NP_000549.1|	gi|4504347|ref|NP_000549.1|	hemoglobin subunit alpha [Homo sapiens]	142	15258	8.7	17	4857	17	4855	2	4856	88.73	0.189276	Pf_3D7-unsyn_polysomes_Ti_vL2_210.006786.006786.2	2	3.0459	0.2639	1530.31	1530.64	-213.702	1	5.819	0.679	1	K.VGAHAGEYGAEALER.M	18	2	*	gi|4504347|ref|NP_000549.1|
1	gi|4504347|ref|NP_000549.1|	gi|4504347|ref|NP_000549.1|	hemoglobin subunit alpha [Homo sapiens]	142	15258	8.7	17	4857	17	4855	2	4856	88.73	0.189276	Pf_3D7-unsyn_polysomes_Ti_vL2_203.018575.018575.2	2	3.7269	0.3594	1530.31	1530.64	-213.702	1	7.255	0.714	1	K.VGAHAGEYGAEALER.M	18	2	*	gi|4504347|ref|NP_000549.1|
1	gi|4504347|ref|NP_000549.1|	gi|4504347|ref|NP_000549.1|	hemoglobin subunit alpha [Homo sapiens]	142	15258	8.7	17	4857	17	4855	2	4856	88.73	0.189276	Pf_3D7-unsyn_polysomes_Ti_vL2_206.021373.021373.2	2	4.0124	0.3798	1530.31	1530.64	-213.702	1	7.447	0.786	1	K.VGAHAGEYGAEALER.M	18	2	*	gi|4504347|ref|NP_000549.1|
1	gi|4504347|ref|NP_000549.1|	gi|4504347|ref|NP_000549.1|	hemoglobin subunit alpha [Homo sapiens]	142	15258	8.7	17	4857	17	4855	2	4856	88.73	0.189276	Pf_3D7-unsyn_polysomes_Ti_vL2_204.016964.016964.2	2	3.9463	0.4011	1530.31	1530.64	-213.702	1	7.228	0.821	1	K.VGAHAGEYGAEALER.M	18	2	*	gi|4504347|ref|NP_000549.1|
1	gi|4504347|ref|NP_000549.1|	gi|4504347|ref|NP_000549.1|	hemoglobin subunit alpha [Homo sapiens]	142	15258	8.7	17	4857	17	4855	2	4856	88.73	0.189276	Pf_3D7-unsyn_polysomes_Ti_vL2_205.031341.031341.2	2	2.7569	0.2678	1530.31	1530.64	-213.702	1	5.389	0.643	1	K.VGAHAGEYGAEALER.M	18	2	*	gi|4504347|ref|NP_000549.1|
1	gi|4504347|ref|NP_000549.1|	gi|4504347|ref|NP_000549.1|	hemoglobin subunit alpha [Homo sapiens]	142	15258	8.7	17	4857	17	4855	2	4856	88.73	0.189276	Pf_3D7-unsyn_polysomes_Ti_vL2_204.017624.017624.2	2	4.0293	0.4763	1530.31	1530.64	-213.702	1	7.878	0.786	1	K.VGAHAGEYGAEALER.M	18	2	*	gi|4504347|ref|NP_000549.1|
1	gi|4504347|ref|NP_000549.1|	gi|4504347|ref|NP_000549.1|	hemoglobin subunit alpha [Homo sapiens]	142	15258	8.7	17	4857	17	4855	2	4856	88.73	0.189276	Pf_3D7-unsyn_polysomes_Ti_vL2_204.045733.045733.2	2	2.57	0.2351	1530.31	1530.64	-213.702	1	5.302	0.571	1	K.VGAHAGEYGAEALER.M	18	2	*	gi|4504347|ref|NP_000549.1|
1	gi|4504347|ref|NP_000549.1|	gi|4504347|ref|NP_000549.1|	hemoglobin subunit alpha [Homo sapiens]	142	15258	8.7	17	4857	17	4855	2	4856	88.73	0.189276	Pf_3D7-unsyn_polysomes_Ti_vL2_204.017635.017635.2	2	3.9007	0.4159	1530.31	1530.64	-213.702	1	7.59	0.786	1	K.VGAHAGEYGAEALER.M	18	2	*	gi|4504347|ref|NP_000549.1|
1	gi|4504347|ref|NP_000549.1|	gi|4504347|ref|NP_000549.1|	hemoglobin subunit alpha [Homo sapiens]	142	15258	8.7	17	4857	17	4855	2	4856	88.73	0.189276	Pf_3D7-unsyn_polysomes_Ti_vL2_208.008736.008736.3	3	3.8887	0.1853	1530.33	1530.64	-200.635	4	4.79	0.5	1	K.VGAHAGEYGAEALER.M	18	2	*	gi|4504347|ref|NP_000549.1|
1	gi|4504347|ref|NP_000549.1|	gi|4504347|ref|NP_000549.1|	hemoglobin subunit alpha [Homo sapiens]	142	15258	8.7	17	4857	17	4855	2	4856	88.73	0.189276	Pf_3D7-unsyn_polysomes_Ti_vL2_206.016537.016537.3	3	4.88	0.1769	1530.33	1530.64	-200.635	1	5.046	0.607	1	K.VGAHAGEYGAEALER.M	18	2	*	gi|4504347|ref|NP_000549.1|
1	gi|4504347|ref|NP_000549.1|	gi|4504347|ref|NP_000549.1|	hemoglobin subunit alpha [Homo sapiens]	142	15258	8.7	17	4857	17	4855	2	4856	88.73	0.189276	Pf_3D7-unsyn_polysomes_Ti_vL2_201.017922.017922.2	2	3.6972	0.4025	1530.33	1530.64	-200.635	1	6.932	0.821	1	K.VGAHAGEYGAEALER.M	18	2	*	gi|4504347|ref|NP_000549.1|
1	gi|4504347|ref|NP_000549.1|	gi|4504347|ref|NP_000549.1|	hemoglobin subunit alpha [Homo sapiens]	142	15258	8.7	17	4857	17	4855	2	4856	88.73	0.189276	Pf_3D7-unsyn_polysomes_Ti_vL2_206.008979.008979.3	3	4.7835	0.1979	1530.33	1530.64	-200.635	4	4.811	0.536	1	K.VGAHAGEYGAEALER.M	18	2	*	gi|4504347|ref|NP_000549.1|
1	gi|4504347|ref|NP_000549.1|	gi|4504347|ref|NP_000549.1|	hemoglobin subunit alpha [Homo sapiens]	142	15258	8.7	17	4857	17	4855	2	4856	88.73	0.189276	Pf_3D7-unsyn_polysomes_Ti_vL2_205.015952.015952.2	2	3.7957	0.395	1530.33	1530.64	-200.635	1	7.232	0.821	1	K.VGAHAGEYGAEALER.M	18	2	*	gi|4504347|ref|NP_000549.1|
1	gi|4504347|ref|NP_000549.1|	gi|4504347|ref|NP_000549.1|	hemoglobin subunit alpha [Homo sapiens]	142	15258	8.7	17	4857	17	4855	2	4856	88.73	0.189276	Pf_3D7-unsyn_polysomes_Ti_vL2_205.044698.044698.3	3	4.1582	0.1477	1530.33	1530.64	-200.635	6	4.333	0.5	1	K.VGAHAGEYGAEALER.M	18	2	*	gi|4504347|ref|NP_000549.1|
1	gi|4504347|ref|NP_000549.1|	gi|4504347|ref|NP_000549.1|	hemoglobin subunit alpha [Homo sapiens]	142	15258	8.7	17	4857	17	4855	2	4856	88.73	0.189276	Pf_3D7-unsyn_polysomes_Ti_vL2_205.016612.016612.2	2	4.15	0.4632	1530.33	1530.64	-200.635	1	7.838	0.821	1	K.VGAHAGEYGAEALER.M	18	2	*	gi|4504347|ref|NP_000549.1|
1	gi|4504347|ref|NP_000549.1|	gi|4504347|ref|NP_000549.1|	hemoglobin subunit alpha [Homo sapiens]	142	15258	8.7	17	4857	17	4855	2	4856	88.73	0.189276	Pf_3D7-unsyn_polysomes_Ti_vL2_205.029980.029980.3	3	4.6504	0.1783	1530.33	1530.64	-200.635	1	4.413	0.554	1	K.VGAHAGEYGAEALER.M	18	2	*	gi|4504347|ref|NP_000549.1|
1	gi|4504347|ref|NP_000549.1|	gi|4504347|ref|NP_000549.1|	hemoglobin subunit alpha [Homo sapiens]	142	15258	8.7	17	4857	17	4855	2	4856	88.73	0.189276	Pf_3D7-unsyn_polysomes_Ti_vL2_206.008131.008131.2	2	3.7713	0.4451	1530.33	1530.64	-200.635	1	7.773	0.857	1	K.VGAHAGEYGAEALER.M	18	2	*	gi|4504347|ref|NP_000549.1|
1	gi|4504347|ref|NP_000549.1|	gi|4504347|ref|NP_000549.1|	hemoglobin subunit alpha [Homo sapiens]	142	15258	8.7	17	4857	17	4855	2	4856	88.73	0.189276	Pf_3D7-unsyn_polysomes_Ti_vL2_204.037854.037854.3	3	4.6353	0.1909	1530.33	1530.64	-200.635	3	4.989	0.536	1	K.VGAHAGEYGAEALER.M	18	2	*	gi|4504347|ref|NP_000549.1|
1	gi|4504347|ref|NP_000549.1|	gi|4504347|ref|NP_000549.1|	hemoglobin subunit alpha [Homo sapiens]	142	15258	8.7	17	4857	17	4855	2	4856	88.73	0.189276	Pf_3D7-unsyn_polysomes_Ti_vL2_206.012017.012017.2	2	4.0542	0.3666	1530.33	1530.64	-200.635	1	7.615	0.75	1	K.VGAHAGEYGAEALER.M	18	2	*	gi|4504347|ref|NP_000549.1|
1	gi|4504347|ref|NP_000549.1|	gi|4504347|ref|NP_000549.1|	hemoglobin subunit alpha [Homo sapiens]	142	15258	8.7	17	4857	17	4855	2	4856	88.73	0.189276	Pf_3D7-unsyn_polysomes_Ti_vL2_207.010333.010333.2	2	3.7531	0.3936	1530.33	1530.64	-200.635	1	6.71	0.75	1	K.VGAHAGEYGAEALER.M	18	2	*	gi|4504347|ref|NP_000549.1|
1	gi|4504347|ref|NP_000549.1|	gi|4504347|ref|NP_000549.1|	hemoglobin subunit alpha [Homo sapiens]	142	15258	8.7	17	4857	17	4855	2	4856	88.73	0.189276	Pf_3D7-unsyn_polysomes_Ti_vL2_207.007945.007945.2	2	3.8363	0.3946	1530.33	1530.64	-200.635	1	6.605	0.786	1	K.VGAHAGEYGAEALER.M	18	2	*	gi|4504347|ref|NP_000549.1|
1	gi|4504347|ref|NP_000549.1|	gi|4504347|ref|NP_000549.1|	hemoglobin subunit alpha [Homo sapiens]	142	15258	8.7	17	4857	17	4855	2	4856	88.73	0.189276	Pf_3D7-unsyn_polysomes_Ti_vL2_207.008461.008461.2	2	4.26	0.4605	1530.33	1530.64	-200.635	1	7.773	0.786	1	K.VGAHAGEYGAEALER.M	18	2	*	gi|4504347|ref|NP_000549.1|
1	gi|4504347|ref|NP_000549.1|	gi|4504347|ref|NP_000549.1|	hemoglobin subunit alpha [Homo sapiens]	142	15258	8.7	17	4857	17	4855	2	4856	88.73	0.189276	Pf_3D7-unsyn_polysomes_Ti_vL2_201.017283.017283.2	2	3.8832	0.4564	1530.35	1530.64	-187.569	1	7.493	0.786	1	K.VGAHAGEYGAEALER.M	18	2	*	gi|4504347|ref|NP_000549.1|
1	gi|4504347|ref|NP_000549.1|	gi|4504347|ref|NP_000549.1|	hemoglobin subunit alpha [Homo sapiens]	142	15258	8.7	17	4857	17	4855	2	4856	88.73	0.189276	Pf_3D7-unsyn_polysomes_Ti_vL2_205.016623.016623.2	2	4.0367	0.4357	1530.35	1530.64	-187.569	1	7.598	0.821	1	K.VGAHAGEYGAEALER.M	18	2	*	gi|4504347|ref|NP_000549.1|
1	gi|4504347|ref|NP_000549.1|	gi|4504347|ref|NP_000549.1|	hemoglobin subunit alpha [Homo sapiens]	142	15258	8.7	17	4857	17	4855	2	4856	88.73	0.189276	Pf_3D7-unsyn_polysomes_Ti_vL2_210.006731.006731.2	2	3.5594	0.4567	1530.35	1530.64	-187.569	1	6.689	0.714	1	K.VGAHAGEYGAEALER.M	18	2	*	gi|4504347|ref|NP_000549.1|
1	gi|4504347|ref|NP_000549.1|	gi|4504347|ref|NP_000549.1|	hemoglobin subunit alpha [Homo sapiens]	142	15258	8.7	17	4857	17	4855	2	4856	88.73	0.189276	Pf_3D7-unsyn_polysomes_Ti_vL2_205.021265.021265.2	2	3.7092	0.4182	1530.35	1530.64	-187.569	1	7.203	0.786	1	K.VGAHAGEYGAEALER.M	18	2	*	gi|4504347|ref|NP_000549.1|
1	gi|4504347|ref|NP_000549.1|	gi|4504347|ref|NP_000549.1|	hemoglobin subunit alpha [Homo sapiens]	142	15258	8.7	17	4857	17	4855	2	4856	88.73	0.189276	Pf_3D7-unsyn_polysomes_Ti_vL2_206.020493.020493.3	3	3.4097	0.0913	1530.36	1530.64	-181.036	3	3.569	0.518	1	K.VGAHAGEYGAEALER.M	18	2	*	gi|4504347|ref|NP_000549.1|
1	gi|4504347|ref|NP_000549.1|	gi|4504347|ref|NP_000549.1|	hemoglobin subunit alpha [Homo sapiens]	142	15258	8.7	17	4857	17	4855	2	4856	88.73	0.189276	Pf_3D7-unsyn_polysomes_Ti_vL2_205.036364.036364.3	3	4.5346	0.1975	1530.36	1530.64	-181.036	2	4.665	0.536	1	K.VGAHAGEYGAEALER.M	18	2	*	gi|4504347|ref|NP_000549.1|
1	gi|4504347|ref|NP_000549.1|	gi|4504347|ref|NP_000549.1|	hemoglobin subunit alpha [Homo sapiens]	142	15258	8.7	17	4857	17	4855	2	4856	88.73	0.189276	Pf_3D7-unsyn_polysomes_Ti_vL2_203.017373.017373.3	3	3.8328	0.1483	1530.36	1530.64	-181.036	4	4.181	0.482	1	K.VGAHAGEYGAEALER.M	18	2	*	gi|4504347|ref|NP_000549.1|
1	gi|4504347|ref|NP_000549.1|	gi|4504347|ref|NP_000549.1|	hemoglobin subunit alpha [Homo sapiens]	142	15258	8.7	17	4857	17	4855	2	4856	88.73	0.189276	Pf_3D7-unsyn_polysomes_Ti_vL2_203.017404.017404.2	2	3.5522	0.4078	1530.37	1530.64	-174.502	1	7.307	0.75	1	K.VGAHAGEYGAEALER.M	18	2	*	gi|4504347|ref|NP_000549.1|
1	gi|4504347|ref|NP_000549.1|	gi|4504347|ref|NP_000549.1|	hemoglobin subunit alpha [Homo sapiens]	142	15258	8.7	17	4857	17	4855	2	4856	88.73	0.189276	Pf_3D7-unsyn_polysomes_Ti_vL2_205.045850.045850.2	2	2.0659	0.1704	1530.37	1530.64	-174.502	3	4.079	0.571	1	K.VGAHAGEYGAEALER.M	18	2	*	gi|4504347|ref|NP_000549.1|
1	gi|4504347|ref|NP_000549.1|	gi|4504347|ref|NP_000549.1|	hemoglobin subunit alpha [Homo sapiens]	142	15258	8.7	17	4857	17	4855	2	4856	88.73	0.189276	Pf_3D7-unsyn_polysomes_Ti_vL2_204.018955.018955.2	2	4.3417	0.457	1530.37	1530.64	-174.502	1	7.748	0.821	1	K.VGAHAGEYGAEALER.M	18	2	*	gi|4504347|ref|NP_000549.1|
1	gi|4504347|ref|NP_000549.1|	gi|4504347|ref|NP_000549.1|	hemoglobin subunit alpha [Homo sapiens]	142	15258	8.7	17	4857	17	4855	2	4856	88.73	0.189276	Pf_3D7-unsyn_polysomes_Ti_vL2_205.032810.032810.2	2	3.7896	0.3705	1530.37	1530.64	-174.502	1	7.351	0.75	1	K.VGAHAGEYGAEALER.M	18	2	*	gi|4504347|ref|NP_000549.1|
1	gi|4504347|ref|NP_000549.1|	gi|4504347|ref|NP_000549.1|	hemoglobin subunit alpha [Homo sapiens]	142	15258	8.7	17	4857	17	4855	2	4856	88.73	0.189276	Pf_3D7-unsyn_polysomes_Ti_vL2_205.009123.009123.2	2	4.201	0.4362	1530.37	1530.64	-174.502	1	7.211	0.714	1	K.VGAHAGEYGAEALER.M	18	2	*	gi|4504347|ref|NP_000549.1|
1	gi|4504347|ref|NP_000549.1|	gi|4504347|ref|NP_000549.1|	hemoglobin subunit alpha [Homo sapiens]	142	15258	8.7	17	4857	17	4855	2	4856	88.73	0.189276	Pf_3D7-unsyn_polysomes_Ti_vL2_205.022563.022563.2	2	4.0278	0.4258	1530.37	1530.64	-174.502	1	7.922	0.821	1	K.VGAHAGEYGAEALER.M	18	2	*	gi|4504347|ref|NP_000549.1|
1	gi|4504347|ref|NP_000549.1|	gi|4504347|ref|NP_000549.1|	hemoglobin subunit alpha [Homo sapiens]	142	15258	8.7	17	4857	17	4855	2	4856	88.73	0.189276	Pf_3D7-unsyn_polysomes_Ti_vL2_205.021255.021255.2	2	3.8231	0.4408	1530.37	1530.64	-174.502	1	7.664	0.821	1	K.VGAHAGEYGAEALER.M	18	2	*	gi|4504347|ref|NP_000549.1|
1	gi|4504347|ref|NP_000549.1|	gi|4504347|ref|NP_000549.1|	hemoglobin subunit alpha [Homo sapiens]	142	15258	8.7	17	4857	17	4855	2	4856	88.73	0.189276	Pf_3D7-unsyn_polysomes_Ti_vL2_210.019214.019214.3	3	4.1204	0.1309	1530.39	1530.64	-161.436	7	4.101	0.518	1	K.VGAHAGEYGAEALER.M	18	2	*	gi|4504347|ref|NP_000549.1|
1	gi|4504347|ref|NP_000549.1|	gi|4504347|ref|NP_000549.1|	hemoglobin subunit alpha [Homo sapiens]	142	15258	8.7	17	4857	17	4855	2	4856	88.73	0.189276	Pf_3D7-unsyn_polysomes_Ti_vL2_202.025481.025481.2	2	3.2782	0.3549	1530.39	1530.64	-161.436	1	6.57	0.679	1	K.VGAHAGEYGAEALER.M	18	2	*	gi|4504347|ref|NP_000549.1|
1	gi|4504347|ref|NP_000549.1|	gi|4504347|ref|NP_000549.1|	hemoglobin subunit alpha [Homo sapiens]	142	15258	8.7	17	4857	17	4855	2	4856	88.73	0.189276	Pf_3D7-unsyn_polysomes_Ti_vL2_203.018565.018565.2	2	3.8381	0.4914	1530.39	1530.64	-161.436	1	7.693	0.75	1	K.VGAHAGEYGAEALER.M	18	2	*	gi|4504347|ref|NP_000549.1|
1	gi|4504347|ref|NP_000549.1|	gi|4504347|ref|NP_000549.1|	hemoglobin subunit alpha [Homo sapiens]	142	15258	8.7	17	4857	17	4855	2	4856	88.73	0.189276	Pf_3D7-unsyn_polysomes_Ti_vL2_206.008572.008572.3	3	4.6943	0.2235	1530.39	1530.64	-161.436	3	4.989	0.571	1	K.VGAHAGEYGAEALER.M	18	2	*	gi|4504347|ref|NP_000549.1|
1	gi|4504347|ref|NP_000549.1|	gi|4504347|ref|NP_000549.1|	hemoglobin subunit alpha [Homo sapiens]	142	15258	8.7	17	4857	17	4855	2	4856	88.73	0.189276	Pf_3D7-unsyn_polysomes_Ti_vL2_205.043999.043999.3	3	4.1472	0.1177	1530.39	1530.64	-161.436	2	4.514	0.554	1	K.VGAHAGEYGAEALER.M	18	2	*	gi|4504347|ref|NP_000549.1|
1	gi|4504347|ref|NP_000549.1|	gi|4504347|ref|NP_000549.1|	hemoglobin subunit alpha [Homo sapiens]	142	15258	8.7	17	4857	17	4855	2	4856	88.73	0.189276	Pf_3D7-unsyn_polysomes_Ti_vL2_204.022951.022951.2	2	4.0151	0.4616	1530.39	1530.64	-161.436	1	7.876	0.786	1	K.VGAHAGEYGAEALER.M	18	2	*	gi|4504347|ref|NP_000549.1|
1	gi|4504347|ref|NP_000549.1|	gi|4504347|ref|NP_000549.1|	hemoglobin subunit alpha [Homo sapiens]	142	15258	8.7	17	4857	17	4855	2	4856	88.73	0.189276	Pf_3D7-unsyn_polysomes_Ti_vL2_205.031306.031306.3	3	4.2238	0.1938	1530.39	1530.64	-161.436	1	4.975	0.536	1	K.VGAHAGEYGAEALER.M	18	2	*	gi|4504347|ref|NP_000549.1|
1	gi|4504347|ref|NP_000549.1|	gi|4504347|ref|NP_000549.1|	hemoglobin subunit alpha [Homo sapiens]	142	15258	8.7	17	4857	17	4855	2	4856	88.73	0.189276	Pf_3D7-unsyn_polysomes_Ti_vL2_205.014645.014645.2	2	3.1774	0.2798	1530.39	1530.64	-161.436	1	5.976	0.75	1	K.VGAHAGEYGAEALER.M	18	2	*	gi|4504347|ref|NP_000549.1|
1	gi|4504347|ref|NP_000549.1|	gi|4504347|ref|NP_000549.1|	hemoglobin subunit alpha [Homo sapiens]	142	15258	8.7	17	4857	17	4855	2	4856	88.73	0.189276	Pf_3D7-unsyn_polysomes_Ti_vL2_205.030640.030640.3	3	4.6899	0.1729	1530.39	1530.64	-161.436	3	4.41	0.554	1	K.VGAHAGEYGAEALER.M	18	2	*	gi|4504347|ref|NP_000549.1|
1	gi|4504347|ref|NP_000549.1|	gi|4504347|ref|NP_000549.1|	hemoglobin subunit alpha [Homo sapiens]	142	15258	8.7	17	4857	17	4855	2	4856	88.73	0.189276	Pf_3D7-unsyn_polysomes_Ti_vL2_206.008982.008982.2	2	2.7097	0.244	1530.39	1530.64	-161.436	3	4.944	0.536	1	K.VGAHAGEYGAEALER.M	18	2	*	gi|4504347|ref|NP_000549.1|
1	gi|4504347|ref|NP_000549.1|	gi|4504347|ref|NP_000549.1|	hemoglobin subunit alpha [Homo sapiens]	142	15258	8.7	17	4857	17	4855	2	4856	88.73	0.189276	Pf_3D7-unsyn_polysomes_Ti_vL2_205.022609.022609.3	3	4.0108	0.1525	1530.39	1530.64	-161.436	9	4.097	0.5	1	K.VGAHAGEYGAEALER.M	18	2	*	gi|4504347|ref|NP_000549.1|
1	gi|4504347|ref|NP_000549.1|	gi|4504347|ref|NP_000549.1|	hemoglobin subunit alpha [Homo sapiens]	142	15258	8.7	17	4857	17	4855	2	4856	88.73	0.189276	Pf_3D7-unsyn_polysomes_Ti_vL2_206.016275.016275.2	2	3.9688	0.466	1530.39	1530.64	-161.436	1	7.731	0.786	1	K.VGAHAGEYGAEALER.M	18	2	*	gi|4504347|ref|NP_000549.1|
1	gi|4504347|ref|NP_000549.1|	gi|4504347|ref|NP_000549.1|	hemoglobin subunit alpha [Homo sapiens]	142	15258	8.7	17	4857	17	4855	2	4856	88.73	0.189276	Pf_3D7-unsyn_polysomes_Ti_vL2_204.043237.043237.3	3	3.9549	0.2027	1530.39	1530.64	-161.436	6	4.007	0.464	1	K.VGAHAGEYGAEALER.M	18	2	*	gi|4504347|ref|NP_000549.1|
1	gi|4504347|ref|NP_000549.1|	gi|4504347|ref|NP_000549.1|	hemoglobin subunit alpha [Homo sapiens]	142	15258	8.7	17	4857	17	4855	2	4856	88.73	0.189276	Pf_3D7-unsyn_polysomes_Ti_vL2_208.007769.007769.2	2	3.4366	0.3667	1530.39	1530.64	-161.436	1	6.695	0.714	1	K.VGAHAGEYGAEALER.M	18	2	*	gi|4504347|ref|NP_000549.1|
1	gi|4504347|ref|NP_000549.1|	gi|4504347|ref|NP_000549.1|	hemoglobin subunit alpha [Homo sapiens]	142	15258	8.7	17	4857	17	4855	2	4856	88.73	0.189276	Pf_3D7-unsyn_polysomes_Ti_vL2_205.043289.043289.3	3	4.1346	0.1823	1530.42	1530.64	-141.836	3	4.85	0.482	1	K.VGAHAGEYGAEALER.M	18	2	*	gi|4504347|ref|NP_000549.1|
1	gi|4504347|ref|NP_000549.1|	gi|4504347|ref|NP_000549.1|	hemoglobin subunit alpha [Homo sapiens]	142	15258	8.7	17	4857	17	4855	2	4856	88.73	0.189276	Pf_3D7-unsyn_polysomes_Ti_vL2_205.030628.030628.3	3	4.4815	0.1787	1530.42	1530.64	-141.836	9	4.205	0.518	1	K.VGAHAGEYGAEALER.M	18	2	*	gi|4504347|ref|NP_000549.1|
1	gi|4504347|ref|NP_000549.1|	gi|4504347|ref|NP_000549.1|	hemoglobin subunit alpha [Homo sapiens]	142	15258	8.7	17	4857	17	4855	2	4856	88.73	0.189276	Pf_3D7-unsyn_polysomes_Ti_vL2_204.039475.039475.3	3	4.394	0.1735	1530.42	1530.64	-141.836	4	4.818	0.482	1	K.VGAHAGEYGAEALER.M	18	2	*	gi|4504347|ref|NP_000549.1|
1	gi|4504347|ref|NP_000549.1|	gi|4504347|ref|NP_000549.1|	hemoglobin subunit alpha [Homo sapiens]	142	15258	8.7	17	4857	17	4855	2	4856	88.73	0.189276	Pf_3D7-unsyn_polysomes_Ti_vL2_204.026539.026539.2	2	3.3638	0.3021	1530.43	1530.64	-135.303	1	5.326	0.714	1	K.VGAHAGEYGAEALER.M	18	2	*	gi|4504347|ref|NP_000549.1|
1	gi|4504347|ref|NP_000549.1|	gi|4504347|ref|NP_000549.1|	hemoglobin subunit alpha [Homo sapiens]	142	15258	8.7	17	4857	17	4855	2	4856	88.73	0.189276	Pf_3D7-unsyn_polysomes_Ti_vL2_205.015963.015963.2	2	4.1658	0.4601	1530.43	1530.64	-135.303	1	7.747	0.857	1	K.VGAHAGEYGAEALER.M	18	2	*	gi|4504347|ref|NP_000549.1|
1	gi|4504347|ref|NP_000549.1|	gi|4504347|ref|NP_000549.1|	hemoglobin subunit alpha [Homo sapiens]	142	15258	8.7	17	4857	17	4855	2	4856	88.73	0.189276	Pf_3D7-unsyn_polysomes_Ti_vL2_204.034180.034180.2	2	2.7359	0.3515	1530.43	1530.64	-135.303	1	5.793	0.643	1	K.VGAHAGEYGAEALER.M	18	2	*	gi|4504347|ref|NP_000549.1|
1	gi|4504347|ref|NP_000549.1|	gi|4504347|ref|NP_000549.1|	hemoglobin subunit alpha [Homo sapiens]	142	15258	8.7	17	4857	17	4855	2	4856	88.73	0.189276	Pf_3D7-unsyn_polysomes_Ti_vL2_204.021651.021651.2	2	3.6224	0.3628	1530.45	1530.64	-122.237	1	7.037	0.786	1	K.VGAHAGEYGAEALER.M	18	2	*	gi|4504347|ref|NP_000549.1|
1	gi|4504347|ref|NP_000549.1|	gi|4504347|ref|NP_000549.1|	hemoglobin subunit alpha [Homo sapiens]	142	15258	8.7	17	4857	17	4855	2	4856	88.73	0.189276	Pf_3D7-unsyn_polysomes_Ti_vL2_205.037659.037659.3	3	4.3513	0.1723	1530.45	1530.64	-122.237	1	4.049	0.518	1	K.VGAHAGEYGAEALER.M	18	2	*	gi|4504347|ref|NP_000549.1|
1	gi|4504347|ref|NP_000549.1|	gi|4504347|ref|NP_000549.1|	hemoglobin subunit alpha [Homo sapiens]	142	15258	8.7	17	4857	17	4855	2	4856	88.73	0.189276	Pf_3D7-unsyn_polysomes_Ti_vL2_204.019604.019604.2	2	3.2803	0.3691	1530.47	1530.64	-109.17	1	6.889	0.714	1	K.VGAHAGEYGAEALER.M	18	2	*	gi|4504347|ref|NP_000549.1|
1	gi|4504347|ref|NP_000549.1|	gi|4504347|ref|NP_000549.1|	hemoglobin subunit alpha [Homo sapiens]	142	15258	8.7	17	4857	17	4855	2	4856	88.73	0.189276	Pf_3D7-unsyn_polysomes_Ti_vL2_206.034506.034506.3	3	4.2363	0.2014	1530.48	1530.64	-102.637	3	4.94	0.482	1	K.VGAHAGEYGAEALER.M	18	2	*	gi|4504347|ref|NP_000549.1|
1	gi|4504347|ref|NP_000549.1|	gi|4504347|ref|NP_000549.1|	hemoglobin subunit alpha [Homo sapiens]	142	15258	8.7	17	4857	17	4855	2	4856	88.73	0.189276	Pf_3D7-unsyn_polysomes_Ti_vL2_205.046833.046833.3	3	4.1023	0.1795	1530.48	1530.64	-102.637	3	4.791	0.5	1	K.VGAHAGEYGAEALER.M	18	2	*	gi|4504347|ref|NP_000549.1|
1	gi|4504347|ref|NP_000549.1|	gi|4504347|ref|NP_000549.1|	hemoglobin subunit alpha [Homo sapiens]	142	15258	8.7	17	4857	17	4855	2	4856	88.73	0.189276	Pf_3D7-unsyn_polysomes_Ti_vL2_206.003040.003040.3	3	4.2018	0.0926	1530.48	1530.64	-102.637	8	4.266	0.482	1	K.VGAHAGEYGAEALER.M	18	2	*	gi|4504347|ref|NP_000549.1|
1	gi|4504347|ref|NP_000549.1|	gi|4504347|ref|NP_000549.1|	hemoglobin subunit alpha [Homo sapiens]	142	15258	8.7	17	4857	17	4855	2	4856	88.73	0.189276	Pf_3D7-unsyn_polysomes_Ti_vL2_208.008220.008220.3	3	3.9842	0.1676	1530.51	1530.64	-83.0373	3	4.406	0.464	1	K.VGAHAGEYGAEALER.M	18	2	*	gi|4504347|ref|NP_000549.1|
1	gi|4504347|ref|NP_000549.1|	gi|4504347|ref|NP_000549.1|	hemoglobin subunit alpha [Homo sapiens]	142	15258	8.7	17	4857	17	4855	2	4856	88.73	0.189276	Pf_3D7-unsyn_polysomes_Ti_vL2_206.007671.007671.3	3	4.533	0.1275	1530.51	1530.64	-83.0373	8	4.086	0.464	1	K.VGAHAGEYGAEALER.M	18	2	*	gi|4504347|ref|NP_000549.1|
1	gi|4504347|ref|NP_000549.1|	gi|4504347|ref|NP_000549.1|	hemoglobin subunit alpha [Homo sapiens]	142	15258	8.7	17	4857	17	4855	2	4856	88.73	0.189276	Pf_3D7-unsyn_polysomes_Ti_vL2_205.035578.035578.3	3	4.0239	0.1073	1530.51	1530.64	-83.0373	9	3.993	0.482	1	K.VGAHAGEYGAEALER.M	18	2	*	gi|4504347|ref|NP_000549.1|
1	gi|4504347|ref|NP_000549.1|	gi|4504347|ref|NP_000549.1|	hemoglobin subunit alpha [Homo sapiens]	142	15258	8.7	17	4857	17	4855	2	4856	88.73	0.189276	Pf_3D7-unsyn_polysomes_Ti_vL2_202.028349.028349.2	2	3.365	0.3676	1530.51	1530.64	-83.0373	1	6.354	0.643	1	K.VGAHAGEYGAEALER.M	18	2	*	gi|4504347|ref|NP_000549.1|
1	gi|4504347|ref|NP_000549.1|	gi|4504347|ref|NP_000549.1|	hemoglobin subunit alpha [Homo sapiens]	142	15258	8.7	17	4857	17	4855	2	4856	88.73	0.189276	Pf_3D7-unsyn_polysomes_Ti_vL2_205.032778.032778.3	3	4.5759	0.1433	1530.51	1530.64	-83.0373	2	4.388	0.554	1	K.VGAHAGEYGAEALER.M	18	2	*	gi|4504347|ref|NP_000549.1|
1	gi|4504347|ref|NP_000549.1|	gi|4504347|ref|NP_000549.1|	hemoglobin subunit alpha [Homo sapiens]	142	15258	8.7	17	4857	17	4855	2	4856	88.73	0.189276	Pf_3D7-unsyn_polysomes_Ti_vL2_204.033347.033347.2	2	2.7473	0.1783	1530.51	1530.64	-83.0373	1	5.926	0.571	1	K.VGAHAGEYGAEALER.M	18	2	*	gi|4504347|ref|NP_000549.1|
1	gi|4504347|ref|NP_000549.1|	gi|4504347|ref|NP_000549.1|	hemoglobin subunit alpha [Homo sapiens]	142	15258	8.7	17	4857	17	4855	2	4856	88.73	0.189276	Pf_3D7-unsyn_polysomes_Ti_vL2_205.025483.025483.3	3	3.8686	0.1194	1530.51	1530.64	-83.0373	9	4.008	0.464	1	K.VGAHAGEYGAEALER.M	18	2	*	gi|4504347|ref|NP_000549.1|
1	gi|4504347|ref|NP_000549.1|	gi|4504347|ref|NP_000549.1|	hemoglobin subunit alpha [Homo sapiens]	142	15258	8.7	17	4857	17	4855	2	4856	88.73	0.189276	Pf_3D7-unsyn_polysomes_Ti_vL2_201.016747.016747.3	3	4.4371	0.1992	1530.51	1530.64	-83.0373	2	4.749	0.5	1	K.VGAHAGEYGAEALER.M	18	2	*	gi|4504347|ref|NP_000549.1|
1	gi|4504347|ref|NP_000549.1|	gi|4504347|ref|NP_000549.1|	hemoglobin subunit alpha [Homo sapiens]	142	15258	8.7	17	4857	17	4855	2	4856	88.73	0.189276	Pf_3D7-unsyn_polysomes_Ti_vL2_205.020649.020649.3	3	4.6638	0.1057	1530.51	1530.64	-83.0373	9	4.251	0.518	1	K.VGAHAGEYGAEALER.M	18	2	*	gi|4504347|ref|NP_000549.1|
1	gi|4504347|ref|NP_000549.1|	gi|4504347|ref|NP_000549.1|	hemoglobin subunit alpha [Homo sapiens]	142	15258	8.7	17	4857	17	4855	2	4856	88.73	0.189276	Pf_3D7-unsyn_polysomes_Ti_vL2_204.022004.022004.3	3	4.5896	0.1429	1530.51	1530.64	-83.0373	1	4.64	0.625	1	K.VGAHAGEYGAEALER.M	18	2	*	gi|4504347|ref|NP_000549.1|
1	gi|4504347|ref|NP_000549.1|	gi|4504347|ref|NP_000549.1|	hemoglobin subunit alpha [Homo sapiens]	142	15258	8.7	17	4857	17	4855	2	4856	88.73	0.189276	Pf_3D7-unsyn_polysomes_Ti_vL2_202.027642.027642.2	2	2.9819	0.2708	1530.53	1530.64	-69.9709	1	5.596	0.571	1	K.VGAHAGEYGAEALER.M	18	2	*	gi|4504347|ref|NP_000549.1|
1	gi|4504347|ref|NP_000549.1|	gi|4504347|ref|NP_000549.1|	hemoglobin subunit alpha [Homo sapiens]	142	15258	8.7	17	4857	17	4855	2	4856	88.73	0.189276	Pf_3D7-unsyn_polysomes_Ti_vL2_203.022972.022972.2	2	3.4651	0.3652	1530.53	1530.64	-69.9709	1	7.246	0.679	1	K.VGAHAGEYGAEALER.M	18	2	*	gi|4504347|ref|NP_000549.1|
1	gi|4504347|ref|NP_000549.1|	gi|4504347|ref|NP_000549.1|	hemoglobin subunit alpha [Homo sapiens]	142	15258	8.7	17	4857	17	4855	2	4856	88.73	0.189276	Pf_3D7-unsyn_polysomes_Ti_vL2_211.006254.006254.2	2	2.3741	0.1801	1530.53	1530.64	-69.9709	8	4.425	0.5	1	K.VGAHAGEYGAEALER.M	18	2	*	gi|4504347|ref|NP_000549.1|
1	gi|4504347|ref|NP_000549.1|	gi|4504347|ref|NP_000549.1|	hemoglobin subunit alpha [Homo sapiens]	142	15258	8.7	17	4857	17	4855	2	4856	88.73	0.189276	Pf_3D7-unsyn_polysomes_Ti_vL2_204.033403.033403.2	2	2.8151	0.3151	1530.53	1530.64	-69.9709	1	5.75	0.643	1	K.VGAHAGEYGAEALER.M	18	2	*	gi|4504347|ref|NP_000549.1|
1	gi|4504347|ref|NP_000549.1|	gi|4504347|ref|NP_000549.1|	hemoglobin subunit alpha [Homo sapiens]	142	15258	8.7	17	4857	17	4855	2	4856	88.73	0.189276	Pf_3D7-unsyn_polysomes_Ti_vL2_207.011336.011336.2	2	3.0526	0.3128	1530.53	1530.64	-69.9709	1	5.121	0.607	1	K.VGAHAGEYGAEALER.M	18	2	*	gi|4504347|ref|NP_000549.1|
1	gi|4504347|ref|NP_000549.1|	gi|4504347|ref|NP_000549.1|	hemoglobin subunit alpha [Homo sapiens]	142	15258	8.7	17	4857	17	4855	2	4856	88.73	0.189276	Pf_3D7-unsyn_polysomes_Ti_vL2_206.002361.002361.3	3	4.346	0.2485	1530.54	1530.64	-63.4376	6	4.936	0.482	1	K.VGAHAGEYGAEALER.M	18	2	*	gi|4504347|ref|NP_000549.1|
1	gi|4504347|ref|NP_000549.1|	gi|4504347|ref|NP_000549.1|	hemoglobin subunit alpha [Homo sapiens]	142	15258	8.7	17	4857	17	4855	2	4856	88.73	0.189276	Pf_3D7-unsyn_polysomes_Ti_vL2_205.034613.034613.3	3	4.0656	0.1015	1530.54	1530.64	-63.4376	2	3.889	0.518	1	K.VGAHAGEYGAEALER.M	18	2	*	gi|4504347|ref|NP_000549.1|
1	gi|4504347|ref|NP_000549.1|	gi|4504347|ref|NP_000549.1|	hemoglobin subunit alpha [Homo sapiens]	142	15258	8.7	17	4857	17	4855	2	4856	88.73	0.189276	Pf_3D7-unsyn_polysomes_Ti_vL2_203.018599.018599.3	3	3.767	0.1396	1530.54	1530.64	-63.4376	8	3.919	0.5	1	K.VGAHAGEYGAEALER.M	18	2	*	gi|4504347|ref|NP_000549.1|
1	gi|4504347|ref|NP_000549.1|	gi|4504347|ref|NP_000549.1|	hemoglobin subunit alpha [Homo sapiens]	142	15258	8.7	17	4857	17	4855	2	4856	88.73	0.189276	Pf_3D7-unsyn_polysomes_Ti_vL2_205.028014.028014.3	3	4.7206	0.1605	1530.54	1530.64	-63.4376	2	4.511	0.554	1	K.VGAHAGEYGAEALER.M	18	2	*	gi|4504347|ref|NP_000549.1|
1	gi|4504347|ref|NP_000549.1|	gi|4504347|ref|NP_000549.1|	hemoglobin subunit alpha [Homo sapiens]	142	15258	8.7	17	4857	17	4855	2	4856	88.73	0.189276	Pf_3D7-unsyn_polysomes_Ti_vL2_205.019307.019307.3	3	4.7924	0.1888	1530.54	1530.64	-63.4376	2	4.653	0.589	1	K.VGAHAGEYGAEALER.M	18	2	*	gi|4504347|ref|NP_000549.1|
1	gi|4504347|ref|NP_000549.1|	gi|4504347|ref|NP_000549.1|	hemoglobin subunit alpha [Homo sapiens]	142	15258	8.7	17	4857	17	4855	2	4856	88.73	0.189276	Pf_3D7-unsyn_polysomes_Ti_vL2_205.027999.027999.3	3	4.4638	0.2263	1530.54	1530.64	-63.4376	1	4.85	0.589	1	K.VGAHAGEYGAEALER.M	18	2	*	gi|4504347|ref|NP_000549.1|
1	gi|4504347|ref|NP_000549.1|	gi|4504347|ref|NP_000549.1|	hemoglobin subunit alpha [Homo sapiens]	142	15258	8.7	17	4857	17	4855	2	4856	88.73	0.189276	Pf_3D7-unsyn_polysomes_Ti_vL2_204.040364.040364.2	2	2.6047	0.1941	1530.55	1530.64	-56.9044	2	4.842	0.571	1	K.VGAHAGEYGAEALER.M	18	2	*	gi|4504347|ref|NP_000549.1|
1	gi|4504347|ref|NP_000549.1|	gi|4504347|ref|NP_000549.1|	hemoglobin subunit alpha [Homo sapiens]	142	15258	8.7	17	4857	17	4855	2	4856	88.73	0.189276	Pf_3D7-unsyn_polysomes_Ti_vL2_207.019576.019576.2	2	2.5876	0.092	1530.55	1530.64	-56.9044	1	3.57	0.607	1	K.VGAHAGEYGAEALER.M	18	2	*	gi|4504347|ref|NP_000549.1|
1	gi|4504347|ref|NP_000549.1|	gi|4504347|ref|NP_000549.1|	hemoglobin subunit alpha [Homo sapiens]	142	15258	8.7	17	4857	17	4855	2	4856	88.73	0.189276	Pf_3D7-unsyn_polysomes_Ti_vL2_204.044138.044138.2	2	3.3632	0.3431	1530.55	1530.64	-56.9044	1	6.03	0.607	1	K.VGAHAGEYGAEALER.M	18	2	*	gi|4504347|ref|NP_000549.1|
1	gi|4504347|ref|NP_000549.1|	gi|4504347|ref|NP_000549.1|	hemoglobin subunit alpha [Homo sapiens]	142	15258	8.7	17	4857	17	4855	2	4856	88.73	0.189276	Pf_3D7-unsyn_polysomes_Ti_vL2_202.001927.001927.2	2	2.4366	0.1208	1530.57	1530.64	-43.838	6	4.926	0.5	1	K.VGAHAGEYGAEALER.M	18	2	*	gi|4504347|ref|NP_000549.1|
1	gi|4504347|ref|NP_000549.1|	gi|4504347|ref|NP_000549.1|	hemoglobin subunit alpha [Homo sapiens]	142	15258	8.7	17	4857	17	4855	2	4856	88.73	0.189276	Pf_3D7-unsyn_polysomes_Ti_vL2_202.027698.027698.2	2	3.4516	0.3962	1530.57	1530.64	-43.838	1	6.695	0.679	1	K.VGAHAGEYGAEALER.M	18	2	*	gi|4504347|ref|NP_000549.1|
1	gi|4504347|ref|NP_000549.1|	gi|4504347|ref|NP_000549.1|	hemoglobin subunit alpha [Homo sapiens]	142	15258	8.7	17	4857	17	4855	2	4856	88.73	0.189276	Pf_3D7-unsyn_polysomes_Ti_vL2_206.004524.004524.3	3	4.2643	0.1029	1530.57	1530.64	-43.838	2	4.42	0.5	1	K.VGAHAGEYGAEALER.M	18	2	*	gi|4504347|ref|NP_000549.1|
1	gi|4504347|ref|NP_000549.1|	gi|4504347|ref|NP_000549.1|	hemoglobin subunit alpha [Homo sapiens]	142	15258	8.7	17	4857	17	4855	2	4856	88.73	0.189276	Pf_3D7-unsyn_polysomes_Ti_vL2_205.029343.029343.3	3	4.7511	0.1634	1530.57	1530.64	-43.838	4	4.744	0.554	1	K.VGAHAGEYGAEALER.M	18	2	*	gi|4504347|ref|NP_000549.1|
1	gi|4504347|ref|NP_000549.1|	gi|4504347|ref|NP_000549.1|	hemoglobin subunit alpha [Homo sapiens]	142	15258	8.7	17	4857	17	4855	2	4856	88.73	0.189276	Pf_3D7-unsyn_polysomes_Ti_vL2_205.025608.025608.3	3	4.2275	0.1423	1530.57	1530.64	-43.838	6	4.481	0.482	1	K.VGAHAGEYGAEALER.M	18	2	*	gi|4504347|ref|NP_000549.1|
1	gi|4504347|ref|NP_000549.1|	gi|4504347|ref|NP_000549.1|	hemoglobin subunit alpha [Homo sapiens]	142	15258	8.7	17	4857	17	4855	2	4856	88.73	0.189276	Pf_3D7-unsyn_polysomes_Ti_vL2_203.022792.022792.2	2	3.7621	0.4142	1530.59	1530.64	-30.7715	1	6.683	0.679	1	K.VGAHAGEYGAEALER.M	18	2	*	gi|4504347|ref|NP_000549.1|
1	gi|4504347|ref|NP_000549.1|	gi|4504347|ref|NP_000549.1|	hemoglobin subunit alpha [Homo sapiens]	142	15258	8.7	17	4857	17	4855	2	4856	88.73	0.189276	Pf_3D7-unsyn_polysomes_Ti_vL2_207.016438.016438.3	3	4.2816	0.1824	1530.6	1530.64	-24.2383	2	4.398	0.554	1	K.VGAHAGEYGAEALER.M	18	2	*	gi|4504347|ref|NP_000549.1|
1	gi|4504347|ref|NP_000549.1|	gi|4504347|ref|NP_000549.1|	hemoglobin subunit alpha [Homo sapiens]	142	15258	8.7	17	4857	17	4855	2	4856	88.73	0.189276	Pf_3D7-unsyn_polysomes_Ti_vL2_206.018694.018694.3	3	3.9126	0.1612	1530.6	1530.64	-24.2383	2	3.926	0.464	1	K.VGAHAGEYGAEALER.M	18	2	*	gi|4504347|ref|NP_000549.1|
1	gi|4504347|ref|NP_000549.1|	gi|4504347|ref|NP_000549.1|	hemoglobin subunit alpha [Homo sapiens]	142	15258	8.7	17	4857	17	4855	2	4856	88.73	0.189276	Pf_3D7-unsyn_polysomes_Ti_vL2_206.016507.016507.3	3	3.919	0.0903	1530.6	1530.64	-24.2383	2	3.958	0.5	1	K.VGAHAGEYGAEALER.M	18	2	*	gi|4504347|ref|NP_000549.1|
1	gi|4504347|ref|NP_000549.1|	gi|4504347|ref|NP_000549.1|	hemoglobin subunit alpha [Homo sapiens]	142	15258	8.7	17	4857	17	4855	2	4856	88.73	0.189276	Pf_3D7-unsyn_polysomes_Ti_vL2_204.021348.021348.3	3	4.5309	0.1529	1530.6	1530.64	-24.2383	1	4.311	0.571	1	K.VGAHAGEYGAEALER.M	18	2	*	gi|4504347|ref|NP_000549.1|
1	gi|4504347|ref|NP_000549.1|	gi|4504347|ref|NP_000549.1|	hemoglobin subunit alpha [Homo sapiens]	142	15258	8.7	17	4857	17	4855	2	4856	88.73	0.189276	Pf_3D7-unsyn_polysomes_Ti_vL2_206.008153.008153.3	3	4.7589	0.112	1530.6	1530.64	-24.2383	2	4.42	0.554	1	K.VGAHAGEYGAEALER.M	18	2	*	gi|4504347|ref|NP_000549.1|
1	gi|4504347|ref|NP_000549.1|	gi|4504347|ref|NP_000549.1|	hemoglobin subunit alpha [Homo sapiens]	142	15258	8.7	17	4857	17	4855	2	4856	88.73	0.189276	Pf_3D7-unsyn_polysomes_Ti_vL2_205.021298.021298.3	3	4.1194	0.1682	1530.6	1530.64	-24.2383	1	4.242	0.571	1	K.VGAHAGEYGAEALER.M	18	2	*	gi|4504347|ref|NP_000549.1|
1	gi|4504347|ref|NP_000549.1|	gi|4504347|ref|NP_000549.1|	hemoglobin subunit alpha [Homo sapiens]	142	15258	8.7	17	4857	17	4855	2	4856	88.73	0.189276	Pf_3D7-unsyn_polysomes_Ti_vL2_205.038990.038990.3	3	4.5105	0.2152	1530.6	1530.64	-24.2383	1	4.488	0.554	1	K.VGAHAGEYGAEALER.M	18	2	*	gi|4504347|ref|NP_000549.1|
1	gi|4504347|ref|NP_000549.1|	gi|4504347|ref|NP_000549.1|	hemoglobin subunit alpha [Homo sapiens]	142	15258	8.7	17	4857	17	4855	2	4856	88.73	0.189276	Pf_3D7-unsyn_polysomes_Ti_vL2_205.038343.038343.3	3	4.4353	0.1264	1530.6	1530.64	-24.2383	3	4.105	0.536	1	K.VGAHAGEYGAEALER.M	18	2	*	gi|4504347|ref|NP_000549.1|
1	gi|4504347|ref|NP_000549.1|	gi|4504347|ref|NP_000549.1|	hemoglobin subunit alpha [Homo sapiens]	142	15258	8.7	17	4857	17	4855	2	4856	88.73	0.189276	Pf_3D7-unsyn_polysomes_Ti_vL2_203.017362.017362.3	3	4.3954	0.1413	1530.63	1530.64	-4.63859	3	4.56	0.518	1	K.VGAHAGEYGAEALER.M	18	2	*	gi|4504347|ref|NP_000549.1|
1	gi|4504347|ref|NP_000549.1|	gi|4504347|ref|NP_000549.1|	hemoglobin subunit alpha [Homo sapiens]	142	15258	8.7	17	4857	17	4855	2	4856	88.73	0.189276	Pf_3D7-unsyn_polysomes_Ti_vL2_204.022094.022094.3	3	4.1725	0.0883	1530.63	1530.64	-4.63859	5	4.337	0.5	1	K.VGAHAGEYGAEALER.M	18	2	*	gi|4504347|ref|NP_000549.1|
1	gi|4504347|ref|NP_000549.1|	gi|4504347|ref|NP_000549.1|	hemoglobin subunit alpha [Homo sapiens]	142	15258	8.7	17	4857	17	4855	2	4856	88.73	0.189276	Pf_3D7-unsyn_polysomes_Ti_vL2_204.016965.016965.3	3	4.5097	0.1397	1530.63	1530.64	-4.63859	3	4.283	0.536	1	K.VGAHAGEYGAEALER.M	18	2	*	gi|4504347|ref|NP_000549.1|
1	gi|4504347|ref|NP_000549.1|	gi|4504347|ref|NP_000549.1|	hemoglobin subunit alpha [Homo sapiens]	142	15258	8.7	17	4857	17	4855	2	4856	88.73	0.189276	Pf_3D7-unsyn_polysomes_Ti_vL2_204.039721.039721.2	2	3.408	0.3871	1530.65	1530.64	8.42786	1	6.2	0.714	1	K.VGAHAGEYGAEALER.M	18	2	*	gi|4504347|ref|NP_000549.1|
1	gi|4504347|ref|NP_000549.1|	gi|4504347|ref|NP_000549.1|	hemoglobin subunit alpha [Homo sapiens]	142	15258	8.7	17	4857	17	4855	2	4856	88.73	0.189276	Pf_3D7-unsyn_polysomes_Ti_vL2_205.001192.001192.3	3	3.5458	0.1712	1530.66	1530.64	14.9611	4	4.07	0.429	1	K.VGAHAGEYGAEALER.M	18	2	*	gi|4504347|ref|NP_000549.1|
1	gi|4504347|ref|NP_000549.1|	gi|4504347|ref|NP_000549.1|	hemoglobin subunit alpha [Homo sapiens]	142	15258	8.7	17	4857	17	4855	2	4856	88.73	0.189276	Pf_3D7-unsyn_polysomes_Ti_vL2_204.044348.044348.3	3	3.9566	0.1365	1530.66	1530.64	14.9611	7	4.116	0.464	1	K.VGAHAGEYGAEALER.M	18	2	*	gi|4504347|ref|NP_000549.1|
1	gi|4504347|ref|NP_000549.1|	gi|4504347|ref|NP_000549.1|	hemoglobin subunit alpha [Homo sapiens]	142	15258	8.7	17	4857	17	4855	2	4856	88.73	0.189276	Pf_3D7-unsyn_polysomes_Ti_vL2_205.015967.015967.1	1	4.0297	0.4315	1530.67	1530.64	21.4943	1	7.103	0.607	1	K.VGAHAGEYGAEALER.M	18	2	*	gi|4504347|ref|NP_000549.1|
1	gi|4504347|ref|NP_000549.1|	gi|4504347|ref|NP_000549.1|	hemoglobin subunit alpha [Homo sapiens]	142	15258	8.7	17	4857	17	4855	2	4856	88.73	0.189276	Pf_3D7-unsyn_polysomes_Ti_vL2_210.019221.019221.3	3	3.7764	0.0879	1530.69	1530.64	34.5608	5	3.844	0.536	1	K.VGAHAGEYGAEALER.M	18	2	*	gi|4504347|ref|NP_000549.1|
1	gi|4504347|ref|NP_000549.1|	gi|4504347|ref|NP_000549.1|	hemoglobin subunit alpha [Homo sapiens]	142	15258	8.7	17	4857	17	4855	2	4856	88.73	0.189276	Pf_3D7-unsyn_polysomes_Ti_vL2_204.042562.042562.2	2	3.7352	0.4109	1530.69	1530.64	34.5608	1	7.301	0.786	1	K.VGAHAGEYGAEALER.M	18	2	*	gi|4504347|ref|NP_000549.1|
1	gi|4504347|ref|NP_000549.1|	gi|4504347|ref|NP_000549.1|	hemoglobin subunit alpha [Homo sapiens]	142	15258	8.7	17	4857	17	4855	2	4856	88.73	0.189276	Pf_3D7-unsyn_polysomes_Ti_vL2_205.024846.024846.3	3	4.5145	0.1585	1530.69	1530.64	34.5608	3	4.713	0.536	1	K.VGAHAGEYGAEALER.M	18	2	*	gi|4504347|ref|NP_000549.1|
1	gi|4504347|ref|NP_000549.1|	gi|4504347|ref|NP_000549.1|	hemoglobin subunit alpha [Homo sapiens]	142	15258	8.7	17	4857	17	4855	2	4856	88.73	0.189276	Pf_3D7-unsyn_polysomes_Ti_vL2_204.045929.045929.2	2	3.212	0.3135	1530.69	1530.64	34.5608	1	6.036	0.679	1	K.VGAHAGEYGAEALER.M	18	2	*	gi|4504347|ref|NP_000549.1|
1	gi|4504347|ref|NP_000549.1|	gi|4504347|ref|NP_000549.1|	hemoglobin subunit alpha [Homo sapiens]	142	15258	8.7	17	4857	17	4855	2	4856	88.73	0.189276	Pf_3D7-unsyn_polysomes_Ti_vL2_205.016613.016613.3	3	4.8455	0.1472	1530.69	1530.64	34.5608	2	4.723	0.589	1	K.VGAHAGEYGAEALER.M	18	2	*	gi|4504347|ref|NP_000549.1|
1	gi|4504347|ref|NP_000549.1|	gi|4504347|ref|NP_000549.1|	hemoglobin subunit alpha [Homo sapiens]	142	15258	8.7	17	4857	17	4855	2	4856	88.73	0.189276	Pf_3D7-unsyn_polysomes_Ti_vL2_201.016755.016755.3	3	4.704	0.1619	1530.69	1530.64	34.5608	2	4.436	0.589	1	K.VGAHAGEYGAEALER.M	18	2	*	gi|4504347|ref|NP_000549.1|
1	gi|4504347|ref|NP_000549.1|	gi|4504347|ref|NP_000549.1|	hemoglobin subunit alpha [Homo sapiens]	142	15258	8.7	17	4857	17	4855	2	4856	88.73	0.189276	Pf_3D7-unsyn_polysomes_Ti_vL2_208.018071.018071.2	2	2.2063	0.2033	1530.69	1530.64	34.5608	1	4.672	0.536	1	K.VGAHAGEYGAEALER.M	18	2	*	gi|4504347|ref|NP_000549.1|
1	gi|4504347|ref|NP_000549.1|	gi|4504347|ref|NP_000549.1|	hemoglobin subunit alpha [Homo sapiens]	142	15258	8.7	17	4857	17	4855	2	4856	88.73	0.189276	Pf_3D7-unsyn_polysomes_Ti_vL2_211.006694.006694.2	2	2.9339	0.2785	1530.69	1530.64	34.5608	2	5.665	0.571	1	K.VGAHAGEYGAEALER.M	18	2	*	gi|4504347|ref|NP_000549.1|
1	gi|4504347|ref|NP_000549.1|	gi|4504347|ref|NP_000549.1|	hemoglobin subunit alpha [Homo sapiens]	142	15258	8.7	17	4857	17	4855	2	4856	88.73	0.189276	Pf_3D7-unsyn_polysomes_Ti_vL2_207.007449.007449.2	2	2.328	0.1174	1530.71	1530.64	47.6272	1	3.464	0.571	1	K.VGAHAGEYGAEALER.M	18	2	*	gi|4504347|ref|NP_000549.1|
1	gi|4504347|ref|NP_000549.1|	gi|4504347|ref|NP_000549.1|	hemoglobin subunit alpha [Homo sapiens]	142	15258	8.7	17	4857	17	4855	2	4856	88.73	0.189276	Pf_3D7-unsyn_polysomes_Ti_vL2_205.041781.041781.3	3	3.9652	0.1058	1530.72	1530.64	54.1605	4	4.107	0.5	1	K.VGAHAGEYGAEALER.M	18	2	*	gi|4504347|ref|NP_000549.1|
1	gi|4504347|ref|NP_000549.1|	gi|4504347|ref|NP_000549.1|	hemoglobin subunit alpha [Homo sapiens]	142	15258	8.7	17	4857	17	4855	2	4856	88.73	0.189276	Pf_3D7-unsyn_polysomes_Ti_vL2_205.038354.038354.3	3	4.6777	0.1213	1530.72	1530.64	54.1605	2	4.812	0.554	1	K.VGAHAGEYGAEALER.M	18	2	*	gi|4504347|ref|NP_000549.1|
1	gi|4504347|ref|NP_000549.1|	gi|4504347|ref|NP_000549.1|	hemoglobin subunit alpha [Homo sapiens]	142	15258	8.7	17	4857	17	4855	2	4856	88.73	0.189276	Pf_3D7-unsyn_polysomes_Ti_vL2_205.016624.016624.3	3	4.2811	0.1198	1530.72	1530.64	54.1605	7	3.765	0.518	1	K.VGAHAGEYGAEALER.M	18	2	*	gi|4504347|ref|NP_000549.1|
1	gi|4504347|ref|NP_000549.1|	gi|4504347|ref|NP_000549.1|	hemoglobin subunit alpha [Homo sapiens]	142	15258	8.7	17	4857	17	4855	2	4856	88.73	0.189276	Pf_3D7-unsyn_polysomes_Ti_vL2_205.034936.034936.3	3	4.1594	0.1195	1530.72	1530.64	54.1605	6	4.03	0.518	1	K.VGAHAGEYGAEALER.M	18	2	*	gi|4504347|ref|NP_000549.1|
1	gi|4504347|ref|NP_000549.1|	gi|4504347|ref|NP_000549.1|	hemoglobin subunit alpha [Homo sapiens]	142	15258	8.7	17	4857	17	4855	2	4856	88.73	0.189276	Pf_3D7-unsyn_polysomes_Ti_vL2_205.019296.019296.3	3	4.6588	0.1383	1530.72	1530.64	54.1605	9	4.197	0.536	1	K.VGAHAGEYGAEALER.M	18	2	*	gi|4504347|ref|NP_000549.1|
1	gi|4504347|ref|NP_000549.1|	gi|4504347|ref|NP_000549.1|	hemoglobin subunit alpha [Homo sapiens]	142	15258	8.7	17	4857	17	4855	2	4856	88.73	0.189276	Pf_3D7-unsyn_polysomes_Ti_vL2_205.032865.032865.3	3	4.4899	0.1347	1530.72	1530.64	54.1605	3	4.316	0.536	1	K.VGAHAGEYGAEALER.M	18	2	*	gi|4504347|ref|NP_000549.1|
1	gi|4504347|ref|NP_000549.1|	gi|4504347|ref|NP_000549.1|	hemoglobin subunit alpha [Homo sapiens]	142	15258	8.7	17	4857	17	4855	2	4856	88.73	0.189276	Pf_3D7-unsyn_polysomes_Ti_vL2_205.024816.024816.3	3	4.0715	0.1954	1530.72	1530.64	54.1605	9	4.421	0.482	1	K.VGAHAGEYGAEALER.M	18	2	*	gi|4504347|ref|NP_000549.1|
1	gi|4504347|ref|NP_000549.1|	gi|4504347|ref|NP_000549.1|	hemoglobin subunit alpha [Homo sapiens]	142	15258	8.7	17	4857	17	4855	2	4856	88.73	0.189276	Pf_3D7-unsyn_polysomes_Ti_vL2_203.021468.021468.2	2	3.3154	0.2932	1530.73	1530.64	60.6937	3	5.644	0.571	1	K.VGAHAGEYGAEALER.M	18	2	*	gi|4504347|ref|NP_000549.1|
1	gi|4504347|ref|NP_000549.1|	gi|4504347|ref|NP_000549.1|	hemoglobin subunit alpha [Homo sapiens]	142	15258	8.7	17	4857	17	4855	2	4856	88.73	0.189276	Pf_3D7-unsyn_polysomes_Ti_vL2_204.044802.044802.2	2	2.2543	0.1777	1530.73	1530.64	60.6937	2	4.884	0.5	1	K.VGAHAGEYGAEALER.M	18	2	*	gi|4504347|ref|NP_000549.1|
1	gi|4504347|ref|NP_000549.1|	gi|4504347|ref|NP_000549.1|	hemoglobin subunit alpha [Homo sapiens]	142	15258	8.7	17	4857	17	4855	2	4856	88.73	0.189276	Pf_3D7-unsyn_polysomes_Ti_vL2_205.036354.036354.3	3	3.9841	0.1483	1530.75	1530.64	73.7601	5	3.925	0.536	1	K.VGAHAGEYGAEALER.M	18	2	*	gi|4504347|ref|NP_000549.1|
1	gi|4504347|ref|NP_000549.1|	gi|4504347|ref|NP_000549.1|	hemoglobin subunit alpha [Homo sapiens]	142	15258	8.7	17	4857	17	4855	2	4856	88.73	0.189276	Pf_3D7-unsyn_polysomes_Ti_vL2_205.017944.017944.3	3	4.3928	0.1641	1530.75	1530.64	73.7601	5	4.236	0.518	1	K.VGAHAGEYGAEALER.M	18	2	*	gi|4504347|ref|NP_000549.1|
1	gi|4504347|ref|NP_000549.1|	gi|4504347|ref|NP_000549.1|	hemoglobin subunit alpha [Homo sapiens]	142	15258	8.7	17	4857	17	4855	2	4856	88.73	0.189276	Pf_3D7-unsyn_polysomes_Ti_vL2_204.040328.040328.3	3	4.4716	0.173	1530.75	1530.64	73.7601	1	4.421	0.554	1	K.VGAHAGEYGAEALER.M	18	2	*	gi|4504347|ref|NP_000549.1|
1	gi|4504347|ref|NP_000549.1|	gi|4504347|ref|NP_000549.1|	hemoglobin subunit alpha [Homo sapiens]	142	15258	8.7	17	4857	17	4855	2	4856	88.73	0.189276	Pf_3D7-unsyn_polysomes_Ti_vL2_204.028507.028507.2	2	2.1064	0.2626	1530.77	1530.64	86.8266	2	4.634	0.536	1	K.VGAHAGEYGAEALER.M	18	2	*	gi|4504347|ref|NP_000549.1|
1	gi|4504347|ref|NP_000549.1|	gi|4504347|ref|NP_000549.1|	hemoglobin subunit alpha [Homo sapiens]	142	15258	8.7	17	4857	17	4855	2	4856	88.73	0.189276	Pf_3D7-unsyn_polysomes_Ti_vL2_204.044094.044094.2	2	3.6516	0.3241	1530.77	1530.64	86.8266	1	7.01	0.75	1	K.VGAHAGEYGAEALER.M	18	2	*	gi|4504347|ref|NP_000549.1|
1	gi|4504347|ref|NP_000549.1|	gi|4504347|ref|NP_000549.1|	hemoglobin subunit alpha [Homo sapiens]	142	15258	8.7	17	4857	17	4855	2	4856	88.73	0.189276	Pf_3D7-unsyn_polysomes_Ti_vL2_205.015964.015964.3	3	4.4353	0.13	1530.78	1530.64	93.3598	3	4.407	0.554	1	K.VGAHAGEYGAEALER.M	18	2	*	gi|4504347|ref|NP_000549.1|
1	gi|4504347|ref|NP_000549.1|	gi|4504347|ref|NP_000549.1|	hemoglobin subunit alpha [Homo sapiens]	142	15258	8.7	17	4857	17	4855	2	4856	88.73	0.189276	Pf_3D7-unsyn_polysomes_Ti_vL2_204.023457.023457.3	3	4.6918	0.1434	1530.78	1530.64	93.3598	6	4.496	0.518	1	K.VGAHAGEYGAEALER.M	18	2	*	gi|4504347|ref|NP_000549.1|
1	gi|4504347|ref|NP_000549.1|	gi|4504347|ref|NP_000549.1|	hemoglobin subunit alpha [Homo sapiens]	142	15258	8.7	17	4857	17	4855	2	4856	88.73	0.189276	Pf_3D7-unsyn_polysomes_Ti_vL2_201.016799.016799.1	1	4.2173	0.4343	1530.8	1530.64	106.426	1	7.731	0.643	1	K.VGAHAGEYGAEALER.M	18	2	*	gi|4504347|ref|NP_000549.1|
1	gi|4504347|ref|NP_000549.1|	gi|4504347|ref|NP_000549.1|	hemoglobin subunit alpha [Homo sapiens]	142	15258	8.7	17	4857	17	4855	2	4856	88.73	0.189276	Pf_3D7-unsyn_polysomes_Ti_vL2_204.037570.037570.3	3	4.0404	0.1642	1530.81	1530.64	112.959	3	4.654	0.482	1	K.VGAHAGEYGAEALER.M	18	2	*	gi|4504347|ref|NP_000549.1|
1	gi|4504347|ref|NP_000549.1|	gi|4504347|ref|NP_000549.1|	hemoglobin subunit alpha [Homo sapiens]	142	15258	8.7	17	4857	17	4855	2	4856	88.73	0.189276	Pf_3D7-unsyn_polysomes_Ti_vL2_204.041100.041100.2	2	2.8866	0.2564	1530.81	1530.64	112.959	1	5.435	0.643	1	K.VGAHAGEYGAEALER.M	18	2	*	gi|4504347|ref|NP_000549.1|
1	gi|4504347|ref|NP_000549.1|	gi|4504347|ref|NP_000549.1|	hemoglobin subunit alpha [Homo sapiens]	142	15258	8.7	17	4857	17	4855	2	4856	88.73	0.189276	Pf_3D7-unsyn_polysomes_Ti_vL2_206.007660.007660.2	2	2.9441	0.2441	1530.83	1530.64	126.026	1	5.419	0.679	1	K.VGAHAGEYGAEALER.M	18	2	*	gi|4504347|ref|NP_000549.1|
1	gi|4504347|ref|NP_000549.1|	gi|4504347|ref|NP_000549.1|	hemoglobin subunit alpha [Homo sapiens]	142	15258	8.7	17	4857	17	4855	2	4856	88.73	0.189276	Pf_3D7-unsyn_polysomes_Ti_vL2_201.016790.016790.1	1	4.2171	0.4322	1530.84	1530.64	132.559	1	8.088	0.607	1	K.VGAHAGEYGAEALER.M	18	2	*	gi|4504347|ref|NP_000549.1|
1	gi|4504347|ref|NP_000549.1|	gi|4504347|ref|NP_000549.1|	hemoglobin subunit alpha [Homo sapiens]	142	15258	8.7	17	4857	17	4855	2	4856	88.73	0.189276	Pf_3D7-unsyn_polysomes_Ti_vL2_206.007068.007068.3	3	4.3498	0.15	1530.84	1530.64	132.559	4	4.053	0.482	1	K.VGAHAGEYGAEALER.M	18	2	*	gi|4504347|ref|NP_000549.1|
1	gi|4504347|ref|NP_000549.1|	gi|4504347|ref|NP_000549.1|	hemoglobin subunit alpha [Homo sapiens]	142	15258	8.7	17	4857	17	4855	2	4856	88.73	0.189276	Pf_3D7-unsyn_polysomes_Ti_vL2_205.015960.015960.1	1	4.4293	0.444	1530.84	1530.64	132.559	1	8.47	0.679	1	K.VGAHAGEYGAEALER.M	18	2	*	gi|4504347|ref|NP_000549.1|
1	gi|4504347|ref|NP_000549.1|	gi|4504347|ref|NP_000549.1|	hemoglobin subunit alpha [Homo sapiens]	142	15258	8.7	17	4857	17	4855	2	4856	88.73	0.189276	Pf_3D7-unsyn_polysomes_Ti_vL2_206.016607.016607.1	1	4.2847	0.3905	1530.84	1530.64	132.559	1	6.677	0.643	1	K.VGAHAGEYGAEALER.M	18	2	*	gi|4504347|ref|NP_000549.1|
1	gi|4504347|ref|NP_000549.1|	gi|4504347|ref|NP_000549.1|	hemoglobin subunit alpha [Homo sapiens]	142	15258	8.7	17	4857	17	4855	2	4856	88.73	0.189276	Pf_3D7-unsyn_polysomes_Ti_vL2_206.016620.016620.1	1	4.071	0.4404	1530.84	1530.64	132.559	1	7.191	0.536	1	K.VGAHAGEYGAEALER.M	18	2	*	gi|4504347|ref|NP_000549.1|
1	gi|4504347|ref|NP_000549.1|	gi|4504347|ref|NP_000549.1|	hemoglobin subunit alpha [Homo sapiens]	142	15258	8.7	17	4857	17	4855	2	4856	88.73	0.189276	Pf_3D7-unsyn_polysomes_Ti_vL2_205.027129.027129.2	2	3.8288	0.4456	1530.85	1530.64	139.092	1	7.678	0.786	1	K.VGAHAGEYGAEALER.M	18	2	*	gi|4504347|ref|NP_000549.1|
1	gi|4504347|ref|NP_000549.1|	gi|4504347|ref|NP_000549.1|	hemoglobin subunit alpha [Homo sapiens]	142	15258	8.7	17	4857	17	4855	2	4856	88.73	0.189276	Pf_3D7-unsyn_polysomes_Ti_vL2_205.039742.039742.3	3	4.4217	0.1577	1530.87	1530.64	152.159	2	4.453	0.571	1	K.VGAHAGEYGAEALER.M	18	2	*	gi|4504347|ref|NP_000549.1|
1	gi|4504347|ref|NP_000549.1|	gi|4504347|ref|NP_000549.1|	hemoglobin subunit alpha [Homo sapiens]	142	15258	8.7	17	4857	17	4855	2	4856	88.73	0.189276	Pf_3D7-unsyn_polysomes_Ti_vL2_205.016615.016615.1	1	4.1747	0.4313	1530.87	1530.64	152.159	1	8.013	0.607	1	K.VGAHAGEYGAEALER.M	18	2	*	gi|4504347|ref|NP_000549.1|
1	gi|4504347|ref|NP_000549.1|	gi|4504347|ref|NP_000549.1|	hemoglobin subunit alpha [Homo sapiens]	142	15258	8.7	17	4857	17	4855	2	4856	88.73	0.189276	Pf_3D7-unsyn_polysomes_Ti_vL2_205.032048.032048.3	3	4.405	0.1124	1530.87	1530.64	152.159	2	4.158	0.571	1	K.VGAHAGEYGAEALER.M	18	2	*	gi|4504347|ref|NP_000549.1|
1	gi|4504347|ref|NP_000549.1|	gi|4504347|ref|NP_000549.1|	hemoglobin subunit alpha [Homo sapiens]	142	15258	8.7	17	4857	17	4855	2	4856	88.73	0.189276	Pf_3D7-unsyn_polysomes_Ti_vL2_204.020949.020949.2	2	4.2783	0.4456	1530.87	1530.64	152.159	1	7.763	0.786	1	K.VGAHAGEYGAEALER.M	18	2	*	gi|4504347|ref|NP_000549.1|
1	gi|4504347|ref|NP_000549.1|	gi|4504347|ref|NP_000549.1|	hemoglobin subunit alpha [Homo sapiens]	142	15258	8.7	17	4857	17	4855	2	4856	88.73	0.189276	Pf_3D7-unsyn_polysomes_Ti_vL2_205.019967.019967.3	3	4.5398	0.1438	1530.87	1530.64	152.159	3	4.417	0.554	1	K.VGAHAGEYGAEALER.M	18	2	*	gi|4504347|ref|NP_000549.1|
1	gi|4504347|ref|NP_000549.1|	gi|4504347|ref|NP_000549.1|	hemoglobin subunit alpha [Homo sapiens]	142	15258	8.7	17	4857	17	4855	2	4856	88.73	0.189276	Pf_3D7-unsyn_polysomes_Ti_vL2_204.041096.041096.2	2	2.1805	0.2502	1530.87	1530.64	152.159	4	4.854	0.571	1	K.VGAHAGEYGAEALER.M	18	2	*	gi|4504347|ref|NP_000549.1|
1	gi|4504347|ref|NP_000549.1|	gi|4504347|ref|NP_000549.1|	hemoglobin subunit alpha [Homo sapiens]	142	15258	8.7	17	4857	17	4855	2	4856	88.73	0.189276	Pf_3D7-unsyn_polysomes_Ti_vL2_204.041057.041057.3	3	4.5868	0.1222	1530.87	1530.64	152.159	6	4.44	0.518	1	K.VGAHAGEYGAEALER.M	18	2	*	gi|4504347|ref|NP_000549.1|
1	gi|4504347|ref|NP_000549.1|	gi|4504347|ref|NP_000549.1|	hemoglobin subunit alpha [Homo sapiens]	142	15258	8.7	17	4857	17	4855	2	4856	88.73	0.189276	Pf_3D7-unsyn_polysomes_Ti_vL2_206.000997.000997.2	2	2.3474	0.231	1530.87	1530.64	152.159	1	4.954	0.643	1	K.VGAHAGEYGAEALER.M	18	2	*	gi|4504347|ref|NP_000549.1|
1	gi|4504347|ref|NP_000549.1|	gi|4504347|ref|NP_000549.1|	hemoglobin subunit alpha [Homo sapiens]	142	15258	8.7	17	4857	17	4855	2	4856	88.73	0.189276	Pf_3D7-unsyn_polysomes_Ti_vL2_204.016316.016316.1	1	3.9447	0.4595	1530.89	1530.64	165.225	1	7.429	0.571	1	K.VGAHAGEYGAEALER.M	18	2	*	gi|4504347|ref|NP_000549.1|
1	gi|4504347|ref|NP_000549.1|	gi|4504347|ref|NP_000549.1|	hemoglobin subunit alpha [Homo sapiens]	142	15258	8.7	17	4857	17	4855	2	4856	88.73	0.189276	Pf_3D7-unsyn_polysomes_Ti_vL2_204.040385.040385.2	2	2.6258	0.2295	1530.89	1530.64	165.225	1	5.377	0.643	1	K.VGAHAGEYGAEALER.M	18	2	*	gi|4504347|ref|NP_000549.1|
1	gi|4504347|ref|NP_000549.1|	gi|4504347|ref|NP_000549.1|	hemoglobin subunit alpha [Homo sapiens]	142	15258	8.7	17	4857	17	4855	2	4856	88.73	0.189276	Pf_3D7-unsyn_polysomes_Ti_vL2_204.039517.039517.3	3	4.0598	0.2066	1530.9	1530.64	171.759	4	4.798	0.482	1	K.VGAHAGEYGAEALER.M	18	2	*	gi|4504347|ref|NP_000549.1|
1	gi|4504347|ref|NP_000549.1|	gi|4504347|ref|NP_000549.1|	hemoglobin subunit alpha [Homo sapiens]	142	15258	8.7	17	4857	17	4855	2	4856	88.73	0.189276	Pf_3D7-unsyn_polysomes_Ti_vL2_208.018831.018831.2	2	2.5113	0.2278	1530.91	1530.64	178.292	1	5.516	0.5	1	K.VGAHAGEYGAEALER.M	18	2	*	gi|4504347|ref|NP_000549.1|
1	gi|4504347|ref|NP_000549.1|	gi|4504347|ref|NP_000549.1|	hemoglobin subunit alpha [Homo sapiens]	142	15258	8.7	17	4857	17	4855	2	4856	88.73	0.189276	Pf_3D7-unsyn_polysomes_Ti_vL2_205.008382.008382.2	2	3.7876	0.3838	1530.91	1530.64	178.292	1	6.9	0.643	1	K.VGAHAGEYGAEALER.M	18	2	*	gi|4504347|ref|NP_000549.1|
1	gi|4504347|ref|NP_000549.1|	gi|4504347|ref|NP_000549.1|	hemoglobin subunit alpha [Homo sapiens]	142	15258	8.7	17	4857	17	4855	2	4856	88.73	0.189276	Pf_3D7-unsyn_polysomes_Ti_vL2_204.026330.026330.2	2	3.7655	0.423	1530.93	1530.64	191.358	1	8.013	0.75	1	K.VGAHAGEYGAEALER.M	18	2	*	gi|4504347|ref|NP_000549.1|
1	gi|4504347|ref|NP_000549.1|	gi|4504347|ref|NP_000549.1|	hemoglobin subunit alpha [Homo sapiens]	142	15258	8.7	17	4857	17	4855	2	4856	88.73	0.189276	Pf_3D7-unsyn_polysomes_Ti_vL2_204.041727.041727.2	2	3.2446	0.3035	1530.93	1530.64	191.358	1	6.038	0.679	1	K.VGAHAGEYGAEALER.M	18	2	*	gi|4504347|ref|NP_000549.1|
1	gi|4504347|ref|NP_000549.1|	gi|4504347|ref|NP_000549.1|	hemoglobin subunit alpha [Homo sapiens]	142	15258	8.7	17	4857	17	4855	2	4856	88.73	0.189276	Pf_3D7-unsyn_polysomes_Ti_vL2_205.001773.001773.2	2	2.306	0.218	1530.95	1530.64	204.425	1	4.903	0.571	1	K.VGAHAGEYGAEALER.M	18	2	*	gi|4504347|ref|NP_000549.1|
1	gi|4504347|ref|NP_000549.1|	gi|4504347|ref|NP_000549.1|	hemoglobin subunit alpha [Homo sapiens]	142	15258	8.7	17	4857	17	4855	2	4856	88.73	0.189276	Pf_3D7-unsyn_polysomes_Ti_vL2_208.016516.016516.3	3	4.4201	0.111	1530.96	1530.64	210.958	4	4.197	0.536	1	K.VGAHAGEYGAEALER.M	18	2	*	gi|4504347|ref|NP_000549.1|
1	gi|4504347|ref|NP_000549.1|	gi|4504347|ref|NP_000549.1|	hemoglobin subunit alpha [Homo sapiens]	142	15258	8.7	17	4857	17	4855	2	4856	88.73	0.189276	Pf_3D7-unsyn_polysomes_Ti_vL2_206.000898.000898.3	3	4.1299	0.1265	1530.96	1530.64	210.958	3	4.281	0.518	1	K.VGAHAGEYGAEALER.M	18	2	*	gi|4504347|ref|NP_000549.1|
1	gi|4504347|ref|NP_000549.1|	gi|4504347|ref|NP_000549.1|	hemoglobin subunit alpha [Homo sapiens]	142	15258	8.7	17	4857	17	4855	2	4856	88.73	0.189276	Pf_3D7-unsyn_polysomes_Ti_vL2_204.044180.044180.3	3	4.3613	0.157	1530.96	1530.64	210.958	3	4.509	0.536	1	K.VGAHAGEYGAEALER.M	18	2	*	gi|4504347|ref|NP_000549.1|
1	gi|4504347|ref|NP_000549.1|	gi|4504347|ref|NP_000549.1|	hemoglobin subunit alpha [Homo sapiens]	142	15258	8.7	17	4857	17	4855	2	4856	88.73	0.189276	Pf_3D7-unsyn_polysomes_Ti_vL2_206.001615.001615.2	2	2.2126	0.1082	1530.97	1530.64	217.491	1	3.691	0.607	1	K.VGAHAGEYGAEALER.M	18	2	*	gi|4504347|ref|NP_000549.1|
1	gi|4504347|ref|NP_000549.1|	gi|4504347|ref|NP_000549.1|	hemoglobin subunit alpha [Homo sapiens]	142	15258	8.7	17	4857	17	4855	2	4856	88.73	0.189276	Pf_3D7-unsyn_polysomes_Ti_vL2_206.029649.029649.2	2	3.1911	0.2372	1530.97	1530.64	217.491	1	5.451	0.643	1	K.VGAHAGEYGAEALER.M	18	2	*	gi|4504347|ref|NP_000549.1|
1	gi|4504347|ref|NP_000549.1|	gi|4504347|ref|NP_000549.1|	hemoglobin subunit alpha [Homo sapiens]	142	15258	8.7	17	4857	17	4855	2	4856	88.73	0.189276	Pf_3D7-unsyn_polysomes_Ti_vL2_206.001630.001630.2	2	2.5304	0.36	1530.97	1530.64	217.491	1	5.696	0.536	1	K.VGAHAGEYGAEALER.M	18	2	*	gi|4504347|ref|NP_000549.1|
1	gi|4504347|ref|NP_000549.1|	gi|4504347|ref|NP_000549.1|	hemoglobin subunit alpha [Homo sapiens]	142	15258	8.7	17	4857	17	4855	2	4856	88.73	0.189276	Pf_3D7-unsyn_polysomes_Ti_vL2_204.016326.016326.1	1	4.0973	0.4072	1530.99	1530.64	230.558	1	7.823	0.643	1	K.VGAHAGEYGAEALER.M	18	2	*	gi|4504347|ref|NP_000549.1|
1	gi|4504347|ref|NP_000549.1|	gi|4504347|ref|NP_000549.1|	hemoglobin subunit alpha [Homo sapiens]	142	15258	8.7	17	4857	17	4855	2	4856	88.73	0.189276	Pf_3D7-unsyn_polysomes_Ti_vL2_205.016629.016629.1	1	4.0508	0.3807	1531.03	1530.64	256.69	1	7.274	0.571	1	K.VGAHAGEYGAEALER.M	18	2	*	gi|4504347|ref|NP_000549.1|
1	gi|4504347|ref|NP_000549.1|	gi|4504347|ref|NP_000549.1|	hemoglobin subunit alpha [Homo sapiens]	142	15258	8.7	17	4857	17	4855	2	4856	88.73	0.189276	Pf_3D7-unsyn_polysomes_Ti_vL2_205.046569.046569.2	2	2.4133	0.2015	1531.03	1530.64	256.69	1	5.105	0.643	1	K.VGAHAGEYGAEALER.M	18	2	*	gi|4504347|ref|NP_000549.1|
1	gi|4504347|ref|NP_000549.1|	gi|4504347|ref|NP_000549.1|	hemoglobin subunit alpha [Homo sapiens]	142	15258	8.7	17	4857	17	4855	2	4856	88.73	0.189276	Pf_3D7-unsyn_polysomes_Ti_vL2_203.024177.024177.2	2	2.9359	0.2482	1531.03	1530.64	256.69	1	5.13	0.571	1	K.VGAHAGEYGAEALER.M	18	2	*	gi|4504347|ref|NP_000549.1|
1	gi|4504347|ref|NP_000549.1|	gi|4504347|ref|NP_000549.1|	hemoglobin subunit alpha [Homo sapiens]	142	15258	8.7	17	4857	17	4855	2	4856	88.73	0.189276	Pf_3D7-unsyn_polysomes_Ti_vL2_205.029858.029858.2	2	3.7734	0.3862	1531.03	1530.64	256.69	1	7.145	0.821	1	K.VGAHAGEYGAEALER.M	18	2	*	gi|4504347|ref|NP_000549.1|
1	gi|4504347|ref|NP_000549.1|	gi|4504347|ref|NP_000549.1|	hemoglobin subunit alpha [Homo sapiens]	142	15258	8.7	17	4857	17	4855	2	4856	88.73	0.189276	Pf_3D7-unsyn_polysomes_Ti_vL2_205.023980.023980.2	2	4.0123	0.4109	1531.03	1530.64	256.69	1	7.087	0.786	1	K.VGAHAGEYGAEALER.M	18	2	*	gi|4504347|ref|NP_000549.1|
1	gi|4504347|ref|NP_000549.1|	gi|4504347|ref|NP_000549.1|	hemoglobin subunit alpha [Homo sapiens]	142	15258	8.7	17	4857	17	4855	2	4856	88.73	0.189276	Pf_3D7-unsyn_polysomes_Ti_vL2_203.020194.020194.2	2	2.8886	0.1866	1531.05	1530.64	269.757	1	5.108	0.679	1	K.VGAHAGEYGAEALER.M	18	2	*	gi|4504347|ref|NP_000549.1|
1	gi|4504347|ref|NP_000549.1|	gi|4504347|ref|NP_000549.1|	hemoglobin subunit alpha [Homo sapiens]	142	15258	8.7	17	4857	17	4855	2	4856	88.73	0.189276	Pf_3D7-unsyn_polysomes_Ti_vL2_205.039802.039802.2	2	2.3553	0.1903	1531.05	1530.64	269.757	2	4.565	0.571	1	K.VGAHAGEYGAEALER.M	18	2	*	gi|4504347|ref|NP_000549.1|
1	gi|4504347|ref|NP_000549.1|	gi|4504347|ref|NP_000549.1|	hemoglobin subunit alpha [Homo sapiens]	142	15258	8.7	17	4857	17	4855	2	4856	88.73	0.189276	Pf_3D7-unsyn_polysomes_Ti_vL2_203.023181.023181.2	2	2.1995	0.1942	1531.05	1530.64	269.757	1	3.67	0.571	1	K.VGAHAGEYGAEALER.M	18	2	*	gi|4504347|ref|NP_000549.1|
1	gi|4504347|ref|NP_000549.1|	gi|4504347|ref|NP_000549.1|	hemoglobin subunit alpha [Homo sapiens]	142	15258	8.7	17	4857	17	4855	2	4856	88.73	0.189276	Pf_3D7-unsyn_polysomes_Ti_vL2_205.032706.032706.2	2	3.6451	0.447	1531.07	1530.64	282.823	1	7.212	0.75	1	K.VGAHAGEYGAEALER.M	18	2	*	gi|4504347|ref|NP_000549.1|
1	gi|4504347|ref|NP_000549.1|	gi|4504347|ref|NP_000549.1|	hemoglobin subunit alpha [Homo sapiens]	142	15258	8.7	17	4857	17	4855	2	4856	88.73	0.189276	Pf_3D7-unsyn_polysomes_Ti_vL2_204.019593.019593.2	2	3.1624	0.2797	1531.07	1530.64	282.823	1	6.064	0.75	1	K.VGAHAGEYGAEALER.M	18	2	*	gi|4504347|ref|NP_000549.1|
1	gi|4504347|ref|NP_000549.1|	gi|4504347|ref|NP_000549.1|	hemoglobin subunit alpha [Homo sapiens]	142	15258	8.7	17	4857	17	4855	2	4856	88.73	0.189276	Pf_3D7-unsyn_polysomes_Ti_vL2_206.000200.000200.2	2	2.8865	0.2933	1531.09	1530.64	295.89	1	6.138	0.607	1	K.VGAHAGEYGAEALER.M	18	2	*	gi|4504347|ref|NP_000549.1|
1	gi|4504347|ref|NP_000549.1|	gi|4504347|ref|NP_000549.1|	hemoglobin subunit alpha [Homo sapiens]	142	15258	8.7	17	4857	17	4855	2	4856	88.73	0.189276	Pf_3D7-unsyn_polysomes_Ti_vL2_204.020244.020244.2	2	3.9675	0.4107	1531.09	1530.64	295.89	1	8.046	0.786	1	K.VGAHAGEYGAEALER.M	18	2	*	gi|4504347|ref|NP_000549.1|
1	gi|4504347|ref|NP_000549.1|	gi|4504347|ref|NP_000549.1|	hemoglobin subunit alpha [Homo sapiens]	142	15258	8.7	17	4857	17	4855	2	4856	88.73	0.189276	Pf_3D7-unsyn_polysomes_Ti_vL2_204.024236.024236.2	2	3.3605	0.3783	1531.09	1530.64	295.89	1	7.36	0.714	1	K.VGAHAGEYGAEALER.M	18	2	*	gi|4504347|ref|NP_000549.1|
1	gi|4504347|ref|NP_000549.1|	gi|4504347|ref|NP_000549.1|	hemoglobin subunit alpha [Homo sapiens]	142	15258	8.7	17	4857	17	4855	2	4856	88.73	0.189276	Pf_3D7-unsyn_polysomes_Ti_vL2_204.021633.021633.2	2	3.6622	0.3831	1531.09	1530.64	295.89	1	7.004	0.786	1	K.VGAHAGEYGAEALER.M	18	2	*	gi|4504347|ref|NP_000549.1|
1	gi|4504347|ref|NP_000549.1|	gi|4504347|ref|NP_000549.1|	hemoglobin subunit alpha [Homo sapiens]	142	15258	8.7	17	4857	17	4855	2	4856	88.73	0.189276	Pf_3D7-unsyn_polysomes_Ti_vL2_203.016360.016360.2	2	4.0144	0.4272	1531.11	1530.64	308.956	1	8.663	0.786	1	K.VGAHAGEYGAEALER.M	18	2	*	gi|4504347|ref|NP_000549.1|
1	gi|4504347|ref|NP_000549.1|	gi|4504347|ref|NP_000549.1|	hemoglobin subunit alpha [Homo sapiens]	142	15258	8.7	17	4857	17	4855	2	4856	88.73	0.189276	Pf_3D7-unsyn_polysomes_Ti_vL2_208.018886.018886.2	2	2.074	0.254	1531.11	1530.64	308.956	3	4.968	0.536	1	K.VGAHAGEYGAEALER.M	18	2	*	gi|4504347|ref|NP_000549.1|
1	gi|4504347|ref|NP_000549.1|	gi|4504347|ref|NP_000549.1|	hemoglobin subunit alpha [Homo sapiens]	142	15258	8.7	17	4857	17	4855	2	4856	88.73	0.189276	Pf_3D7-unsyn_polysomes_Ti_vL2_203.023192.023192.2	2	2.1148	0.0826	1531.11	1530.64	308.956	3	3.787	0.464	1	K.VGAHAGEYGAEALER.M	18	2	*	gi|4504347|ref|NP_000549.1|
1	gi|4504347|ref|NP_000549.1|	gi|4504347|ref|NP_000549.1|	hemoglobin subunit alpha [Homo sapiens]	142	15258	8.7	17	4857	17	4855	2	4856	88.73	0.189276	Pf_3D7-unsyn_polysomes_Ti_vL2_204.020253.020253.2	2	4.0877	0.4529	1531.11	1530.64	308.956	1	8.387	0.821	1	K.VGAHAGEYGAEALER.M	18	2	*	gi|4504347|ref|NP_000549.1|
1	gi|4504347|ref|NP_000549.1|	gi|4504347|ref|NP_000549.1|	hemoglobin subunit alpha [Homo sapiens]	142	15258	8.7	17	4857	17	4855	2	4856	88.73	0.189276	Pf_3D7-unsyn_polysomes_Ti_vL2_206.029159.029159.2	2	3.4085	0.3883	1531.11	1530.64	308.956	1	6.987	0.643	1	K.VGAHAGEYGAEALER.M	18	2	*	gi|4504347|ref|NP_000549.1|
1	gi|4504347|ref|NP_000549.1|	gi|4504347|ref|NP_000549.1|	hemoglobin subunit alpha [Homo sapiens]	142	15258	8.7	17	4857	17	4855	2	4856	88.73	0.189276	Pf_3D7-unsyn_polysomes_Ti_vL2_205.025560.025560.2	2	3.7646	0.3914	1531.11	1530.64	308.956	1	6.543	0.714	1	K.VGAHAGEYGAEALER.M	18	2	*	gi|4504347|ref|NP_000549.1|
1	gi|4504347|ref|NP_000549.1|	gi|4504347|ref|NP_000549.1|	hemoglobin subunit alpha [Homo sapiens]	142	15258	8.7	17	4857	17	4855	2	4856	88.73	0.189276	Pf_3D7-unsyn_polysomes_Ti_vL2_204.020994.020994.2	2	3.997	0.4225	1531.13	1530.64	322.023	1	7.576	0.821	1	K.VGAHAGEYGAEALER.M	18	2	*	gi|4504347|ref|NP_000549.1|
1	gi|4504347|ref|NP_000549.1|	gi|4504347|ref|NP_000549.1|	hemoglobin subunit alpha [Homo sapiens]	142	15258	8.7	17	4857	17	4855	2	4856	88.73	0.189276	Pf_3D7-unsyn_polysomes_Ti_vL2_205.007912.007912.2	2	3.1642	0.3721	1531.13	1530.64	322.023	1	6.647	0.75	1	K.VGAHAGEYGAEALER.M	18	2	*	gi|4504347|ref|NP_000549.1|
1	gi|4504347|ref|NP_000549.1|	gi|4504347|ref|NP_000549.1|	hemoglobin subunit alpha [Homo sapiens]	142	15258	8.7	17	4857	17	4855	2	4856	88.73	0.189276	Pf_3D7-unsyn_polysomes_Ti_vL2_206.000949.000949.2	2	3.2011	0.2466	1531.13	1530.64	322.023	1	5.863	0.679	1	K.VGAHAGEYGAEALER.M	18	2	*	gi|4504347|ref|NP_000549.1|
1	gi|4504347|ref|NP_000549.1|	gi|4504347|ref|NP_000549.1|	hemoglobin subunit alpha [Homo sapiens]	142	15258	8.7	17	4857	17	4855	2	4856	88.73	0.189276	Pf_3D7-unsyn_polysomes_Ti_vL2_205.043243.043243.2	2	2.8728	0.227	1531.13	1530.64	322.023	1	4.319	0.643	1	K.VGAHAGEYGAEALER.M	18	2	*	gi|4504347|ref|NP_000549.1|
1	gi|4504347|ref|NP_000549.1|	gi|4504347|ref|NP_000549.1|	hemoglobin subunit alpha [Homo sapiens]	142	15258	8.7	17	4857	17	4855	2	4856	88.73	0.189276	Pf_3D7-unsyn_polysomes_Ti_vL2_205.047261.047261.2	2	2.2692	0.177	1531.13	1530.64	322.023	3	4.142	0.536	1	K.VGAHAGEYGAEALER.M	18	2	*	gi|4504347|ref|NP_000549.1|
1	gi|4504347|ref|NP_000549.1|	gi|4504347|ref|NP_000549.1|	hemoglobin subunit alpha [Homo sapiens]	142	15258	8.7	17	4857	17	4855	2	4856	88.73	0.189276	Pf_3D7-unsyn_polysomes_Ti_vL2_206.020455.020455.2	2	3.4844	0.3288	1531.15	1530.64	335.089	1	6.001	0.714	1	K.VGAHAGEYGAEALER.M	18	2	*	gi|4504347|ref|NP_000549.1|
1	gi|4504347|ref|NP_000549.1|	gi|4504347|ref|NP_000549.1|	hemoglobin subunit alpha [Homo sapiens]	142	15258	8.7	17	4857	17	4855	2	4856	88.73	0.189276	Pf_3D7-unsyn_polysomes_Ti_vL2_204.022938.022938.2	2	4.2004	0.462	1531.15	1530.64	335.089	1	8.155	0.786	1	K.VGAHAGEYGAEALER.M	18	2	*	gi|4504347|ref|NP_000549.1|
1	gi|4504347|ref|NP_000549.1|	gi|4504347|ref|NP_000549.1|	hemoglobin subunit alpha [Homo sapiens]	142	15258	8.7	17	4857	17	4855	2	4856	88.73	0.189276	Pf_3D7-unsyn_polysomes_Ti_vL2_206.020448.020448.2	2	3.1869	0.2728	1531.15	1530.64	335.089	1	5.402	0.643	1	K.VGAHAGEYGAEALER.M	18	2	*	gi|4504347|ref|NP_000549.1|
1	gi|4504347|ref|NP_000549.1|	gi|4504347|ref|NP_000549.1|	hemoglobin subunit alpha [Homo sapiens]	142	15258	8.7	17	4857	17	4855	2	4856	88.73	0.189276	Pf_3D7-unsyn_polysomes_Ti_vL2_207.016403.016403.2	2	2.2613	0.1922	1531.17	1530.64	348.156	6	3.987	0.464	1	K.VGAHAGEYGAEALER.M	18	2	*	gi|4504347|ref|NP_000549.1|
1	gi|4504347|ref|NP_000549.1|	gi|4504347|ref|NP_000549.1|	hemoglobin subunit alpha [Homo sapiens]	142	15258	8.7	17	4857	17	4855	2	4856	88.73	0.189276	Pf_3D7-unsyn_polysomes_Ti_vL2_204.024248.024248.2	2	3.9825	0.4108	1531.17	1530.64	348.156	1	6.7	0.679	1	K.VGAHAGEYGAEALER.M	18	2	*	gi|4504347|ref|NP_000549.1|
1	gi|4504347|ref|NP_000549.1|	gi|4504347|ref|NP_000549.1|	hemoglobin subunit alpha [Homo sapiens]	142	15258	8.7	17	4857	17	4855	2	4856	88.73	0.189276	Pf_3D7-unsyn_polysomes_Ti_vL2_206.007070.007070.2	2	2.7636	0.2604	1531.17	1530.64	348.156	1	5.45	0.679	1	K.VGAHAGEYGAEALER.M	18	2	*	gi|4504347|ref|NP_000549.1|
1	gi|4504347|ref|NP_000549.1|	gi|4504347|ref|NP_000549.1|	hemoglobin subunit alpha [Homo sapiens]	142	15258	8.7	17	4857	17	4855	2	4856	88.73	0.189276	Pf_3D7-unsyn_polysomes_Ti_vL2_205.025597.025597.2	2	3.623	0.3531	1531.17	1530.64	348.156	1	7.013	0.714	1	K.VGAHAGEYGAEALER.M	18	2	*	gi|4504347|ref|NP_000549.1|
1	gi|4504347|ref|NP_000549.1|	gi|4504347|ref|NP_000549.1|	hemoglobin subunit alpha [Homo sapiens]	142	15258	8.7	17	4857	17	4855	2	4856	88.73	0.189276	Pf_3D7-unsyn_polysomes_Ti_vL2_206.002248.002248.2	2	3.068	0.3079	1531.17	1530.64	348.156	1	6.182	0.714	1	K.VGAHAGEYGAEALER.M	18	2	*	gi|4504347|ref|NP_000549.1|
1	gi|4504347|ref|NP_000549.1|	gi|4504347|ref|NP_000549.1|	hemoglobin subunit alpha [Homo sapiens]	142	15258	8.7	17	4857	17	4855	2	4856	88.73	0.189276	Pf_3D7-unsyn_polysomes_Ti_vL2_209.007639.007639.2	2	4.1368	0.4394	1531.19	1530.64	361.222	1	7.416	0.786	1	K.VGAHAGEYGAEALER.M	18	2	*	gi|4504347|ref|NP_000549.1|
1	gi|4504347|ref|NP_000549.1|	gi|4504347|ref|NP_000549.1|	hemoglobin subunit alpha [Homo sapiens]	142	15258	8.7	17	4857	17	4855	2	4856	88.73	0.189276	Pf_3D7-unsyn_polysomes_Ti_vL2_205.039096.039096.2	2	2.241	0.1719	1531.19	1530.64	361.222	1	4.698	0.571	1	K.VGAHAGEYGAEALER.M	18	2	*	gi|4504347|ref|NP_000549.1|
1	gi|4504347|ref|NP_000549.1|	gi|4504347|ref|NP_000549.1|	hemoglobin subunit alpha [Homo sapiens]	142	15258	8.7	17	4857	17	4855	2	4856	88.73	0.189276	Pf_3D7-unsyn_polysomes_Ti_vL2_207.018090.018090.2	2	3.0326	0.2094	1531.19	1530.64	361.222	1	5.439	0.607	1	K.VGAHAGEYGAEALER.M	18	2	*	gi|4504347|ref|NP_000549.1|
1	gi|4504347|ref|NP_000549.1|	gi|4504347|ref|NP_000549.1|	hemoglobin subunit alpha [Homo sapiens]	142	15258	8.7	17	4857	17	4855	2	4856	88.73	0.189276	Pf_3D7-unsyn_polysomes_Ti_vL2_205.047288.047288.2	2	2.9441	0.3379	1531.19	1530.64	361.222	1	5.825	0.679	1	K.VGAHAGEYGAEALER.M	18	2	*	gi|4504347|ref|NP_000549.1|
1	gi|4504347|ref|NP_000549.1|	gi|4504347|ref|NP_000549.1|	hemoglobin subunit alpha [Homo sapiens]	142	15258	8.7	17	4857	17	4855	2	4856	88.73	0.189276	Pf_3D7-unsyn_polysomes_Ti_vL2_206.004439.004439.2	2	2.3579	0.1274	1531.19	1530.64	361.222	1	3.55	0.714	1	K.VGAHAGEYGAEALER.M	18	2	*	gi|4504347|ref|NP_000549.1|
1	gi|4504347|ref|NP_000549.1|	gi|4504347|ref|NP_000549.1|	hemoglobin subunit alpha [Homo sapiens]	142	15258	8.7	17	4857	17	4855	2	4856	88.73	0.189276	Pf_3D7-unsyn_polysomes_Ti_vL2_201.018604.018604.2	2	3.5308	0.3732	1531.21	1530.64	374.289	1	6.771	0.821	1	K.VGAHAGEYGAEALER.M	18	2	*	gi|4504347|ref|NP_000549.1|
1	gi|4504347|ref|NP_000549.1|	gi|4504347|ref|NP_000549.1|	hemoglobin subunit alpha [Homo sapiens]	142	15258	8.7	17	4857	17	4855	2	4856	88.73	0.189276	Pf_3D7-unsyn_polysomes_Ti_vL2_206.022787.022787.2	2	2.7571	0.2616	1531.21	1530.64	374.289	1	5.397	0.643	1	K.VGAHAGEYGAEALER.M	18	2	*	gi|4504347|ref|NP_000549.1|
1	gi|4504347|ref|NP_000549.1|	gi|4504347|ref|NP_000549.1|	hemoglobin subunit alpha [Homo sapiens]	142	15258	8.7	17	4857	17	4855	2	4856	88.73	0.189276	Pf_3D7-unsyn_polysomes_Ti_vL2_205.041067.041067.2	2	2.1191	0.1613	1531.21	1530.64	374.289	2	3.741	0.607	1	K.VGAHAGEYGAEALER.M	18	2	*	gi|4504347|ref|NP_000549.1|
1	gi|4504347|ref|NP_000549.1|	gi|4504347|ref|NP_000549.1|	hemoglobin subunit alpha [Homo sapiens]	142	15258	8.7	17	4857	17	4855	2	4856	88.73	0.189276	Pf_3D7-unsyn_polysomes_Ti_vL2_206.007672.007672.2	2	3.5796	0.331	1531.21	1530.64	374.289	1	6.392	0.714	1	K.VGAHAGEYGAEALER.M	18	2	*	gi|4504347|ref|NP_000549.1|
1	gi|4504347|ref|NP_000549.1|	gi|4504347|ref|NP_000549.1|	hemoglobin subunit alpha [Homo sapiens]	142	15258	8.7	17	4857	17	4855	2	4856	88.73	0.189276	Pf_3D7-unsyn_polysomes_Ti_vL2_205.008352.008352.2	2	3.3146	0.3626	1531.23	1530.64	387.355	1	6.557	0.75	1	K.VGAHAGEYGAEALER.M	18	2	*	gi|4504347|ref|NP_000549.1|
1	gi|4504347|ref|NP_000549.1|	gi|4504347|ref|NP_000549.1|	hemoglobin subunit alpha [Homo sapiens]	142	15258	8.7	17	4857	17	4855	2	4856	88.73	0.189276	Pf_3D7-unsyn_polysomes_Ti_vL2_205.029900.029900.2	2	3.4726	0.3278	1531.23	1530.64	387.355	1	6.97	0.75	1	K.VGAHAGEYGAEALER.M	18	2	*	gi|4504347|ref|NP_000549.1|
1	gi|4504347|ref|NP_000549.1|	gi|4504347|ref|NP_000549.1|	hemoglobin subunit alpha [Homo sapiens]	142	15258	8.7	17	4857	17	4855	2	4856	88.73	0.189276	Pf_3D7-unsyn_polysomes_Ti_vL2_205.029044.029044.2	2	4.236	0.5079	1531.23	1530.64	387.355	1	8.35	0.786	1	K.VGAHAGEYGAEALER.M	18	2	*	gi|4504347|ref|NP_000549.1|
1	gi|4504347|ref|NP_000549.1|	gi|4504347|ref|NP_000549.1|	hemoglobin subunit alpha [Homo sapiens]	142	15258	8.7	17	4857	17	4855	2	4856	88.73	0.189276	Pf_3D7-unsyn_polysomes_Ti_vL2_208.019712.019712.2	2	2.4034	0.2813	1531.25	1530.64	400.421	1	5.183	0.571	1	K.VGAHAGEYGAEALER.M	18	2	*	gi|4504347|ref|NP_000549.1|
1	gi|4504347|ref|NP_000549.1|	gi|4504347|ref|NP_000549.1|	hemoglobin subunit alpha [Homo sapiens]	142	15258	8.7	17	4857	17	4855	2	4856	88.73	0.189276	Pf_3D7-unsyn_polysomes_Ti_vL2_205.007391.007391.2	2	2.9906	0.2899	1531.25	1530.64	400.421	1	5.959	0.679	1	K.VGAHAGEYGAEALER.M	18	2	*	gi|4504347|ref|NP_000549.1|
1	gi|4504347|ref|NP_000549.1|	gi|4504347|ref|NP_000549.1|	hemoglobin subunit alpha [Homo sapiens]	142	15258	8.7	17	4857	17	4855	2	4856	88.73	0.189276	Pf_3D7-unsyn_polysomes_Ti_vL2_206.015117.015117.2	2	3.635	0.3788	1531.25	1530.64	400.421	1	7.087	0.714	1	K.VGAHAGEYGAEALER.M	18	2	*	gi|4504347|ref|NP_000549.1|
1	gi|4504347|ref|NP_000549.1|	gi|4504347|ref|NP_000549.1|	hemoglobin subunit alpha [Homo sapiens]	142	15258	8.7	17	4857	17	4855	2	4856	88.73	0.189276	Pf_3D7-unsyn_polysomes_Ti_vL2_205.029011.029011.2	2	3.8783	0.4021	1531.25	1530.64	400.421	1	7.654	0.786	1	K.VGAHAGEYGAEALER.M	18	2	*	gi|4504347|ref|NP_000549.1|
1	gi|4504347|ref|NP_000549.1|	gi|4504347|ref|NP_000549.1|	hemoglobin subunit alpha [Homo sapiens]	142	15258	8.7	17	4857	17	4855	2	4856	88.73	0.189276	Pf_3D7-unsyn_polysomes_Ti_vL2_206.005794.005794.2	2	2.7833	0.2531	1531.25	1530.64	400.421	1	5.411	0.714	1	K.VGAHAGEYGAEALER.M	18	2	*	gi|4504347|ref|NP_000549.1|
1	gi|4504347|ref|NP_000549.1|	gi|4504347|ref|NP_000549.1|	hemoglobin subunit alpha [Homo sapiens]	142	15258	8.7	17	4857	17	4855	2	4856	88.73	0.189276	Pf_3D7-unsyn_polysomes_Ti_vL2_206.000332.000332.2	2	3.0161	0.3406	1531.25	1530.64	400.421	1	5.682	0.714	1	K.VGAHAGEYGAEALER.M	18	2	*	gi|4504347|ref|NP_000549.1|
1	gi|4504347|ref|NP_000549.1|	gi|4504347|ref|NP_000549.1|	hemoglobin subunit alpha [Homo sapiens]	142	15258	8.7	17	4857	17	4855	2	4856	88.73	0.189276	Pf_3D7-unsyn_polysomes_Ti_vL2_206.019435.019435.2	2	4.3512	0.3491	1531.27	1530.64	413.488	1	7.241	0.786	1	K.VGAHAGEYGAEALER.M	18	2	*	gi|4504347|ref|NP_000549.1|
1	gi|4504347|ref|NP_000549.1|	gi|4504347|ref|NP_000549.1|	hemoglobin subunit alpha [Homo sapiens]	142	15258	8.7	17	4857	17	4855	2	4856	88.73	0.189276	Pf_3D7-unsyn_polysomes_Ti_vL2_202.019441.019441.2	2	3.1405	0.3193	1531.27	1530.64	413.488	1	5.63	0.714	1	K.VGAHAGEYGAEALER.M	18	2	*	gi|4504347|ref|NP_000549.1|
1	gi|4504347|ref|NP_000549.1|	gi|4504347|ref|NP_000549.1|	hemoglobin subunit alpha [Homo sapiens]	142	15258	8.7	17	4857	17	4855	2	4856	88.73	0.189276	Pf_3D7-unsyn_polysomes_Ti_vL2_205.040429.040429.2	2	2.5153	0.1671	1531.27	1530.64	413.488	1	4.397	0.607	1	K.VGAHAGEYGAEALER.M	18	2	*	gi|4504347|ref|NP_000549.1|
1	gi|4504347|ref|NP_000549.1|	gi|4504347|ref|NP_000549.1|	hemoglobin subunit alpha [Homo sapiens]	142	15258	8.7	17	4857	17	4855	2	4856	88.73	0.189276	Pf_3D7-unsyn_polysomes_Ti_vL2_205.026274.026274.2	2	3.7565	0.4726	1531.27	1530.64	413.488	1	7.142	0.786	1	K.VGAHAGEYGAEALER.M	18	2	*	gi|4504347|ref|NP_000549.1|
1	gi|4504347|ref|NP_000549.1|	gi|4504347|ref|NP_000549.1|	hemoglobin subunit alpha [Homo sapiens]	142	15258	8.7	17	4857	17	4855	2	4856	88.73	0.189276	Pf_3D7-unsyn_polysomes_Ti_vL2_205.024875.024875.2	2	3.6654	0.4048	1531.29	1530.64	426.554	1	7.51	0.786	1	K.VGAHAGEYGAEALER.M	18	2	*	gi|4504347|ref|NP_000549.1|
1	gi|4504347|ref|NP_000549.1|	gi|4504347|ref|NP_000549.1|	hemoglobin subunit alpha [Homo sapiens]	142	15258	8.7	17	4857	17	4855	2	4856	88.73	0.189276	Pf_3D7-unsyn_polysomes_Ti_vL2_205.028357.028357.2	2	3.7543	0.398	1531.29	1530.64	426.554	1	6.764	0.643	1	K.VGAHAGEYGAEALER.M	18	2	*	gi|4504347|ref|NP_000549.1|
1	gi|4504347|ref|NP_000549.1|	gi|4504347|ref|NP_000549.1|	hemoglobin subunit alpha [Homo sapiens]	142	15258	8.7	17	4857	17	4855	2	4856	88.73	0.189276	Pf_3D7-unsyn_polysomes_Ti_vL2_201.021291.021291.2	2	3.9367	0.4793	1531.31	1530.64	439.621	1	7.715	0.75	1	K.VGAHAGEYGAEALER.M	18	2	*	gi|4504347|ref|NP_000549.1|
1	gi|4504347|ref|NP_000549.1|	gi|4504347|ref|NP_000549.1|	hemoglobin subunit alpha [Homo sapiens]	142	15258	8.7	17	4857	17	4855	2	4856	88.73	0.189276	Pf_3D7-unsyn_polysomes_Ti_vL2_204.040249.040249.3	3	4.1913	0.1283	1531.32	1530.64	446.154	1	4.197	0.536	1	K.VGAHAGEYGAEALER.M	18	2	*	gi|4504347|ref|NP_000549.1|
1	gi|4504347|ref|NP_000549.1|	gi|4504347|ref|NP_000549.1|	hemoglobin subunit alpha [Homo sapiens]	142	15258	8.7	17	4857	17	4855	2	4856	88.73	0.189276	Pf_3D7-unsyn_polysomes_Ti_vL2_201.018577.018577.2	2	3.6554	0.4118	1531.33	1530.64	452.687	1	7.361	0.75	1	K.VGAHAGEYGAEALER.M	18	2	*	gi|4504347|ref|NP_000549.1|
1	gi|4504347|ref|NP_000549.1|	gi|4504347|ref|NP_000549.1|	hemoglobin subunit alpha [Homo sapiens]	142	15258	8.7	17	4857	17	4855	2	4856	88.73	0.189276	Pf_3D7-unsyn_polysomes_Ti_vL2_207.002976.002976.2	2	2.1512	0.1007	1531.33	1530.64	452.687	1	3.669	0.607	1	K.VGAHAGEYGAEALER.M	18	2	*	gi|4504347|ref|NP_000549.1|
1	gi|4504347|ref|NP_000549.1|	gi|4504347|ref|NP_000549.1|	hemoglobin subunit alpha [Homo sapiens]	142	15258	8.7	17	4857	17	4855	2	4856	88.73	0.189276	Pf_3D7-unsyn_polysomes_Ti_vL2_206.005036.005036.2	2	2.8618	0.2877	1531.33	1530.64	452.687	1	5.659	0.679	1	K.VGAHAGEYGAEALER.M	18	2	*	gi|4504347|ref|NP_000549.1|
1	gi|4504347|ref|NP_000549.1|	gi|4504347|ref|NP_000549.1|	hemoglobin subunit alpha [Homo sapiens]	142	15258	8.7	17	4857	17	4855	2	4856	88.73	0.189276	Pf_3D7-unsyn_polysomes_Ti_vL2_204.041881.041881.2	2	3.7698	0.3884	1531.33	1530.64	452.687	1	7.098	0.714	1	K.VGAHAGEYGAEALER.M	18	2	*	gi|4504347|ref|NP_000549.1|
1	gi|4504347|ref|NP_000549.1|	gi|4504347|ref|NP_000549.1|	hemoglobin subunit alpha [Homo sapiens]	142	15258	8.7	17	4857	17	4855	2	4856	88.73	0.189276	Pf_3D7-unsyn_polysomes_Ti_vL2_205.028365.028365.2	2	3.5392	0.325	1531.33	1530.64	452.687	1	6.416	0.75	1	K.VGAHAGEYGAEALER.M	18	2	*	gi|4504347|ref|NP_000549.1|
1	gi|4504347|ref|NP_000549.1|	gi|4504347|ref|NP_000549.1|	hemoglobin subunit alpha [Homo sapiens]	142	15258	8.7	17	4857	17	4855	2	4856	88.73	0.189276	Pf_3D7-unsyn_polysomes_Ti_vL2_205.022586.022586.2	2	3.9826	0.3872	1531.33	1530.64	452.687	1	8.343	0.786	1	K.VGAHAGEYGAEALER.M	18	2	*	gi|4504347|ref|NP_000549.1|
1	gi|4504347|ref|NP_000549.1|	gi|4504347|ref|NP_000549.1|	hemoglobin subunit alpha [Homo sapiens]	142	15258	8.7	17	4857	17	4855	2	4856	88.73	0.189276	Pf_3D7-unsyn_polysomes_Ti_vL2_204.023648.023648.2	2	3.7605	0.3415	1531.35	1530.64	465.754	1	7.091	0.786	1	K.VGAHAGEYGAEALER.M	18	2	*	gi|4504347|ref|NP_000549.1|
1	gi|4504347|ref|NP_000549.1|	gi|4504347|ref|NP_000549.1|	hemoglobin subunit alpha [Homo sapiens]	142	15258	8.7	17	4857	17	4855	2	4856	88.73	0.189276	Pf_3D7-unsyn_polysomes_Ti_vL2_206.019558.019558.2	2	3.9244	0.3844	1531.35	1530.64	465.754	1	8.109	0.714	1	K.VGAHAGEYGAEALER.M	18	2	*	gi|4504347|ref|NP_000549.1|
1	gi|4504347|ref|NP_000549.1|	gi|4504347|ref|NP_000549.1|	hemoglobin subunit alpha [Homo sapiens]	142	15258	8.7	17	4857	17	4855	2	4856	88.73	0.189276	Pf_3D7-unsyn_polysomes_Ti_vL2_204.042749.042749.2	2	3.8405	0.4298	1531.35	1530.64	465.754	1	7.259	0.786	1	K.VGAHAGEYGAEALER.M	18	2	*	gi|4504347|ref|NP_000549.1|
1	gi|4504347|ref|NP_000549.1|	gi|4504347|ref|NP_000549.1|	hemoglobin subunit alpha [Homo sapiens]	142	15258	8.7	17	4857	17	4855	2	4856	88.73	0.189276	Pf_3D7-unsyn_polysomes_Ti_vL2_206.017388.017388.2	2	3.4426	0.318	1531.35	1530.64	465.754	1	6.243	0.821	1	K.VGAHAGEYGAEALER.M	18	2	*	gi|4504347|ref|NP_000549.1|
1	gi|4504347|ref|NP_000549.1|	gi|4504347|ref|NP_000549.1|	hemoglobin subunit alpha [Homo sapiens]	142	15258	8.7	17	4857	17	4855	2	4856	88.73	0.189276	Pf_3D7-unsyn_polysomes_Ti_vL2_205.023322.023322.2	2	3.8533	0.426	1531.35	1530.64	465.754	1	7.795	0.75	1	K.VGAHAGEYGAEALER.M	18	2	*	gi|4504347|ref|NP_000549.1|
1	gi|4504347|ref|NP_000549.1|	gi|4504347|ref|NP_000549.1|	hemoglobin subunit alpha [Homo sapiens]	142	15258	8.7	17	4857	17	4855	2	4856	88.73	0.189276	Pf_3D7-unsyn_polysomes_Ti_vL2_205.031055.031055.2	2	2.4241	0.2853	1531.35	1530.64	465.754	1	5.025	0.571	1	K.VGAHAGEYGAEALER.M	18	2	*	gi|4504347|ref|NP_000549.1|
1	gi|4504347|ref|NP_000549.1|	gi|4504347|ref|NP_000549.1|	hemoglobin subunit alpha [Homo sapiens]	142	15258	8.7	17	4857	17	4855	2	4856	88.73	0.189276	Pf_3D7-unsyn_polysomes_Ti_vL2_203.019627.019627.2	2	3.5289	0.266	1531.37	1530.64	478.82	1	6.453	0.679	1	K.VGAHAGEYGAEALER.M	18	2	*	gi|4504347|ref|NP_000549.1|
1	gi|4504347|ref|NP_000549.1|	gi|4504347|ref|NP_000549.1|	hemoglobin subunit alpha [Homo sapiens]	142	15258	8.7	17	4857	17	4855	2	4856	88.73	0.189276	Pf_3D7-unsyn_polysomes_Ti_vL2_209.007608.007608.2	2	3.804	0.4301	1531.37	1530.64	478.82	1	7.571	0.75	1	K.VGAHAGEYGAEALER.M	18	2	*	gi|4504347|ref|NP_000549.1|
1	gi|4504347|ref|NP_000549.1|	gi|4504347|ref|NP_000549.1|	hemoglobin subunit alpha [Homo sapiens]	142	15258	8.7	17	4857	17	4855	2	4856	88.73	0.189276	Pf_3D7-unsyn_polysomes_Ti_vL2_206.045760.045760.2	2	2.41	0.2003	1531.37	1530.64	478.82	1	4.37	0.607	1	K.VGAHAGEYGAEALER.M	18	2	*	gi|4504347|ref|NP_000549.1|
1	gi|4504347|ref|NP_000549.1|	gi|4504347|ref|NP_000549.1|	hemoglobin subunit alpha [Homo sapiens]	142	15258	8.7	17	4857	17	4855	2	4856	88.73	0.189276	Pf_3D7-unsyn_polysomes_Ti_vL2_205.007343.007343.2	2	3.1751	0.1888	1531.37	1530.64	478.82	1	5.617	0.679	1	K.VGAHAGEYGAEALER.M	18	2	*	gi|4504347|ref|NP_000549.1|
1	gi|4504347|ref|NP_000549.1|	gi|4504347|ref|NP_000549.1|	hemoglobin subunit alpha [Homo sapiens]	142	15258	8.7	17	4857	17	4855	2	4856	88.73	0.189276	Pf_3D7-unsyn_polysomes_Ti_vL2_206.022042.022042.2	2	3.2168	0.3335	1531.37	1530.64	478.82	1	5.85	0.643	1	K.VGAHAGEYGAEALER.M	18	2	*	gi|4504347|ref|NP_000549.1|
1	gi|4504347|ref|NP_000549.1|	gi|4504347|ref|NP_000549.1|	hemoglobin subunit alpha [Homo sapiens]	142	15258	8.7	17	4857	17	4855	2	4856	88.73	0.189276	Pf_3D7-unsyn_polysomes_Ti_vL2_205.023986.023986.2	2	4.2391	0.4725	1531.37	1530.64	478.82	1	8.398	0.786	1	K.VGAHAGEYGAEALER.M	18	2	*	gi|4504347|ref|NP_000549.1|
1	gi|4504347|ref|NP_000549.1|	gi|4504347|ref|NP_000549.1|	hemoglobin subunit alpha [Homo sapiens]	142	15258	8.7	17	4857	17	4855	2	4856	88.73	0.189276	Pf_3D7-unsyn_polysomes_Ti_vL2_206.006237.006237.2	2	2.8249	0.2616	1531.37	1530.64	478.82	1	5.086	0.714	1	K.VGAHAGEYGAEALER.M	18	2	*	gi|4504347|ref|NP_000549.1|
1	gi|4504347|ref|NP_000549.1|	gi|4504347|ref|NP_000549.1|	hemoglobin subunit alpha [Homo sapiens]	142	15258	8.7	17	4857	17	4855	2	4856	88.73	0.189276	Pf_3D7-unsyn_polysomes_Ti_vL2_205.038404.038404.2	2	2.6914	0.1459	1531.37	1530.64	478.82	1	4.166	0.643	1	K.VGAHAGEYGAEALER.M	18	2	*	gi|4504347|ref|NP_000549.1|
1	gi|4504347|ref|NP_000549.1|	gi|4504347|ref|NP_000549.1|	hemoglobin subunit alpha [Homo sapiens]	142	15258	8.7	17	4857	17	4855	2	4856	88.73	0.189276	Pf_3D7-unsyn_polysomes_Ti_vL2_205.043940.043940.2	2	2.432	0.1879	1531.37	1530.64	478.82	1	4.885	0.607	1	K.VGAHAGEYGAEALER.M	18	2	*	gi|4504347|ref|NP_000549.1|
1	gi|4504347|ref|NP_000549.1|	gi|4504347|ref|NP_000549.1|	hemoglobin subunit alpha [Homo sapiens]	142	15258	8.7	17	4857	17	4855	2	4856	88.73	0.189276	Pf_3D7-unsyn_polysomes_Ti_vL2_205.038426.038426.2	2	2.9955	0.2092	1531.37	1530.64	478.82	1	5.14	0.714	1	K.VGAHAGEYGAEALER.M	18	2	*	gi|4504347|ref|NP_000549.1|
1	gi|4504347|ref|NP_000549.1|	gi|4504347|ref|NP_000549.1|	hemoglobin subunit alpha [Homo sapiens]	142	15258	8.7	17	4857	17	4855	2	4856	88.73	0.189276	Pf_3D7-unsyn_polysomes_Ti_vL2_203.028576.028576.2	2	3.5126	0.3405	1531.39	1530.64	491.887	1	6.955	0.75	1	K.VGAHAGEYGAEALER.M	18	2	*	gi|4504347|ref|NP_000549.1|
1	gi|4504347|ref|NP_000549.1|	gi|4504347|ref|NP_000549.1|	hemoglobin subunit alpha [Homo sapiens]	142	15258	8.7	17	4857	17	4855	2	4856	88.73	0.189276	Pf_3D7-unsyn_polysomes_Ti_vL2_205.031091.031091.2	2	2.8303	0.2648	1531.39	1530.64	491.887	1	6.044	0.643	1	K.VGAHAGEYGAEALER.M	18	2	*	gi|4504347|ref|NP_000549.1|
1	gi|4504347|ref|NP_000549.1|	gi|4504347|ref|NP_000549.1|	hemoglobin subunit alpha [Homo sapiens]	142	15258	8.7	17	4857	17	4855	2	4856	88.73	0.189276	Pf_3D7-unsyn_polysomes_Ti_vL2_205.045382.045382.2	2	2.4957	0.1824	1531.39	1530.64	491.887	1	4.959	0.679	1	K.VGAHAGEYGAEALER.M	18	2	*	gi|4504347|ref|NP_000549.1|
1	gi|4504347|ref|NP_000549.1|	gi|4504347|ref|NP_000549.1|	hemoglobin subunit alpha [Homo sapiens]	142	15258	8.7	17	4857	17	4855	2	4856	88.73	0.189276	Pf_3D7-unsyn_polysomes_Ti_vL2_205.041726.041726.2	2	2.9983	0.2759	1531.39	1530.64	491.887	1	5.687	0.679	1	K.VGAHAGEYGAEALER.M	18	2	*	gi|4504347|ref|NP_000549.1|
1	gi|4504347|ref|NP_000549.1|	gi|4504347|ref|NP_000549.1|	hemoglobin subunit alpha [Homo sapiens]	142	15258	8.7	17	4857	17	4855	2	4856	88.73	0.189276	Pf_3D7-unsyn_polysomes_Ti_vL2_206.029717.029717.2	2	2.9647	0.3476	1531.41	1530.64	504.953	1	5.698	0.607	1	K.VGAHAGEYGAEALER.M	18	2	*	gi|4504347|ref|NP_000549.1|
1	gi|4504347|ref|NP_000549.1|	gi|4504347|ref|NP_000549.1|	hemoglobin subunit alpha [Homo sapiens]	142	15258	8.7	17	4857	17	4855	2	4856	88.73	0.189276	Pf_3D7-unsyn_polysomes_Ti_vL2_204.044816.044816.2	2	3.1543	0.3106	1531.41	1530.64	504.953	1	6.576	0.75	1	K.VGAHAGEYGAEALER.M	18	2	*	gi|4504347|ref|NP_000549.1|
1	gi|4504347|ref|NP_000549.1|	gi|4504347|ref|NP_000549.1|	hemoglobin subunit alpha [Homo sapiens]	142	15258	8.7	17	4857	17	4855	2	4856	88.73	0.189276	Pf_3D7-unsyn_polysomes_Ti_vL2_205.027690.027690.2	2	3.8683	0.388	1531.41	1530.64	504.953	1	6.778	0.75	1	K.VGAHAGEYGAEALER.M	18	2	*	gi|4504347|ref|NP_000549.1|
1	gi|4504347|ref|NP_000549.1|	gi|4504347|ref|NP_000549.1|	hemoglobin subunit alpha [Homo sapiens]	142	15258	8.7	17	4857	17	4855	2	4856	88.73	0.189276	Pf_3D7-unsyn_polysomes_Ti_vL2_206.006594.006594.2	2	2.8009	0.1648	1531.41	1530.64	504.953	1	5.336	0.679	1	K.VGAHAGEYGAEALER.M	18	2	*	gi|4504347|ref|NP_000549.1|
1	gi|4504347|ref|NP_000549.1|	gi|4504347|ref|NP_000549.1|	hemoglobin subunit alpha [Homo sapiens]	142	15258	8.7	17	4857	17	4855	2	4856	88.73	0.189276	Pf_3D7-unsyn_polysomes_Ti_vL2_206.021976.021976.2	2	3.1449	0.1804	1531.43	1530.64	518.02	1	5.131	0.714	1	K.VGAHAGEYGAEALER.M	18	2	*	gi|4504347|ref|NP_000549.1|
1	gi|4504347|ref|NP_000549.1|	gi|4504347|ref|NP_000549.1|	hemoglobin subunit alpha [Homo sapiens]	142	15258	8.7	17	4857	17	4855	2	4856	88.73	0.189276	Pf_3D7-unsyn_polysomes_Ti_vL2_205.001107.001107.2	2	2.7045	0.2381	1531.43	1530.64	518.02	1	5.338	0.571	1	K.VGAHAGEYGAEALER.M	18	2	*	gi|4504347|ref|NP_000549.1|
1	gi|4504347|ref|NP_000549.1|	gi|4504347|ref|NP_000549.1|	hemoglobin subunit alpha [Homo sapiens]	142	15258	8.7	17	4857	17	4855	2	4856	88.73	0.189276	Pf_3D7-unsyn_polysomes_Ti_vL2_206.006079.006079.2	2	2.5917	0.1939	1531.43	1530.64	518.02	1	4.576	0.679	1	K.VGAHAGEYGAEALER.M	18	2	*	gi|4504347|ref|NP_000549.1|
1	gi|4504347|ref|NP_000549.1|	gi|4504347|ref|NP_000549.1|	hemoglobin subunit alpha [Homo sapiens]	142	15258	8.7	17	4857	17	4855	2	4856	88.73	0.189276	Pf_3D7-unsyn_polysomes_Ti_vL2_205.043311.043311.2	2	2.4738	0.2315	1531.43	1530.64	518.02	2	4.633	0.571	1	K.VGAHAGEYGAEALER.M	18	2	*	gi|4504347|ref|NP_000549.1|
1	gi|4504347|ref|NP_000549.1|	gi|4504347|ref|NP_000549.1|	hemoglobin subunit alpha [Homo sapiens]	142	15258	8.7	17	4857	17	4855	2	4856	88.73	0.189276	Pf_3D7-unsyn_polysomes_Ti_vL2_202.010934.010934.3	3	3.7001	0.2013	1531.44	1530.64	524.553	5	4.126	0.464	1	K.VGAHAGEYGAEALER.M	18	2	*	gi|4504347|ref|NP_000549.1|
1	gi|4504347|ref|NP_000549.1|	gi|4504347|ref|NP_000549.1|	hemoglobin subunit alpha [Homo sapiens]	142	15258	8.7	17	4857	17	4855	2	4856	88.73	0.189276	Pf_3D7-unsyn_polysomes_Ti_vL2_205.023317.023317.2	2	4.177	0.4057	1531.45	1530.64	531.086	1	7.726	0.786	1	K.VGAHAGEYGAEALER.M	18	2	*	gi|4504347|ref|NP_000549.1|
1	gi|4504347|ref|NP_000549.1|	gi|4504347|ref|NP_000549.1|	hemoglobin subunit alpha [Homo sapiens]	142	15258	8.7	17	4857	17	4855	2	4856	88.73	0.189276	Pf_3D7-unsyn_polysomes_Ti_vL2_206.018727.018727.2	2	4.218	0.3718	1531.45	1530.64	531.086	1	8.016	0.821	1	K.VGAHAGEYGAEALER.M	18	2	*	gi|4504347|ref|NP_000549.1|
1	gi|4504347|ref|NP_000549.1|	gi|4504347|ref|NP_000549.1|	hemoglobin subunit alpha [Homo sapiens]	142	15258	8.7	17	4857	17	4855	2	4856	88.73	0.189276	Pf_3D7-unsyn_polysomes_Ti_vL2_205.027306.027306.3	3	4.8116	0.1877	1531.47	1530.64	544.152	2	4.753	0.607	1	K.VGAHAGEYGAEALER.M	18	2	*	gi|4504347|ref|NP_000549.1|
1	gi|4504347|ref|NP_000549.1|	gi|4504347|ref|NP_000549.1|	hemoglobin subunit alpha [Homo sapiens]	142	15258	8.7	17	4857	17	4855	2	4856	88.73	0.189276	Pf_3D7-unsyn_polysomes_Ti_vL2_202.028330.028330.2	2	2.6522	0.1389	1531.47	1530.64	544.152	1	4.554	0.571	1	K.VGAHAGEYGAEALER.M	18	2	*	gi|4504347|ref|NP_000549.1|
1	gi|4504347|ref|NP_000549.1|	gi|4504347|ref|NP_000549.1|	hemoglobin subunit alpha [Homo sapiens]	142	15258	8.7	17	4857	17	4855	2	4856	88.73	0.189276	Pf_3D7-unsyn_polysomes_Ti_vL2_206.022719.022719.2	2	3.634	0.3092	1531.47	1530.64	544.152	1	6.959	0.714	1	K.VGAHAGEYGAEALER.M	18	2	*	gi|4504347|ref|NP_000549.1|
1	gi|4504347|ref|NP_000549.1|	gi|4504347|ref|NP_000549.1|	hemoglobin subunit alpha [Homo sapiens]	142	15258	8.7	17	4857	17	4855	2	4856	88.73	0.189276	Pf_3D7-unsyn_polysomes_Ti_vL2_203.008290.008290.2	2	3.7047	0.3821	1531.47	1530.64	544.152	1	6.743	0.571	1	K.VGAHAGEYGAEALER.M	18	2	*	gi|4504347|ref|NP_000549.1|
1	gi|4504347|ref|NP_000549.1|	gi|4504347|ref|NP_000549.1|	hemoglobin subunit alpha [Homo sapiens]	142	15258	8.7	17	4857	17	4855	2	4856	88.73	0.189276	Pf_3D7-unsyn_polysomes_Ti_vL2_205.039065.039065.2	2	3.1512	0.2211	1531.47	1530.64	544.152	1	5.856	0.714	1	K.VGAHAGEYGAEALER.M	18	2	*	gi|4504347|ref|NP_000549.1|
1	gi|4504347|ref|NP_000549.1|	gi|4504347|ref|NP_000549.1|	hemoglobin subunit alpha [Homo sapiens]	142	15258	8.7	17	4857	17	4855	2	4856	88.73	0.189276	Pf_3D7-unsyn_polysomes_Ti_vL2_205.032721.032721.2	2	3.4958	0.3443	1531.47	1530.64	544.152	1	6.489	0.75	1	K.VGAHAGEYGAEALER.M	18	2	*	gi|4504347|ref|NP_000549.1|
1	gi|4504347|ref|NP_000549.1|	gi|4504347|ref|NP_000549.1|	hemoglobin subunit alpha [Homo sapiens]	142	15258	8.7	17	4857	17	4855	2	4856	88.73	0.189276	Pf_3D7-unsyn_polysomes_Ti_vL2_204.041828.041828.2	2	4.1029	0.4441	1531.47	1530.64	544.152	1	7.484	0.75	1	K.VGAHAGEYGAEALER.M	18	2	*	gi|4504347|ref|NP_000549.1|
1	gi|4504347|ref|NP_000549.1|	gi|4504347|ref|NP_000549.1|	hemoglobin subunit alpha [Homo sapiens]	142	15258	8.7	17	4857	17	4855	2	4856	88.73	0.189276	Pf_3D7-unsyn_polysomes_Ti_vL2_205.026261.026261.2	2	3.5652	0.3892	1531.47	1530.64	544.152	1	7.043	0.75	1	K.VGAHAGEYGAEALER.M	18	2	*	gi|4504347|ref|NP_000549.1|
1	gi|4504347|ref|NP_000549.1|	gi|4504347|ref|NP_000549.1|	hemoglobin subunit alpha [Homo sapiens]	142	15258	8.7	17	4857	17	4855	2	4856	88.73	0.189276	Pf_3D7-unsyn_polysomes_Ti_vL2_203.019599.019599.2	2	3.4866	0.362	1531.49	1530.64	557.219	1	6.488	0.679	1	K.VGAHAGEYGAEALER.M	18	2	*	gi|4504347|ref|NP_000549.1|
1	gi|4504347|ref|NP_000549.1|	gi|4504347|ref|NP_000549.1|	hemoglobin subunit alpha [Homo sapiens]	142	15258	8.7	17	4857	17	4855	2	4856	88.73	0.189276	Pf_3D7-unsyn_polysomes_Ti_vL2_204.027244.027244.2	2	3.1771	0.2904	1531.51	1530.64	570.285	1	6.778	0.571	1	K.VGAHAGEYGAEALER.M	18	2	*	gi|4504347|ref|NP_000549.1|
1	gi|4504347|ref|NP_000549.1|	gi|4504347|ref|NP_000549.1|	hemoglobin subunit alpha [Homo sapiens]	142	15258	8.7	17	4857	17	4855	2	4856	88.73	0.189276	Pf_3D7-unsyn_polysomes_Ti_vL2_206.046098.046098.2	2	2.4404	0.0803	1531.53	1530.64	583.352	4	4.214	0.536	1	K.VGAHAGEYGAEALER.M	18	2	*	gi|4504347|ref|NP_000549.1|
1	gi|4504347|ref|NP_000549.1|	gi|4504347|ref|NP_000549.1|	hemoglobin subunit alpha [Homo sapiens]	142	15258	8.7	17	4857	17	4855	2	4856	88.73	0.189276	Pf_3D7-unsyn_polysomes_Ti_vL2_204.022106.022106.2	2	3.8523	0.394	1531.53	1530.64	583.352	1	7.342	0.786	1	K.VGAHAGEYGAEALER.M	18	2	*	gi|4504347|ref|NP_000549.1|
1	gi|4504347|ref|NP_000549.1|	gi|4504347|ref|NP_000549.1|	hemoglobin subunit alpha [Homo sapiens]	142	15258	8.7	17	4857	17	4855	2	4856	88.73	0.189276	Pf_3D7-unsyn_polysomes_Ti_vL2_205.043959.043959.2	2	2.5545	0.2429	1531.53	1530.64	583.352	1	4.529	0.607	1	K.VGAHAGEYGAEALER.M	18	2	*	gi|4504347|ref|NP_000549.1|
1	gi|4504347|ref|NP_000549.1|	gi|4504347|ref|NP_000549.1|	hemoglobin subunit alpha [Homo sapiens]	142	15258	8.7	17	4857	17	4855	2	4856	88.73	0.189276	Pf_3D7-unsyn_polysomes_Ti_vL2_204.023088.023088.2	2	3.6556	0.3993	1531.53	1530.64	583.352	1	7.437	0.75	1	K.VGAHAGEYGAEALER.M	18	2	*	gi|4504347|ref|NP_000549.1|
1	gi|4504347|ref|NP_000549.1|	gi|4504347|ref|NP_000549.1|	hemoglobin subunit alpha [Homo sapiens]	142	15258	8.7	17	4857	17	4855	2	4856	88.73	0.189276	Pf_3D7-unsyn_polysomes_Ti_vL2_205.031928.031928.2	2	3.2308	0.3972	1531.53	1530.64	583.352	1	6.838	0.75	1	K.VGAHAGEYGAEALER.M	18	2	*	gi|4504347|ref|NP_000549.1|
1	gi|4504347|ref|NP_000549.1|	gi|4504347|ref|NP_000549.1|	hemoglobin subunit alpha [Homo sapiens]	142	15258	8.7	17	4857	17	4855	2	4856	88.73	0.189276	Pf_3D7-unsyn_polysomes_Ti_vL2_202.025106.025106.2	2	2.9097	0.2202	1531.55	1530.64	596.418	1	5.382	0.571	1	K.VGAHAGEYGAEALER.M	18	2	*	gi|4504347|ref|NP_000549.1|
1	gi|4504347|ref|NP_000549.1|	gi|4504347|ref|NP_000549.1|	hemoglobin subunit alpha [Homo sapiens]	142	15258	8.7	17	4857	17	4855	2	4856	88.73	0.189276	Pf_3D7-unsyn_polysomes_Ti_vL2_205.027376.027376.3	3	4.5218	0.161	1531.56	1530.64	602.952	3	4.298	0.554	1	K.VGAHAGEYGAEALER.M	18	2	*	gi|4504347|ref|NP_000549.1|
1	gi|4504347|ref|NP_000549.1|	gi|4504347|ref|NP_000549.1|	hemoglobin subunit alpha [Homo sapiens]	142	15258	8.7	17	4857	17	4855	2	4856	88.73	0.189276	Pf_3D7-unsyn_polysomes_Ti_vL2_207.000567.000567.2	2	2.3734	0.1173	1531.57	1530.64	609.485	1	3.985	0.643	1	K.VGAHAGEYGAEALER.M	18	2	*	gi|4504347|ref|NP_000549.1|
1	gi|4504347|ref|NP_000549.1|	gi|4504347|ref|NP_000549.1|	hemoglobin subunit alpha [Homo sapiens]	142	15258	8.7	17	4857	17	4855	2	4856	88.73	0.189276	Pf_3D7-unsyn_polysomes_Ti_vL2_205.015969.015969.1	1	3.9808	0.3283	1531.58	1530.64	616.018	1	5.773	0.607	1	K.VGAHAGEYGAEALER.M	18	2	*	gi|4504347|ref|NP_000549.1|
1	gi|4504347|ref|NP_000549.1|	gi|4504347|ref|NP_000549.1|	hemoglobin subunit alpha [Homo sapiens]	142	15258	8.7	17	4857	17	4855	2	4856	88.73	0.189276	Pf_3D7-unsyn_polysomes_Ti_vL2_204.017747.017747.3	3	4.1811	0.1016	1531.59	1530.64	622.551	3	3.96	0.554	1	K.VGAHAGEYGAEALER.M	18	2	*	gi|4504347|ref|NP_000549.1|
1	gi|4504347|ref|NP_000549.1|	gi|4504347|ref|NP_000549.1|	hemoglobin subunit alpha [Homo sapiens]	142	15258	8.7	17	4857	17	4855	2	4856	88.73	0.189276	Pf_3D7-unsyn_polysomes_Ti_vL2_206.032994.032994.2	2	2.4807	0.1472	1531.59	1530.64	622.551	3	4.186	0.464	1	K.VGAHAGEYGAEALER.M	18	2	*	gi|4504347|ref|NP_000549.1|
1	gi|4504347|ref|NP_000549.1|	gi|4504347|ref|NP_000549.1|	hemoglobin subunit alpha [Homo sapiens]	142	15258	8.7	17	4857	17	4855	2	4856	88.73	0.189276	Pf_3D7-unsyn_polysomes_Ti_vL2_205.044609.044609.2	2	2.6642	0.2807	1531.59	1530.64	622.551	1	5.327	0.643	1	K.VGAHAGEYGAEALER.M	18	2	*	gi|4504347|ref|NP_000549.1|
1	gi|4504347|ref|NP_000549.1|	gi|4504347|ref|NP_000549.1|	hemoglobin subunit alpha [Homo sapiens]	142	15258	8.7	17	4857	17	4855	2	4856	88.73	0.189276	Pf_3D7-unsyn_polysomes_Ti_vL2_205.041891.041891.2	2	2.2972	0.1334	1531.59	1530.64	622.551	2	3.983	0.5	1	K.VGAHAGEYGAEALER.M	18	2	*	gi|4504347|ref|NP_000549.1|
1	gi|4504347|ref|NP_000549.1|	gi|4504347|ref|NP_000549.1|	hemoglobin subunit alpha [Homo sapiens]	142	15258	8.7	17	4857	17	4855	2	4856	88.73	0.189276	Pf_3D7-unsyn_polysomes_Ti_vL2_205.041080.041080.2	2	2.8968	0.3018	1531.61	1530.64	635.618	1	5.329	0.679	1	K.VGAHAGEYGAEALER.M	18	2	*	gi|4504347|ref|NP_000549.1|
1	gi|4504347|ref|NP_000549.1|	gi|4504347|ref|NP_000549.1|	hemoglobin subunit alpha [Homo sapiens]	142	15258	8.7	17	4857	17	4855	2	4856	88.73	0.189276	Pf_3D7-unsyn_polysomes_Ti_vL2_206.021514.021514.2	2	3.5955	0.3955	1531.61	1530.64	635.618	1	7.348	0.75	1	K.VGAHAGEYGAEALER.M	18	2	*	gi|4504347|ref|NP_000549.1|
1	gi|4504347|ref|NP_000549.1|	gi|4504347|ref|NP_000549.1|	hemoglobin subunit alpha [Homo sapiens]	142	15258	8.7	17	4857	17	4855	2	4856	88.73	0.189276	Pf_3D7-unsyn_polysomes_Ti_vL2_205.045391.045391.2	2	2.5978	0.1133	1531.61	1530.64	635.618	1	4.855	0.571	1	K.VGAHAGEYGAEALER.M	18	2	*	gi|4504347|ref|NP_000549.1|
1	gi|4504347|ref|NP_000549.1|	gi|4504347|ref|NP_000549.1|	hemoglobin subunit alpha [Homo sapiens]	142	15258	8.7	17	4857	17	4855	2	4856	88.73	0.189276	Pf_3D7-unsyn_polysomes_Ti_vL2_206.009214.009214.2	2	3.8824	0.3396	1531.61	1530.64	635.618	1	6.726	0.714	1	K.VGAHAGEYGAEALER.M	18	2	*	gi|4504347|ref|NP_000549.1|
1	gi|4504347|ref|NP_000549.1|	gi|4504347|ref|NP_000549.1|	hemoglobin subunit alpha [Homo sapiens]	142	15258	8.7	17	4857	17	4855	2	4856	88.73	0.189276	Pf_3D7-unsyn_polysomes_Ti_vL2_201.022622.022622.2	2	3.6769	0.4463	1531.63	1530.64	648.684	1	7.324	0.679	1	K.VGAHAGEYGAEALER.M	18	2	*	gi|4504347|ref|NP_000549.1|
1	gi|4504347|ref|NP_000549.1|	gi|4504347|ref|NP_000549.1|	hemoglobin subunit alpha [Homo sapiens]	142	15258	8.7	17	4857	17	4855	2	4856	88.73	0.189276	Pf_3D7-unsyn_polysomes_Ti_vL2_204.022303.022303.2	2	4.1841	0.4439	1531.63	1530.64	648.684	1	7.339	0.786	1	K.VGAHAGEYGAEALER.M	18	2	*	gi|4504347|ref|NP_000549.1|
1	gi|4504347|ref|NP_000549.1|	gi|4504347|ref|NP_000549.1|	hemoglobin subunit alpha [Homo sapiens]	142	15258	8.7	17	4857	17	4855	2	4856	88.73	0.189276	Pf_3D7-unsyn_polysomes_Ti_vL2_205.041846.041846.2	2	2.9659	0.2383	1531.63	1530.64	648.684	2	4.744	0.536	1	K.VGAHAGEYGAEALER.M	18	2	*	gi|4504347|ref|NP_000549.1|
1	gi|4504347|ref|NP_000549.1|	gi|4504347|ref|NP_000549.1|	hemoglobin subunit alpha [Homo sapiens]	142	15258	8.7	17	4857	17	4855	2	4856	88.73	0.189276	Pf_3D7-unsyn_polysomes_Ti_vL2_204.016986.016986.3	3	4.7296	0.0901	1531.65	1530.64	661.751	7	4.165	0.536	1	K.VGAHAGEYGAEALER.M	18	2	*	gi|4504347|ref|NP_000549.1|
1	gi|4504347|ref|NP_000549.1|	gi|4504347|ref|NP_000549.1|	hemoglobin subunit alpha [Homo sapiens]	142	15258	8.7	17	4857	17	4855	2	4856	88.73	0.189276	Pf_3D7-unsyn_polysomes_Ti_vL2_201.022655.022655.2	2	3.0844	0.2721	1531.65	1530.64	661.751	1	5.682	0.679	1	K.VGAHAGEYGAEALER.M	18	2	*	gi|4504347|ref|NP_000549.1|
1	gi|4504347|ref|NP_000549.1|	gi|4504347|ref|NP_000549.1|	hemoglobin subunit alpha [Homo sapiens]	142	15258	8.7	17	4857	17	4855	2	4856	88.73	0.189276	Pf_3D7-unsyn_polysomes_Ti_vL2_205.044673.044673.2	2	2.8759	0.2542	1531.65	1530.64	661.751	1	5.199	0.679	1	K.VGAHAGEYGAEALER.M	18	2	*	gi|4504347|ref|NP_000549.1|
1	gi|4504347|ref|NP_000549.1|	gi|4504347|ref|NP_000549.1|	hemoglobin subunit alpha [Homo sapiens]	142	15258	8.7	17	4857	17	4855	2	4856	88.73	0.189276	Pf_3D7-unsyn_polysomes_Ti_vL2_205.000285.000285.2	2	2.6522	0.2587	1531.65	1530.64	661.751	1	5.631	0.679	1	K.VGAHAGEYGAEALER.M	18	2	*	gi|4504347|ref|NP_000549.1|
1	gi|4504347|ref|NP_000549.1|	gi|4504347|ref|NP_000549.1|	hemoglobin subunit alpha [Homo sapiens]	142	15258	8.7	17	4857	17	4855	2	4856	88.73	0.189276	Pf_3D7-unsyn_polysomes_Ti_vL2_202.023031.023031.2	2	3.1515	0.1868	1531.67	1530.64	674.817	1	5.2	0.679	1	K.VGAHAGEYGAEALER.M	18	2	*	gi|4504347|ref|NP_000549.1|
1	gi|4504347|ref|NP_000549.1|	gi|4504347|ref|NP_000549.1|	hemoglobin subunit alpha [Homo sapiens]	142	15258	8.7	17	4857	17	4855	2	4856	88.73	0.189276	Pf_3D7-unsyn_polysomes_Ti_vL2_206.003498.003498.2	2	2.5503	0.1572	1531.67	1530.64	674.817	1	4.275	0.571	1	K.VGAHAGEYGAEALER.M	18	2	*	gi|4504347|ref|NP_000549.1|
1	gi|4504347|ref|NP_000549.1|	gi|4504347|ref|NP_000549.1|	hemoglobin subunit alpha [Homo sapiens]	142	15258	8.7	17	4857	17	4855	2	4856	88.73	0.189276	Pf_3D7-unsyn_polysomes_Ti_vL2_206.003366.003366.2	2	2.8111	0.3081	1531.67	1530.64	674.817	1	5.454	0.714	1	K.VGAHAGEYGAEALER.M	18	2	*	gi|4504347|ref|NP_000549.1|
1	gi|4504347|ref|NP_000549.1|	gi|4504347|ref|NP_000549.1|	hemoglobin subunit alpha [Homo sapiens]	142	15258	8.7	17	4857	17	4855	2	4856	88.73	0.189276	Pf_3D7-unsyn_polysomes_Ti_vL2_201.017382.017382.3	3	4.6195	0.1019	1531.68	1530.64	681.35	4	4.101	0.518	1	K.VGAHAGEYGAEALER.M	18	2	*	gi|4504347|ref|NP_000549.1|
1	gi|4504347|ref|NP_000549.1|	gi|4504347|ref|NP_000549.1|	hemoglobin subunit alpha [Homo sapiens]	142	15258	8.7	17	4857	17	4855	2	4856	88.73	0.189276	Pf_3D7-unsyn_polysomes_Ti_vL2_204.039633.039633.2	2	2.9244	0.2385	1531.69	1530.64	687.883	1	5.586	0.643	1	K.VGAHAGEYGAEALER.M	18	2	*	gi|4504347|ref|NP_000549.1|
1	gi|4504347|ref|NP_000549.1|	gi|4504347|ref|NP_000549.1|	hemoglobin subunit alpha [Homo sapiens]	142	15258	8.7	17	4857	17	4855	2	4856	88.73	0.189276	Pf_3D7-unsyn_polysomes_Ti_vL2_203.027554.027554.2	2	2.7388	0.227	1531.71	1530.64	700.95	1	5.054	0.643	1	K.VGAHAGEYGAEALER.M	18	2	*	gi|4504347|ref|NP_000549.1|
1	gi|4504347|ref|NP_000549.1|	gi|4504347|ref|NP_000549.1|	hemoglobin subunit alpha [Homo sapiens]	142	15258	8.7	17	4857	17	4855	2	4856	88.73	0.189276	Pf_3D7-unsyn_polysomes_Ti_vL2_206.032971.032971.2	2	2.6236	0.1223	1531.73	1530.64	714.016	6	5.328	0.5	1	K.VGAHAGEYGAEALER.M	18	2	*	gi|4504347|ref|NP_000549.1|
1	gi|4504347|ref|NP_000549.1|	gi|4504347|ref|NP_000549.1|	hemoglobin subunit alpha [Homo sapiens]	142	15258	8.7	17	4857	17	4855	2	4856	88.73	0.189276	Pf_3D7-unsyn_polysomes_Ti_vL2_204.017434.017434.2	2	3.9884	0.3399	1531.75	1530.64	727.083	1	6.797	0.821	1	K.VGAHAGEYGAEALER.M	18	2	*	gi|4504347|ref|NP_000549.1|
1	gi|4504347|ref|NP_000549.1|	gi|4504347|ref|NP_000549.1|	hemoglobin subunit alpha [Homo sapiens]	142	15258	8.7	17	4857	17	4855	2	4856	88.73	0.189276	Pf_3D7-unsyn_polysomes_Ti_vL2_205.019276.019276.2	2	4.0377	0.4349	1531.75	1530.64	727.083	1	7.764	0.821	1	K.VGAHAGEYGAEALER.M	18	2	*	gi|4504347|ref|NP_000549.1|
1	gi|4504347|ref|NP_000549.1|	gi|4504347|ref|NP_000549.1|	hemoglobin subunit alpha [Homo sapiens]	142	15258	8.7	17	4857	17	4855	2	4856	88.73	0.189276	Pf_3D7-unsyn_polysomes_Ti_vL2_205.026242.026242.3	3	4.4448	0.1307	1531.77	1530.64	740.149	4	3.996	0.536	1	K.VGAHAGEYGAEALER.M	18	2	*	gi|4504347|ref|NP_000549.1|
1	gi|4504347|ref|NP_000549.1|	gi|4504347|ref|NP_000549.1|	hemoglobin subunit alpha [Homo sapiens]	142	15258	8.7	17	4857	17	4855	2	4856	88.73	0.189276	Pf_3D7-unsyn_polysomes_Ti_vL2_204.019626.019626.2	2	3.167	0.2398	1531.77	1530.64	740.149	1	5.272	0.714	1	K.VGAHAGEYGAEALER.M	18	2	*	gi|4504347|ref|NP_000549.1|
1	gi|4504347|ref|NP_000549.1|	gi|4504347|ref|NP_000549.1|	hemoglobin subunit alpha [Homo sapiens]	142	15258	8.7	17	4857	17	4855	2	4856	88.73	0.189276	Pf_3D7-unsyn_polysomes_Ti_vL2_201.020110.020110.2	2	3.2538	0.2573	1531.77	1530.64	740.149	1	5.9	0.607	1	K.VGAHAGEYGAEALER.M	18	2	*	gi|4504347|ref|NP_000549.1|
1	gi|4504347|ref|NP_000549.1|	gi|4504347|ref|NP_000549.1|	hemoglobin subunit alpha [Homo sapiens]	142	15258	8.7	17	4857	17	4855	2	4856	88.73	0.189276	Pf_3D7-unsyn_polysomes_Ti_vL2_205.015978.015978.1	1	3.4023	0.1937	1531.79	1530.64	753.216	1	4.26	0.607	1	K.VGAHAGEYGAEALER.M	18	2	*	gi|4504347|ref|NP_000549.1|
1	gi|4504347|ref|NP_000549.1|	gi|4504347|ref|NP_000549.1|	hemoglobin subunit alpha [Homo sapiens]	142	15258	8.7	17	4857	17	4855	2	4856	88.73	0.189276	Pf_3D7-unsyn_polysomes_Ti_vL2_206.002371.002371.2	2	2.9277	0.276	1531.79	1530.64	753.216	1	6.03	0.75	1	K.VGAHAGEYGAEALER.M	18	2	*	gi|4504347|ref|NP_000549.1|
1	gi|4504347|ref|NP_000549.1|	gi|4504347|ref|NP_000549.1|	hemoglobin subunit alpha [Homo sapiens]	142	15258	8.7	17	4857	17	4855	2	4856	88.73	0.189276	Pf_3D7-unsyn_polysomes_Ti_vL2_205.032057.032057.2	2	2.7577	0.1014	1531.79	1530.64	753.216	1	4.868	0.714	1	K.VGAHAGEYGAEALER.M	18	2	*	gi|4504347|ref|NP_000549.1|
1	gi|4504347|ref|NP_000549.1|	gi|4504347|ref|NP_000549.1|	hemoglobin subunit alpha [Homo sapiens]	142	15258	8.7	17	4857	17	4855	2	4856	88.73	0.189276	Pf_3D7-unsyn_polysomes_Ti_vL2_204.027352.027352.2	2	3.1019	0.3049	1531.81	1530.64	766.282	1	5.832	0.571	1	K.VGAHAGEYGAEALER.M	18	2	*	gi|4504347|ref|NP_000549.1|
1	gi|4504347|ref|NP_000549.1|	gi|4504347|ref|NP_000549.1|	hemoglobin subunit alpha [Homo sapiens]	142	15258	8.7	17	4857	17	4855	2	4856	88.73	0.189276	Pf_3D7-unsyn_polysomes_Ti_vL2_201.017901.017901.2	2	3.6216	0.2958	1531.85	1530.64	792.415	1	5.922	0.714	1	K.VGAHAGEYGAEALER.M	18	2	*	gi|4504347|ref|NP_000549.1|
1	gi|4504347|ref|NP_000549.1|	gi|4504347|ref|NP_000549.1|	hemoglobin subunit alpha [Homo sapiens]	142	15258	8.7	17	4857	17	4855	2	4856	88.73	0.189276	Pf_3D7-unsyn_polysomes_Ti_vL2_204.016324.016324.1	1	3.1835	0.2195	1531.87	1530.64	805.482	1	4.85	0.571	1	K.VGAHAGEYGAEALER.M	18	2	*	gi|4504347|ref|NP_000549.1|
1	gi|4504347|ref|NP_000549.1|	gi|4504347|ref|NP_000549.1|	hemoglobin subunit alpha [Homo sapiens]	142	15258	8.7	17	4857	17	4855	2	4856	88.73	0.189276	Pf_3D7-unsyn_polysomes_Ti_vL2_202.020204.020204.2	2	2.8661	0.1248	1531.87	1530.64	805.482	1	4.502	0.714	1	K.VGAHAGEYGAEALER.M	18	2	*	gi|4504347|ref|NP_000549.1|
1	gi|4504347|ref|NP_000549.1|	gi|4504347|ref|NP_000549.1|	hemoglobin subunit alpha [Homo sapiens]	142	15258	8.7	17	4857	17	4855	2	4856	88.73	0.189276	Pf_3D7-unsyn_polysomes_Ti_vL2_204.043491.043491.2	2	3.4698	0.3015	1531.87	1530.64	805.482	1	5.782	0.75	1	K.VGAHAGEYGAEALER.M	18	2	*	gi|4504347|ref|NP_000549.1|
1	gi|4504347|ref|NP_000549.1|	gi|4504347|ref|NP_000549.1|	hemoglobin subunit alpha [Homo sapiens]	142	15258	8.7	17	4857	17	4855	2	4856	88.73	0.189276	Pf_3D7-unsyn_polysomes_Ti_vL2_204.018246.018246.2	2	3.8025	0.337	1531.87	1530.64	805.482	1	6.535	0.786	1	K.VGAHAGEYGAEALER.M	18	2	*	gi|4504347|ref|NP_000549.1|
1	gi|4504347|ref|NP_000549.1|	gi|4504347|ref|NP_000549.1|	hemoglobin subunit alpha [Homo sapiens]	142	15258	8.7	17	4857	17	4855	2	4856	88.73	0.189276	Pf_3D7-unsyn_polysomes_Ti_vL2_204.018252.018252.3	3	4.4178	0.1234	1531.89	1530.64	818.548	2	4.26	0.518	1	K.VGAHAGEYGAEALER.M	18	2	*	gi|4504347|ref|NP_000549.1|
1	gi|4504347|ref|NP_000549.1|	gi|4504347|ref|NP_000549.1|	hemoglobin subunit alpha [Homo sapiens]	142	15258	8.7	17	4857	17	4855	2	4856	88.73	0.189276	Pf_3D7-unsyn_polysomes_Ti_vL2_206.009046.009046.2	2	2.6411	0.1	1531.89	1530.64	818.548	1	3.562	0.679	1	K.VGAHAGEYGAEALER.M	18	2	*	gi|4504347|ref|NP_000549.1|
1	gi|4504347|ref|NP_000549.1|	gi|4504347|ref|NP_000549.1|	hemoglobin subunit alpha [Homo sapiens]	142	15258	8.7	17	4857	17	4855	2	4856	88.73	0.189276	Pf_3D7-unsyn_polysomes_Ti_vL2_204.018027.018027.3	3	4.4826	0.1684	1531.92	1530.64	838.148	7	4.409	0.518	1	K.VGAHAGEYGAEALER.M	18	2	*	gi|4504347|ref|NP_000549.1|
1	gi|4504347|ref|NP_000549.1|	gi|4504347|ref|NP_000549.1|	hemoglobin subunit alpha [Homo sapiens]	142	15258	8.7	17	4857	17	4855	2	4856	88.73	0.189276	Pf_3D7-unsyn_polysomes_Ti_vL2_204.026618.026618.2	2	2.8314	0.1239	1531.93	1530.64	844.681	1	4.703	0.607	1	K.VGAHAGEYGAEALER.M	18	2	*	gi|4504347|ref|NP_000549.1|
1	gi|4504347|ref|NP_000549.1|	gi|4504347|ref|NP_000549.1|	hemoglobin subunit alpha [Homo sapiens]	142	15258	8.7	17	4857	17	4855	2	4856	88.73	0.189276	Pf_3D7-unsyn_polysomes_Ti_vL2_206.008146.008146.2	2	3.4919	0.2852	1531.93	1530.64	844.681	1	5.977	0.786	1	K.VGAHAGEYGAEALER.M	18	2	*	gi|4504347|ref|NP_000549.1|
1	gi|4504347|ref|NP_000549.1|	gi|4504347|ref|NP_000549.1|	hemoglobin subunit alpha [Homo sapiens]	142	15258	8.7	17	4857	17	4855	2	4856	88.73	0.189276	Pf_3D7-unsyn_polysomes_Ti_vL2_201.016827.016827.1	1	3.5094	0.2976	1531.94	1530.64	851.214	1	5.346	0.571	1	K.VGAHAGEYGAEALER.M	18	2	*	gi|4504347|ref|NP_000549.1|
1	gi|4504347|ref|NP_000549.1|	gi|4504347|ref|NP_000549.1|	hemoglobin subunit alpha [Homo sapiens]	142	15258	8.7	17	4857	17	4855	2	4856	88.73	0.189276	Pf_3D7-unsyn_polysomes_Ti_vL2_205.007968.007968.3	3	4.4666	0.1108	1531.95	1530.64	857.747	6	3.684	0.554	1	K.VGAHAGEYGAEALER.M	18	2	*	gi|4504347|ref|NP_000549.1|
1	gi|4504347|ref|NP_000549.1|	gi|4504347|ref|NP_000549.1|	hemoglobin subunit alpha [Homo sapiens]	142	15258	8.7	17	4857	17	4855	2	4856	88.73	0.189276	Pf_3D7-unsyn_polysomes_Ti_vL2_205.027649.027649.2	2	2.3629	0.164	1531.95	1530.64	857.747	1	4.183	0.643	1	K.VGAHAGEYGAEALER.M	18	2	*	gi|4504347|ref|NP_000549.1|
1	gi|4504347|ref|NP_000549.1|	gi|4504347|ref|NP_000549.1|	hemoglobin subunit alpha [Homo sapiens]	142	15258	8.7	17	4857	17	4855	2	4856	88.73	0.189276	Pf_3D7-unsyn_polysomes_Ti_vL2_205.016640.016640.1	1	3.5798	0.2773	1531.97	1530.64	870.814	1	5.872	0.679	1	K.VGAHAGEYGAEALER.M	18	2	*	gi|4504347|ref|NP_000549.1|
1	gi|4504347|ref|NP_000549.1|	gi|4504347|ref|NP_000549.1|	hemoglobin subunit alpha [Homo sapiens]	142	15258	8.7	17	4857	17	4855	2	4856	88.73	0.189276	Pf_3D7-unsyn_polysomes_Ti_vL2_206.008583.008583.2	2	3.3468	0.2914	1531.97	1530.64	870.814	1	5.91	0.714	1	K.VGAHAGEYGAEALER.M	18	2	*	gi|4504347|ref|NP_000549.1|
1	gi|4504347|ref|NP_000549.1|	gi|4504347|ref|NP_000549.1|	hemoglobin subunit alpha [Homo sapiens]	142	15258	8.7	17	4857	17	4855	2	4856	88.73	0.189276	Pf_3D7-unsyn_polysomes_Ti_vL2_205.016634.016634.2	2	3.4979	0.2744	1531.97	1530.64	870.814	1	5.74	0.786	1	K.VGAHAGEYGAEALER.M	18	2	*	gi|4504347|ref|NP_000549.1|
1	gi|4504347|ref|NP_000549.1|	gi|4504347|ref|NP_000549.1|	hemoglobin subunit alpha [Homo sapiens]	142	15258	8.7	17	4857	17	4855	2	4856	88.73	0.189276	Pf_3D7-unsyn_polysomes_Ti_vL2_204.018277.018277.3	3	4.9342	0.1028	1531.98	1530.64	877.347	3	3.97	0.554	1	K.VGAHAGEYGAEALER.M	18	2	*	gi|4504347|ref|NP_000549.1|
1	gi|4504347|ref|NP_000549.1|	gi|4504347|ref|NP_000549.1|	hemoglobin subunit alpha [Homo sapiens]	142	15258	8.7	17	4857	17	4855	2	4856	88.73	0.189276	Pf_3D7-unsyn_polysomes_Ti_vL2_204.016335.016335.1	1	2.7499	0.2117	1531.99	1530.64	883.88	1	4.243	0.607	1	K.VGAHAGEYGAEALER.M	18	2	*	gi|4504347|ref|NP_000549.1|
1	gi|4504347|ref|NP_000549.1|	gi|4504347|ref|NP_000549.1|	hemoglobin subunit alpha [Homo sapiens]	142	15258	8.7	17	4857	17	4855	2	4856	88.73	0.189276	Pf_3D7-unsyn_polysomes_Ti_vL2_206.018716.018716.2	2	2.8961	0.1345	1531.99	1530.64	883.88	1	4.214	0.643	1	K.VGAHAGEYGAEALER.M	18	2	*	gi|4504347|ref|NP_000549.1|
1	gi|4504347|ref|NP_000549.1|	gi|4504347|ref|NP_000549.1|	hemoglobin subunit alpha [Homo sapiens]	142	15258	8.7	17	4857	17	4855	2	4856	88.73	0.189276	Pf_3D7-unsyn_polysomes_Ti_vL2_205.007892.007892.2	2	3.5538	0.3283	1531.99	1530.64	883.88	1	5.916	0.75	1	K.VGAHAGEYGAEALER.M	18	2	*	gi|4504347|ref|NP_000549.1|
1	gi|4504347|ref|NP_000549.1|	gi|4504347|ref|NP_000549.1|	hemoglobin subunit alpha [Homo sapiens]	142	15258	8.7	17	4857	17	4855	2	4856	88.73	0.189276	Pf_3D7-unsyn_polysomes_Ti_vL2_205.017305.017305.2	2	3.4642	0.3085	1531.99	1530.64	883.88	1	5.601	0.786	1	K.VGAHAGEYGAEALER.M	18	2	*	gi|4504347|ref|NP_000549.1|
1	gi|4504347|ref|NP_000549.1|	gi|4504347|ref|NP_000549.1|	hemoglobin subunit alpha [Homo sapiens]	142	15258	8.7	17	4857	17	4855	2	4856	88.73	0.189276	Pf_3D7-unsyn_polysomes_Ti_vL2_205.015974.015974.2	2	3.5021	0.3011	1531.99	1530.64	883.88	1	6.056	0.786	1	K.VGAHAGEYGAEALER.M	18	2	*	gi|4504347|ref|NP_000549.1|
1	gi|4504347|ref|NP_000549.1|	gi|4504347|ref|NP_000549.1|	hemoglobin subunit alpha [Homo sapiens]	142	15258	8.7	17	4857	17	4855	2	4856	88.73	0.189276	Pf_3D7-unsyn_polysomes_Ti_vL2_201.016816.016816.1	1	3.3438	0.178	1532.01	1530.64	896.947	1	4.835	0.536	1	K.VGAHAGEYGAEALER.M	18	2	*	gi|4504347|ref|NP_000549.1|
1	gi|4504347|ref|NP_000549.1|	gi|4504347|ref|NP_000549.1|	hemoglobin subunit alpha [Homo sapiens]	142	15258	8.7	17	4857	17	4855	2	4856	88.73	0.189276	Pf_3D7-unsyn_polysomes_Ti_vL2_205.041008.041008.3	3	4.8712	0.1586	1532.01	1530.64	896.947	2	4.737	0.589	1	K.VGAHAGEYGAEALER.M	18	2	*	gi|4504347|ref|NP_000549.1|
[truncated: 47,803 more rows]
