# Supplementary material for: Polysome profiling reveals translational control of gene expression in the human malaria parasite Plasmodium falciparum
Source: Genome Biol. 2013 Nov 22;14(11):R128. doi: 10.1186/gb-2013-14-11-r128 (PMC4053746; doi:10.1186/gb-2013-14-11-r128)
Supplement: Additional file 5 — Raw and normalized exon counts for all genes, as well as numbers of reads mapped to the regions 500 bp upstream and 500 bp downstream of each gene. For genes containing introns, the number of reads mapped to each intron and the number of intron-spanning reads are also provided. [file gb-2013-14-11-r128-S5.xlsx]

## Sheet: raw_normalized exon read counts
						raw exon read counts								EDASeq normalized exon read counts (GC content and gene length)								exon counts normalized for mRNA content per parasite								normalized exon counts per 1 kb exon model
		Gene Length	steady-state mRNA				polysomal mRNA				steady-state mRNA				polysomal mRNA				steady-state mRNA				polysomal mRNA				steady-state mRNA				polysomal mRNA				Expression cluster
Gene_ID	Description	(exons)	0h	18h	36h		0h	18h	36h		0h	18h	36h		0h	18h	36h		0h	18h	36h		0h	18h	36h		0h	18h	36h		0h	18h	36h		steady-state mRNA	polysomal mRNA		Comment		n	description
PF3D7_0100100	erythrocyte membrane protein 1, PfEMP1 (VAR)	6492	1918	249	161		51	65	22		215	138	57		39	63	14		40.566	76.6667	57		39	15.75	10		6.24862	11.8094	8.78004		6.00739	2.42606	1.54036		n.a.	n.a.		Not expressed >15% of median level		5772	total number of annotated genes
PF3D7_0100200	rifin (RIF)	996	33	17	6		0	0	6		91	119	49		0	0	15		17.1698	66.1111	49		0	0	10.7143		17.2388	66.3766	49.1968		0	0	10.7573		T-(S)	S				5708	total number of annotated genes excluding mitochondrial and apicoplast rRNA and tRNA (not shown in this file)
PF3D7_0100300	var-like erythrocyte membrane protein 1	3984	375	18	18		0	0	2		n.a.	n.a.	n.a.		n.a.	n.a.	n.a.		n.a.	n.a.	n.a.		n.a.	n.a.	n.a.		n.a.	n.a.	n.a.		n.a.	n.a.	n.a.		n.a.	n.a.		Not expressed >4 reads per gene		87	annotated alternative splice variant
PF3D7_0100400	rifin (RIF)	1119	23	19	30		1	10	10		70	132	166		7	35	26		13.2075	73.3333	166		7	8.75	18.5714		11.803	65.5347	148.347		6.25559	7.81948	16.5965		S	S				45	tRNA
PF3D7_0100500	erythrocyte membrane protein 1 (PfEMP1), exon1, pseudogene (var pseudogene)	111	0	0	0		15	3	3		n.a.	n.a.	n.a.		n.a.	n.a.	n.a.		n.a.	n.a.	n.a.		n.a.	n.a.	n.a.		n.a.	n.a.	n.a.		n.a.	n.a.	n.a.		n.a.	n.a.		Not expressed >4 reads per gene		24	rRNA
PF3D7_0100600	rifin (RIF)	1080	6	2	0		5	0	0		n.a.	n.a.	n.a.		n.a.	n.a.	n.a.		n.a.	n.a.	n.a.		n.a.	n.a.	n.a.		n.a.	n.a.	n.a.		n.a.	n.a.	n.a.		n.a.	n.a.		Not expressed >4 reads per gene		66	non-protein coding transcript
PF3D7_0100700	Plasmodium exported protein, unknown function, fragment	204	0	0	0		0	0	0		n.a.	n.a.	n.a.		n.a.	n.a.	n.a.		n.a.	n.a.	n.a.		n.a.	n.a.	n.a.		n.a.	n.a.	n.a.		n.a.	n.a.	n.a.		n.a.	n.a.		Not expressed >4 reads per gene		35	snRNA
PF3D7_0100800	rifin (RIF)	1035	4	0	2		0	0	0		n.a.	n.a.	n.a.		n.a.	n.a.	n.a.		n.a.	n.a.	n.a.		n.a.	n.a.	n.a.		n.a.	n.a.	n.a.		n.a.	n.a.	n.a.		n.a.	n.a.		Not expressed >4 reads per gene		5451	total number of protein-coding genes
PF3D7_0100900	rifin (RIF)	1053	4	10	2		1	4	0		n.a.	n.a.	n.a.		n.a.	n.a.	n.a.		n.a.	n.a.	n.a.		n.a.	n.a.	n.a.		n.a.	n.a.	n.a.		n.a.	n.a.	n.a.		n.a.	n.a.		Not expressed >4 reads per gene
PF3D7_0101000	rifin (RIF)	1077	15	6	4		13	0	0		n.a.	n.a.	n.a.		n.a.	n.a.	n.a.		n.a.	n.a.	n.a.		n.a.	n.a.	n.a.		n.a.	n.a.	n.a.		n.a.	n.a.	n.a.		n.a.	n.a.		Not expressed >4 reads per gene		388	Not expressed >4 reads per gene
PF3D7_0101100	Plasmodium exported protein (hyp5), unknown function	930	0	0	0		0	0	0		n.a.	n.a.	n.a.		n.a.	n.a.	n.a.		n.a.	n.a.	n.a.		n.a.	n.a.	n.a.		n.a.	n.a.	n.a.		n.a.	n.a.	n.a.		n.a.	n.a.		Not expressed >4 reads per gene		430	Not expressed >15% of median level
PF3D7_0101200	Plasmodium exported protein (hyp4), unknown function	693	2	0	0		0	0	0		n.a.	n.a.	n.a.		n.a.	n.a.	n.a.		n.a.	n.a.	n.a.		n.a.	n.a.	n.a.		n.a.	n.a.	n.a.		n.a.	n.a.	n.a.		n.a.	n.a.		Not expressed >4 reads per gene		4633	genes detected in this study (85.0% of all protein-coding genes)
PF3D7_0101300	Pfmc-2TM Maurer's cleft two transmembrane protein (MC-2TM)	708	0	36	2		32	19	0		2	109	5		53	28	0		0.377358	60.5556	5		53	7	0		0.532992	85.5304	7.06215		74.8588	9.88701	0		T	R
PF3D7_0101400	RESA-like protein, pseudogene	828	0	0	0		0	0	0		n.a.	n.a.	n.a.		n.a.	n.a.	n.a.		n.a.	n.a.	n.a.		n.a.	n.a.	n.a.		n.a.	n.a.	n.a.		n.a.	n.a.	n.a.		n.a.	n.a.		Not expressed >4 reads per gene		626	Not cell-cycle regulated
PF3D7_0101500	erythrocyte membrane protein 1 (PfEMP1), exon2, pseudogene (var (pseudogene))	1647	6	0	2		0	0	0		n.a.	n.a.	n.a.		n.a.	n.a.	n.a.		n.a.	n.a.	n.a.		n.a.	n.a.	n.a.		n.a.	n.a.	n.a.		n.a.	n.a.	n.a.		n.a.	n.a.		Not expressed >4 reads per gene		4007	total number of genes included in study (73.5% of all protein-coding genes)
PF3D7_0101600	rifin (RIF)	1110	29	2	4		0	0	0		n.a.	n.a.	n.a.		n.a.	n.a.	n.a.		n.a.	n.a.	n.a.		n.a.	n.a.	n.a.		n.a.	n.a.	n.a.		n.a.	n.a.	n.a.		n.a.	n.a.		Not expressed >4 reads per gene
PF3D7_0101700	erythrocyte membrane protein 1 (PfEMP1), exon2, pseudogene (var pseudogene)	1359	6	0	0		0	0	0		n.a.	n.a.	n.a.		n.a.	n.a.	n.a.		n.a.	n.a.	n.a.		n.a.	n.a.	n.a.		n.a.	n.a.	n.a.		n.a.	n.a.	n.a.		n.a.	n.a.		Not expressed >4 reads per gene
PF3D7_0101800	stevor	870	2	0	0		0	0	0		n.a.	n.a.	n.a.		n.a.	n.a.	n.a.		n.a.	n.a.	n.a.		n.a.	n.a.	n.a.		n.a.	n.a.	n.a.		n.a.	n.a.	n.a.		n.a.	n.a.		Not expressed >4 reads per gene
PF3D7_0101900	rifin (RIF)	1032	49	0	6		1	0	0		n.a.	n.a.	n.a.		n.a.	n.a.	n.a.		n.a.	n.a.	n.a.		n.a.	n.a.	n.a.		n.a.	n.a.	n.a.		n.a.	n.a.	n.a.		n.a.	n.a.		Not expressed >4 reads per gene
PF3D7_0102000	Plasmodium exported protein (PHISTa), unknown function, pseudogene	759	14	0	0		0	0	0		n.a.	n.a.	n.a.		n.a.	n.a.	n.a.		n.a.	n.a.	n.a.		n.a.	n.a.	n.a.		n.a.	n.a.	n.a.		n.a.	n.a.	n.a.		n.a.	n.a.		Not expressed >4 reads per gene		Data normalization strategy
PF3D7_0102100	stevor, pseudogene	846	13	3	0		0	0	3		n.a.	n.a.	n.a.		n.a.	n.a.	n.a.		n.a.	n.a.	n.a.		n.a.	n.a.	n.a.		n.a.	n.a.	n.a.		n.a.	n.a.	n.a.		n.a.	n.a.		Not expressed >4 reads per gene		1	Raw exon read counts represent the number of mapped reads to all exons of each gene
PF3D7_0102200	ring-infected erythrocyte surface antigen (RESA)	3258	106252	2932	50614		65	339	7093		25152	2397	14685		128	241	4371		4745.66	1331.67	14685		128	60.25	3122.14		1456.62	408.737	4507.37		39.2879	18.4929	958.3		S	S
PF3D7_0102300	Plasmodium exported protein, unknown function	354	89	1175	116		6	826	54		410	4165	834		15	2115	134		77.3585	2313.89	834		15	528.75	95.7143		218.527	6536.41	2355.93		42.3729	1493.64	270.379		T-(S)	T				Column:	raw exon read counts
PF3D7_0102400	lysophospholipase, putative, pseudogene	1152	51	27	25		7	34	23		166	92	95		15	64	43		31.3208	51.1111	95		15	16	30.7143		27.1882	44.3673	82.4653		13.0208	13.8889	26.6617		S	S
PF3D7_0102500	erythrocyte binding antigen-181 (EBA181)	4704	3898	121	17630		79	43	2685		1801	62	5560		121	26	1180		339.811	34.4444	5560		121	6.5	842.857		72.2388	7.32237	1181.97		25.7228	1.3818	179.179		S	S				2	All non-protein coding genes and alternative splice variants were removed
PF3D7_0102600	serine/threonine protein kinase, FIKK family (FIKK1)	1893	83	93	45		25	96	14		95	143	66		60	86	11		17.9245	79.4444	66		60	21.5	7.85714		9.46885	41.9675	34.8653		31.6957	11.3576	4.15063		T-(S)	R				3	Genes with low read counts in all stages (<5 reads) were removed
PF3D7_0102700	merozoite-associated tryptophan-rich antigen, putative	831	314	59	212		19	7	40		789	289	869		69	17	67		148.868	160.556	869		69	4.25	47.8571		179.143	193.208	1045.73		83.0325	5.11432	57.5898		S	R-S				4	Read counts were normalized for GC content and gene length using R package EDASeq
PF3D7_0102800	conserved Plasmodium protein, unknown function	1824	38	251	48		5	358	60		47	344	40		3	955	131		8.86792	191.111	40		3	238.75	93.5714		4.8618	104.776	21.9298		1.64474	130.894	51.3001		T	T-(S)
PF3D7_0102900	aspartyl-tRNA synthetase	1881	1178	1858	240		8	572	84		1958	2857	368		13	636	86		369.434	1587.22	368		13	159	61.4286		196.403	843.818	195.641		6.91122	84.5295	32.6574		T	T-(S)				Column:	EDASeq normalized exon read counts (GC content and gene length)
PF3D7_0103000	conserved Plasmodium protein, unknown function	780	8	20	19		8	8	4		23	64	84		24	13	6		4.33962	35.5556	84		24	3.25	4.28571		5.56362	45.584	107.692		30.7692	4.16667	5.49451		S	R
PF3D7_0103100	conserved Plasmodium protein, unknown function	4905	167	1190	918		42	138	103		99	481	393		16	72	55		18.6792	267.222	393		16	18	39.2857		3.8082	54.4796	80.1223		3.26198	3.66972	8.00932		(T)-S	S				5	exon counts were normalized for the mRNA content per parasite using the following scaling factors:
PF3D7_0103200	nucleoside transporter, putative	1305	777	2596	489		25	3445	677		1297	3603	916		55	4273	1135		244.717	2001.67	916		55	1068.25	810.714		187.523	1533.84	701.916		42.1456	818.582	621.237		T-(S)	T-(S)
PF3D7_0103300	conserved Plasmodium protein, unknown function	2757	461	533	287		14	513	145		384	289	162		10	443	113		72.4528	160.556	162		10	110.75	80.7143		26.2796	58.2356	58.7595		3.62713	40.1705	29.2761		(T)-S	T-(S)					Dataset	Time point	Scaling factor
PF3D7_0103400	zinc-carboxypeptidase, putative	4863	610	2863	2063		98	1348	1021		363	1826	1052		75	1042	629		68.4906	1014.44	1052		75	260.5	449.286		14.084	208.605	216.327		15.4226	53.5678	92.3886		(T)-S	(T)-S					Steady-state mRNA	0h	5.3
PF3D7_0103500	conserved Plasmodium protein, unknown function	5472	80	1084	255		43	33	6		20	343	68		7	22	2		3.77358	190.556	68		7	5.5	1.42857		0.689617	34.8237	12.4269		1.27924	1.00512	0.261069		n.a.	n.a.		Not expressed >15% of median level				18h	1.8
PF3D7_0103600	ATP-dependent RNA helicase, putative	4605	180	1396	286		326	488	101		113	600	92		162	528	64		21.3208	333.333	92		162	132	45.7143		4.62991	72.3851	19.9783		35.1792	28.6645	9.9271		T	R						36h	1
PF3D7_0103700	conserved Plasmodium protein, unknown function	1608	100	144	16		50	171	31		133	113	4		38	187	27		25.0943	62.7778	4		38	46.75	19.2857		15.6059	39.0409	2.48756		23.6318	29.0734	11.9936		T	T					Polysomal mRNA	0h	1
PF3D7_0103800	actin-related protein (ARP1)	1143	38	60	87		15	22	28		113	262	386		45	65	61		21.3208	145.556	386		45	16.25	43.5714		18.6533	127.345	337.708		39.3701	14.217	38.1202		S	R-S						18h	4
PF3D7_0103900	parasite-infected erythrocyte surface protein (PIEPS15)	1728	252	1991	586		10	154	29		379	2902	851		11	145	25		71.5094	1612.22	851		11	36.25	17.8571		41.3828	932.999	492.477		6.36574	20.978	10.334		T-(S)	T-(S)						36h	1.4
PF3D7_0104000	thrombospondin-related sporozoite protein (TRSP)	492	0	3	0		11	6	15		n.a.	n.a.	n.a.		n.a.	n.a.	n.a.		n.a.	n.a.	n.a.		n.a.	n.a.	n.a.		n.a.	n.a.	n.a.		n.a.	n.a.	n.a.		n.a.	n.a.		Not expressed >4 reads per gene
PF3D7_0104100	conserved Plasmodium membrane protein, unknown function	2376	63	147	483		21	4	12		80	151	477		24	1	9		15.0943	83.8889	477		24	0.25	6.42857		6.35284	35.3068	200.758		10.101	0.105219	2.70563		S	R				Column:	exon counts normalized for mRNA content per parasite
PF3D7_0104200	conserved Plasmodium protein, unknown function	1401	2513	2827	3559		10	389	1159		4912	4026	6412		21	540	2235		926.792	2236.67	6412		21	135	1596.43		661.522	1596.48	4576.73		14.9893	96.3597	1139.49		S	S
PF3D7_0104300	ubiquitin carboxyl-terminal hydrolase, putative	10500	10206	7508	10597		292	1471	2659		5399	2638	4893		86	1629	1232		1018.68	1465.56	4893		86	407.25	880		97.0171	139.577	466		8.19048	38.7857	83.8095		S	S				6	read counts were normalized for gene length, by expressing counts per 1kb exon model
PF3D7_0104400	4-hydroxy-3-methylbut-2-enyl diphosphate reductase (LytB)	1608	147	1483	521		26	446	135		207	2314	1023		63	429	132		39.0566	1285.56	1023		63	107.25	94.2857		24.2889	799.475	636.194		39.1791	66.6978	58.6354		n.a.	n.a.		Not cell-cycle regulated		7	Non- or low-expressed genes were removed (defined as <15% of the median counts per kb of exon per dataset)
PF3D7_0104500	conserved Plasmodium protein, unknown function	768	362	568	76		9	917	63		1036	1626	271		17	1418	111		195.472	903.333	271		17	354.5	79.2857		254.52	1176.22	352.865		22.1354	461.589	103.237		T	T
PF3D7_0104600	conserved Plasmodium protein, unknown function	4020	254	456	90		35	47	2		227	157	30		12	36	1		42.8302	87.2222	30		12	9	0.714286		10.6543	21.6971	7.46269		2.98507	2.23881	0.177683		n.a.	n.a.		Not expressed >15% of median level		Column:	normalized exon counts per 1 kb exon model
PF3D7_0104700	transporter, putative	2136	23	3	2		16	0	1		20	5	2		16	0	0		3.77358	2.77778	2		16	0	0		1.76666	1.30046	0.93633		7.49064	0	0		n.a.	n.a.		Not expressed >15% of median level
PF3D7_0104800	novel putative transporter 1:with=GeneDB:PBANKA_020830 (NPT1)	1734	160	1534	702		0	202	125		249	2134	1194		0	210	128		46.9811	1185.56	1194		0	52.5	91.4286		27.0941	683.711	688.581		0	30.2768	52.727		(T)-S	(T)-S
PF3D7_0104900	RNase MRP	n.a.	100	72	19		1	46	32		n.a.	n.a.	n.a.		n.a.	n.a.	n.a.		n.a.	n.a.	n.a.		n.a.	n.a.	n.a.		n.a.	n.a.	n.a.		n.a.	n.a.	n.a.		n.a.	n.a.		non-protein coding transcript		For more details: see Material and Methods
PF3D7_0105000	unspecified product	n.a.	30	15	40		6	46	47		n.a.	n.a.	n.a.		n.a.	n.a.	n.a.		n.a.	n.a.	n.a.		n.a.	n.a.	n.a.		n.a.	n.a.	n.a.		n.a.	n.a.	n.a.		n.a.	n.a.		non-protein coding transcript
PF3D7_0105100	conserved Plasmodium protein, unknown function	432	6	12	2		3	36	6		33	84	17		10	49	13		6.22642	46.6667	17		10	12.25	9.28571		14.413	108.025	39.3519		23.1481	28.3565	21.4947		n.a.	n.a.		Not cell-cycle regulated
PF3D7_0105200	conserved Plasmodium protein, unknown function	1707	45	976	242		31	514	85		45	1440	320		42	612	93		8.49057	800	320		42	153	66.4286		4.97397	468.658	187.463		24.6046	89.6309	38.9154		T-(S)	T-(S)
PF3D7_0105300	cyclase-associated protein, putative (C-CAP)	489	24	11	79		10	308	716		96	35	462		24	466	1396		18.1132	19.4444	462		24	116.5	997.143		37.0413	39.7637	944.785		49.0798	238.241	2039.15		S	S
PF3D7_0105400.1	conserved Plasmodium protein, unknown function	423	13	6	20		9	18	334		71	28	297		27	26	756		13.3962	15.5556	297		27	6.5	540		31.6696	36.7744	702.128		63.8298	15.3664	1276.6		S	S
PF3D7_0105400.2	conserved Plasmodium protein, unknown function	402	12	6	20		9	18	314		n.a.	n.a.	n.a.		n.a.	n.a.	n.a.		n.a.	n.a.	n.a.		n.a.	n.a.	n.a.		n.a.	n.a.	n.a.		n.a.	n.a.	n.a.		n.a.	n.a.		annotated alternative splice variant
PF3D7_0105500	conserved Plasmodium protein, unknown function	1035	12	79	31		13	63	20		35	440	189		29	106	38		6.60377	244.444	189		29	26.5	27.1429		6.38046	236.178	182.609		28.0193	25.6039	26.225		n.a.	n.a.		Not cell-cycle regulated
PF3D7_0105600	conserved Plasmodium protein, unknown function	3675	724	1547	328		68	363	77		424	729	114		28	249	42		80	405	114		28	62.25	30		21.7687	110.204	31.0204		7.61905	16.9388	8.16327		T	T
PF3D7_0105700	asparagine-rich antigen Pfa35-2	9192	401	4311	1336		64	390	181		162	1418	299		18	278	89		30.566	787.778	299		18	69.5	63.5714		3.32529	85.7025	32.5283		1.95822	7.56092	6.91595		T-(S)	(T)-S
PF3D7_0105800	conserved Plasmodium protein, unknown function	2499	202	2242	1718		36	592	411		226	2822	1900		37	789	436		42.6415	1567.78	1900		37	197.25	311.429		17.0634	627.362	760.304		14.8059	78.9316	124.621		(T)-S	(T)-S
PF3D7_0105900	DNA binding protein, putative	1347	88	674	379		43	297	122		144	1094	611		44	393	157		27.1698	607.778	611		44	98.25	112.143		20.1706	451.208	453.601		32.6652	72.9399	83.2538		(T)-S	(T)-S
PF3D7_0106000	conserved Plasmodium protein, unknown function	2769	329	2857	4014		22	176	244		322	2650	2608		15	134	217		60.7547	1472.22	2608		15	33.5	155		21.941	531.68	941.856		5.41712	12.0982	55.9769		(T)-S	S
PF3D7_0106100	vacuolar ATP synthase subunit c, putative	1152	1513	3296	896		12	248	74		3141	6665	2662		27	457	154		592.642	3702.78	2662		27	114.25	110		514.446	3214.22	2310.76		23.4375	99.1753	95.4861		T-(S)	(T)-S
PF3D7_0106200	conserved Plasmodium protein, unknown function	648	23	38	41		27	60	38		62	75	115		30	71	70		11.6981	41.6667	115		30	17.75	50		18.0526	64.3004	177.469		46.2963	27.392	77.1605		S	S
PF3D7_0106300	calcium-transporting ATPase (ATP6)	3687	2187	6828	2361		18	429	339		1279	4949	1487		17	284	170		241.321	2749.44	1487		17	71	121.429		65.4518	745.713	403.309		4.61079	19.2568	32.9342		T-(S)	(T)-S
PF3D7_0106400	conserved Plasmodium protein, unknown function	471	745	470	59		37	1123	65		2472	2529	662		110	2561	169		466.415	1405	662		110	640.25	120.714		990.266	2983.01	1405.52		233.546	1359.34	256.294		T	T
PF3D7_0106500	conserved Plasmodium protein, unknown function	4236	183	850	395		46	297	141		118	235	132		16	246	98		22.2642	130.556	132		16	61.5	70		5.25594	30.8205	31.1615		3.77715	14.5184	16.525		(T)-S	(T)-S
PF3D7_0106600	conserved Plasmodium protein, unknown function	900	10	6	10		98	17	100		24	17	37		132	24	179		4.5283	9.44444	37		132	6	127.857		5.03145	10.4938	41.1111		146.667	6.66667	142.063		S	R-S
PF3D7_0106700	small ribosomal subunit assembling AARP2 protein (AARP2)	4305	1848	2318	593		80	2155	634		1035	1301	354		92	1626	316		195.283	722.778	354		92	406.5	225.714		45.3619	167.893	82.23		21.3705	94.4251	52.4307		T	T-(S)
PF3D7_0106800	Rab GTPase 5c (RAB5c)	645	87	1305	430		22	108	32		382	3786	1879		95	146	52		72.0755	2103.33	1879		95	36.5	37.1429		111.745	3260.98	2913.18		147.287	56.5891	57.5858		(T)-S	R
PF3D7_0106900	2-C-methyl-D-erythritol 4-phosphate cytidylyltransferase, putative (IspD)	2205	100	1029	446		105	1312	437		139	1499	652		64	6666	2589		26.2264	832.778	652		64	1666.5	1849.29		11.8941	377.677	295.692		29.0249	755.782	838.678		T-(S)	(T)-S
PF3D7_0107000	centrin-1 (CEN1)	507	29	425	122		17	586	74		119	1905	723		68	816	124		22.4528	1058.33	723		68	204	88.5714		44.2857	2087.44	1426.04		134.122	402.367	174.697		T-(S)	T
PF3D7_0107100	conserved Plasmodium protein, unknown function	1632	18	266	57		26	70	10		19	386	62		22	103	15		3.58491	214.444	62		22	25.75	10.7143		2.19663	131.4	37.9902		13.4804	15.7782	6.56513		T	T
PF3D7_0107200	carbon catabolite repressor protein 4, putative	1014	11	130	18		8	15	2		24	550	70		23	28	2		4.5283	305.556	70		23	7	1.42857		4.46578	301.337	69.0335		22.6824	6.90335	1.40885		T	R
PF3D7_0107300	probable protein, unknown function	1200	41	22	43		10	22	5		93	39	108		21	20	5		17.5472	21.6667	108		21	5	3.57143		14.6226	18.0556	90		17.5	4.16667	2.97619		S	R
PF3D7_0107400	conserved Plasmodium protein, unknown function	462	58	174	35		2	152	46		256	1373	398		10	207	103		48.3019	762.778	398		10	51.75	73.5714		104.55	1651.03	861.472		21.645	112.013	159.246		T-(S)	(T)-S
PF3D7_0107500	lipid/sterol:H symporter	4413	12930	8542	5390		52	2419	1862		14279	6343	2654		43	1557	999		2694.15	3523.89	2654		43	389.25	713.571		610.503	798.525	601.405		9.74394	88.2053	161.698		n.a.	n.a.		Not cell-cycle regulated
PF3D7_0107600	serine/threonine protein kinase, putative	4788	73	85	126		223	0	10		49	33	51		112	0	7		9.24528	18.3333	51		112	0	5		1.93093	3.82902	10.6516		23.3918	0	1.04428		n.a.	n.a.		Not expressed >15% of median level
PF3D7_0107700	conserved Plasmodium membrane protein, unknown function	1341	14	66	6		11	172	20		20	92	7		9	355	44		3.77358	51.1111	7		9	88.75	31.4286		2.81401	38.1142	5.21999		6.71141	66.182	23.4367		T	T-(S)
PF3D7_0107800	DNA repair exonuclease Mre11, putative	3702	63	1060	310		18	292	33		27	420	106		5	233	17		5.09434	233.333	106		5	58.25	12.1429		1.3761	63.029	28.6332		1.35062	15.7347	3.28008		T-(S)	T
PF3D7_0107900	conserved Plasmodium protein, unknown function	828	50	274	37		22	621	100		101	641	106		26	911	172		19.0566	356.111	106		26	227.75	122.857		23.0152	430.086	128.019		31.401	275.06	148.378		T	T-(S)
PF3D7_0108000	beta3 proteasome subunit, putative	615	469	2711	711		9	896	217		653	4427	2626		31	564	246		123.208	2459.44	2626		31	141	175.714		200.337	3999.1	4269.92		50.4065	229.268	285.714		(T)-S	(T)-S
PF3D7_0108100	conserved Plasmodium protein, unknown function	1971	49	551	207		12	63	24		45	443	182		8	50	24		8.49057	246.111	182		8	12.5	17.1429		4.30775	124.866	92.3389		4.05885	6.34196	8.69754		T-(S)	(T)-S
PF3D7_0108200	unspecified product	n.a.	45	40	29		12	79	81		n.a.	n.a.	n.a.		n.a.	n.a.	n.a.		n.a.	n.a.	n.a.		n.a.	n.a.	n.a.		n.a.	n.a.	n.a.		n.a.	n.a.	n.a.		n.a.	n.a.		non-protein coding transcript
PF3D7_0108300	conserved Plasmodium protein, unknown function	6666	9157	12496	5722		14	2858	1240		5918	4257	2110		3	3125	463		1116.6	2365	2110		3	781.25	330.714		167.507	354.785	316.532		0.450045	117.199	49.6121		T-(S)	T-(S)
PF3D7_0108400.1	mitochondrial carrier protein, putative	993	230	179	34		31	106	23		621	740	151		97	146	39		117.17	411.111	151		97	36.5	27.8571		117.996	414.009	152.064		97.6838	36.7573	28.0535		T	R
PF3D7_0108400.2	mitochondrial carrier protein, putative	525	157	129	19		28	56	14		n.a.	n.a.	n.a.		n.a.	n.a.	n.a.		n.a.	n.a.	n.a.		n.a.	n.a.	n.a.		n.a.	n.a.	n.a.		n.a.	n.a.	n.a.		n.a.	n.a.		annotated alternative splice variant
PF3D7_0108500	conserved Plasmodium protein, unknown function	540	71233	4393	11488		85	3895	17197		25185	5345	18969		267	1498	13494		4751.89	2969.44	18969		267	374.5	9638.57		8799.79	5498.97	35127.8		494.444	693.519	17849.2		S	S
PF3D7_0108600	conserved Plasmodium protein, unknown function	921	537	179	61		37	807	1140		1201	735	318		105	1034	1204		226.604	408.333	318		105	258.5	860		246.041	443.359	345.277		114.007	280.673	933.768		n.a.	n.a.		Not cell-cycle regulated
PF3D7_0108700	secreted ookinete protein, putative (PSOP24)	3459	966	5097	1857		81	3070	1283		747	5669	1411		76	4280	1037		140.943	3149.44	1411		76	1070	740.714		40.7469	910.507	407.921		21.9717	309.338	214.141		T-(S)	T-(S)
PF3D7_0108800	conserved Plasmodium protein, unknown function	1083	219	313	59		20	96	10		673	1119	261		41	176	18		126.981	621.667	261		41	44	12.8571		117.249	574.023	240.997		37.8578	40.6279	11.8718		T	T
PF3D7_0108900	unspecified product	n.a.	181	8	586		31	6	349		n.a.	n.a.	n.a.		n.a.	n.a.	n.a.		n.a.	n.a.	n.a.		n.a.	n.a.	n.a.		n.a.	n.a.	n.a.		n.a.	n.a.	n.a.		n.a.	n.a.		non-protein coding transcript
PF3D7_0109000	photosensitized INA-labeled protein 1, PhIL1, putative	675	1957	64	3511		0	19	485		3657	398	7966		0	34	877		690	221.111	7966		0	8.5	626.429		1022.22	327.572	11801.5		0	12.5926	928.042		S	S
PF3D7_0109100	LCCL domain-containing protein (CCp5)	3090	288	43	771		0	4	4		n.a.	n.a.	n.a.		n.a.	n.a.	n.a.		n.a.	n.a.	n.a.		n.a.	n.a.	n.a.		n.a.	n.a.	n.a.		n.a.	n.a.	n.a.		n.a.	n.a.		Not expressed >4 reads per gene
PF3D7_0109200	mRNA cleavage factor-like protein, putative	699	111	798	171		5	164	48		242	2247	745		14	176	73		45.6604	1248.33	745		14	44	52.1429		65.3224	1785.88	1065.81		20.0286	62.9471	74.5964		T-(S)	(T)-S
PF3D7_0109300	fatty acid elongation protein, GNS1/SUR4 family, putative	969	22	46	26		6	142	42		36	125	62		10	217	82		6.79245	69.4444	62		10	54.25	58.5714		7.00976	71.6661	63.9835		10.3199	55.9856	60.4452		(T)-S	(T)-S
PF3D7_0109400	tubulin-specific chaperone a, putative	501	19	259	28		0	691	104		74	1224	156		0	999	179		13.9623	680	156		0	249.75	127.857		27.8688	1357.29	311.377		0	498.503	255.204		T	T-(S)
PF3D7_0109500	N-acetyltransferase, putative	468	407	737	149		13	167	62		1652	3608	1187		57	275	151		311.698	2004.44	1187		57	68.75	107.857		666.022	4283	2536.32		121.795	146.902	230.464		n.a.	n.a.		Not cell-cycle regulated
PF3D7_0109600	cold-shock protein, putative	453	158	135	23		17	107	15		709	1076	196		44	178	32		133.774	597.778	196		44	44.5	22.8571		295.306	1319.6	432.671		97.1302	98.234	50.4573		n.a.	n.a.		Not cell-cycle regulated
PF3D7_0109700	conserved protein, unknown function	552	1388	454	98		129	738	122		3370	1764	523		216	1163	239		635.849	980	523		216	290.75	170.714		1151.9	1775.36	947.464		391.304	526.721	309.265		n.a.	n.a.		Not cell-cycle regulated
PF3D7_0109800	phenylalanyl-tRNA synthetase, putative	1728	959	1141	245		22	564	102		2036	1652	328		31	714	116		384.151	917.778	328		31	178.5	82.8571		222.31	531.121	189.815		17.9398	103.299	47.9497		T	T-(S)
PF3D7_0109900.1	phosphatidate cytidylyltransferase, putative	2286	68	231	59		55	237	97		92	263	72		65	217	103		17.3585	146.111	72		65	54.25	73.5714		7.59339	63.9156	31.4961		28.4339	23.7314	32.1835		n.a.	n.a.		Not cell-cycle regulated
PF3D7_0109900.2	phosphatidate cytidylyltransferase, putative	2085	60	138	37		50	223	94		n.a.	n.a.	n.a.		n.a.	n.a.	n.a.		n.a.	n.a.	n.a.		n.a.	n.a.	n.a.		n.a.	n.a.	n.a.		n.a.	n.a.	n.a.		n.a.	n.a.		annotated alternative splice variant
PF3D7_0110000	conserved Plasmodium protein, unknown function	705	210	754	168		11	196	26		590	2409	759		34	250	41		111.321	1338.33	759		34	62.5	29.2857		157.902	1898.35	1076.6		48.227	88.6525	41.54		T-(S)	T
PF3D7_0110100	selenocysteine-specific elongation factor selB homologue, putative	2805	939	2128	355		8	118	20		933	1865	213		5	71	9		176.038	1036.11	213		5	17.75	6.42857		62.7586	369.38	75.9358		1.78253	6.32799	2.29183		T	T
PF3D7_0110200	human hepatopoietin-like protein, putative	432	49	100	15		4	53	4		235	826	145		12	91	4		44.3396	458.889	145		12	22.75	2.85714		102.638	1062.24	335.648		27.7778	52.662	6.61376		T	T
PF3D7_0110300	Plasmodium RNA of unknown function RUF5	n.a.	62	62	5		25	877	174		n.a.	n.a.	n.a.		n.a.	n.a.	n.a.		n.a.	n.a.	n.a.		n.a.	n.a.	n.a.		n.a.	n.a.	n.a.		n.a.	n.a.	n.a.		n.a.	n.a.		non-protein coding transcript
PF3D7_0110400	DNA-directed RNA polymerase 2, putative	750	554	612	79		48	2341	526		1235	1898	399		135	2780	751		233.019	1054.44	399		135	695	536.429		310.692	1405.93	532		180	926.667	715.238		T	T-(S)
PF3D7_0110500	bromodomain protein, putative	6858	661	5640	1240		132	1769	426		355	1897	345		43	2115	202		66.9811	1053.89	345		43	528.75	144.286		9.76686	153.673	50.3062		6.27005	77.0997	21.039		T	T
PF3D7_0110600	phosphatidylinositol-4-phosphate 5-kinase (PIP5K)	5133	3991	8021	3888		62	1508	1185		3220	6459	2324		50	1321	721		607.547	3588.33	2324		50	330.25	515		118.361	699.071	452.757		9.74089	64.3386	100.331		T-(S)	(T)-S
PF3D7_0110700	chromatin assembly factor 1 protein WD40 domain, putative	1341	517	6101	816		8	651	57		987	6820	1338		25	826	64		186.226	3788.89	1338		25	206.5	45.7143		138.871	2825.42	997.763		18.6428	153.99	34.0897		T-(S)	T
PF3D7_0110800	transcription initiation factor TFIIB, putative	1104	1579	1817	738		5	209	95		3026	4177	1918		18	349	198		570.943	2320.56	1918		18	87.25	141.429		517.159	2101.95	1737.32		16.3043	79.0308	128.106		T-(S)	(T)-S
PF3D7_0110900	adenylate kinase, putative	561	38	35	2		12	165	18		91	87	4		17	222	31		17.1698	48.3333	4		17	55.5	22.1429		30.6057	86.1557	7.13012		30.303	98.9305	39.4703		T	T
PF3D7_0111000	kinesin, putative	4995	84	590	350		52	188	150		55	220	147		44	119	73		10.3774	122.222	147		44	29.75	52.1429		2.07755	24.4689	29.4294		8.80881	5.95596	10.439		n.a.	n.a.		Not cell-cycle regulated
PF3D7_0111100	unspecified product	n.a.	8	2	27		5	5	7		n.a.	n.a.	n.a.		n.a.	n.a.	n.a.		n.a.	n.a.	n.a.		n.a.	n.a.	n.a.		n.a.	n.a.	n.a.		n.a.	n.a.	n.a.		n.a.	n.a.		non-protein coding transcript
PF3D7_0111200	conserved Plasmodium protein, unknown function	294	2	18	2		9	74	7		8	106	8		26	125	14		1.50943	58.8889	8		26	31.25	10		5.13413	200.302	27.2109		88.4354	106.293	34.0136		T	T
PF3D7_0111300	replication factor c protein, putative	3504	249	4868	1433		40	786	259		209	4412	1090		20	1377	316		39.434	2451.11	1090		20	344.25	225.714		11.254	699.518	311.073		5.70776	98.2449	64.4162		T-(S)	T-(S)
PF3D7_0111400	conserved Plasmodium protein, unknown function (GEXP19)	2157	54	617	248		37	861	225		51	503	242		24	2417	366		9.62264	279.444	242		24	604.25	261.429		4.46112	129.552	112.193		11.1266	280.134	121.2		T-(S)	T-(S)
PF3D7_0111500	UMP-CMP kinase, putative	1116	36	297	187		28	776	520		86	964	596		50	1799	1042		16.2264	535.556	596		50	449.75	744.286		14.5398	479.888	534.05		44.8029	403.002	666.923		(T)-S	(T)-S
PF3D7_0111600	conserved Plasmodium protein, unknown function	747	129	301	64		21	67	9		449	1058	239		24	116	24		84.717	587.778	239		24	29	17.1429		113.41	786.851	319.946		32.1285	38.822	22.9489		n.a.	n.a.		Not cell-cycle regulated
PF3D7_0111700	conserved Plasmodium protein, unknown function	354	110	57	11		3	10	2		617	362	71		5	17	4		116.415	201.111	71		5	4.25	2.85714		328.856	568.11	200.565		14.1243	12.0056	8.07103		n.a.	n.a.		Not cell-cycle regulated
PF3D7_0111800	conserved Plasmodium protein, unknown function	1863	163	1583	288		156	1952	296		239	2164	338		137	3981	416		45.0943	1202.22	338		137	995.25	297.143		24.2052	645.315	181.428		73.5373	534.219	159.497		T	T
PF3D7_0111900	conserved Plasmodium protein, unknown function	246	7	60	6		4	208	28		43	538	72		17	329	53		8.11321	298.889	72		17	82.25	37.8571		32.9805	1215	292.683		69.1057	334.35	153.891		T	T-(S)
PF3D7_0112000	TatD-like deoxyribonuclease, putative	1344	121	247	42		23	158	26		211	345	66		26	143	30		39.8113	191.667	66		26	35.75	21.4286		29.6215	142.609	49.1071		19.3452	26.5997	15.9439		n.a.	n.a.		Not cell-cycle regulated
PF3D7_0112100	conserved Plasmodium protein, unknown function	492	6	0	0		1	0	1		n.a.	n.a.	n.a.		n.a.	n.a.	n.a.		n.a.	n.a.	n.a.		n.a.	n.a.	n.a.		n.a.	n.a.	n.a.		n.a.	n.a.	n.a.		n.a.	n.a.		Not expressed >4 reads per gene
PF3D7_0112200	multidrug resistance-associated protein 1 (MRP1)	5469	255	6826	1053		4	572	66		102	2227	289		0	415	35		19.2453	1237.22	289		0	103.75	25		3.51898	226.225	52.8433		0	18.9706	4.57122		T	T-(S)
PF3D7_0112300	18S ribosomal RNA	n.a.	0	0	0		0	0	0		n.a.	n.a.	n.a.		n.a.	n.a.	n.a.		n.a.	n.a.	n.a.		n.a.	n.a.	n.a.		n.a.	n.a.	n.a.		n.a.	n.a.	n.a.		n.a.	n.a.		rRNA
PF3D7_0112400	unspecified product	n.a.	0	0	0		0	0	0		n.a.	n.a.	n.a.		n.a.	n.a.	n.a.		n.a.	n.a.	n.a.		n.a.	n.a.	n.a.		n.a.	n.a.	n.a.		n.a.	n.a.	n.a.		n.a.	n.a.		rRNA
PF3D7_0112500	5.8S ribosomal RNA	n.a.	0	0	0		0	0	0		n.a.	n.a.	n.a.		n.a.	n.a.	n.a.		n.a.	n.a.	n.a.		n.a.	n.a.	n.a.		n.a.	n.a.	n.a.		n.a.	n.a.	n.a.		n.a.	n.a.		rRNA
PF3D7_0112600	unspecified product	n.a.	0	0	0		0	0	0		n.a.	n.a.	n.a.		n.a.	n.a.	n.a.		n.a.	n.a.	n.a.		n.a.	n.a.	n.a.		n.a.	n.a.	n.a.		n.a.	n.a.	n.a.		n.a.	n.a.		rRNA
PF3D7_0112700	28S ribosomal RNA	n.a.	0	0	0		0	0	0		n.a.	n.a.	n.a.		n.a.	n.a.	n.a.		n.a.	n.a.	n.a.		n.a.	n.a.	n.a.		n.a.	n.a.	n.a.		n.a.	n.a.	n.a.		n.a.	n.a.		rRNA
PF3D7_0112800	Plasmodium exported protein (hyp11), unknown function	612	68	22	41		12	4	7		251	77	181		24	3	10		47.3585	42.7778	181		24	0.75	7.14286		77.3832	69.8983	295.752		39.2157	1.22549	11.6713		S	R
PF3D7_0112900	Plasmodium exported protein, unknown function	567	80	17	39		4	10	36		215	30	138		8	9	61		40.566	16.6667	138		8	2.25	43.5714		71.545	29.3945	243.386		14.1093	3.96825	76.8456		S	S
PF3D7_0113000	glutamic acid-rich protein (GARP)	2022	28134	29100	2653		294	29040	2927		17396	23667	3340		443	17507	2454		3282.26	13148.3	3340		443	4376.75	1752.86		1623.28	6502.64	1651.83		219.09	2164.56	866.893		T	T-(S)
PF3D7_0113100	surface-associated interspersed gene 1.1 (SURFIN 1.1) (SURF1.1)	4668	15	25	20		143	34	16		7	13	11		97	18	7		1.32075	7.22222	11		97	4.5	5		0.282938	1.54718	2.35647		20.7798	0.96401	1.07112		n.a.	n.a.		Not expressed >15% of median level
PF3D7_0113200	Plasmodium exported protein, unknown function	1779	193	3278	828		85	1912	204		309	4775	1629		189	2279	232		58.3019	2652.78	1629		189	569.75	165.714		32.7723	1491.16	915.683		106.239	320.264	93.1502		T-(S)	T
PF3D7_0113300	Plasmodium exported protein (hyp1), unknown function	1755	2098	250	233		8	15	9		3932	506	379		14	20	8		741.887	281.111	379		14	5	5.71429		422.728	160.177	215.954		7.97721	2.849	3.256		R	R
PF3D7_0113400	Plasmodium exported protein, unknown function	1296	59	17	5		43	36	8		108	25	7		63	39	7		20.3774	13.8889	7		63	9.75	5		15.7233	10.7167	5.40123		48.6111	7.52315	3.85802		n.a.	n.a.		Not expressed >15% of median level
PF3D7_0113600	surface-associated interspersed gene (SURFIN), pseudogene (SURF1.2)	5682	177	41	80		106	10	7		55	16	40		69	5	3		10.3774	8.88889	40		69	1.25	2.14286		1.82636	1.56439	7.03977		12.1436	0.219993	0.377131		n.a.	n.a.		Not expressed >15% of median level
PF3D7_0113700	heat shock protein 40, type II (HSP40)	1209	517	60	47		39	54	21		839	131	132		93	51	20		158.302	72.7778	132		93	12.75	14.2857		130.936	60.1967	109.181		76.9231	10.5459	11.8161		R	R
PF3D7_0113800	DBL containing protein, unknown function	8703	159	124	50		262	39	73		49	93	27		106	31	37		9.24528	51.6667	27		106	7.75	26.4286		1.06231	5.93665	3.10238		12.1797	0.890498	3.03672		n.a.	n.a.		Not expressed >15% of median level
PF3D7_0113900	Plasmodium exported protein (hyp8), unknown function (GEXP10)	732	3317	401	466		13	96	79		4891	1414	1405		37	105	126		922.83	785.556	1405		37	26.25	90		1260.7	1073.16	1919.4		50.5464	35.8607	122.951		n.a.	n.a.		Not cell-cycle regulated
PF3D7_0114000	RESA-like protein with DnaJ domain, putative (GEXP06)	4392	310	174	188		143	36	22		82	68	87		166	28	14		15.4717	37.7778	87		166	7	10		3.5227	8.6015	19.8087		37.796	1.59381	2.27687		S	R
PF3D7_0114100	Pfmc-2TM Maurer's cleft two transmembrane protein (MC-2TM)	690	2	61	2		3	34	0		12	255	4		7	40	0		2.26415	141.667	4		7	10	0		3.28138	205.314	5.7971		10.1449	14.4928	0		T	T
PF3D7_0114200	Plasmodium exported protein (hyp4), unknown function	1044	6	0	1		8	0	0		13	1	7		24	0	0		2.45283	0.555556	7		24	0	0		2.34945	0.532141	6.70498		22.9885	0	0		n.a.	n.a.		Not expressed >15% of median level
PF3D7_0114300	Plasmodium exported protein, unknown function, pseudogene	960	3	2	0		52	13	0		n.a.	n.a.	n.a.		n.a.	n.a.	n.a.		n.a.	n.a.	n.a.		n.a.	n.a.	n.a.		n.a.	n.a.	n.a.		n.a.	n.a.	n.a.		n.a.	n.a.		Not expressed >4 reads per gene
PF3D7_0114400	erythrocyte membrane protein 1 (PfEMP1), exon2, pseudogene	1380	0	1	2		19	0	0		n.a.	n.a.	n.a.		n.a.	n.a.	n.a.		n.a.	n.a.	n.a.		n.a.	n.a.	n.a.		n.a.	n.a.	n.a.		n.a.	n.a.	n.a.		n.a.	n.a.		Not expressed >4 reads per gene
PF3D7_0114500	Plasmodium exported protein (hyp10), unknown function	333	2	32	2		10	14	0		9	232	18		30	15	0		1.69811	128.889	18		30	3.75	0		5.09944	387.054	54.0541		90.0901	11.2613	0		T	R
PF3D7_0114600	stevor, pseudogene	939	2	4	2		3	0	0		n.a.	n.a.	n.a.		n.a.	n.a.	n.a.		n.a.	n.a.	n.a.		n.a.	n.a.	n.a.		n.a.	n.a.	n.a.		n.a.	n.a.	n.a.		n.a.	n.a.		Not expressed >4 reads per gene
PF3D7_0114700	rifin	972	19	0	4		2	0	0		n.a.	n.a.	n.a.		n.a.	n.a.	n.a.		n.a.	n.a.	n.a.		n.a.	n.a.	n.a.		n.a.	n.a.	n.a.		n.a.	n.a.	n.a.		n.a.	n.a.		Not expressed >4 reads per gene
PF3D7_0114800	Plasmodium exported protein (hyp7), unknown function	633	9	2	0		4	2	0		n.a.	n.a.	n.a.		n.a.	n.a.	n.a.		n.a.	n.a.	n.a.		n.a.	n.a.	n.a.		n.a.	n.a.	n.a.		n.a.	n.a.	n.a.		n.a.	n.a.		Not expressed >4 reads per gene
PF3D7_0114900	Plasmodium exported protein, unknown function, pseudogene	636	2	0	0		16	0	0		n.a.	n.a.	n.a.		n.a.	n.a.	n.a.		n.a.	n.a.	n.a.		n.a.	n.a.	n.a.		n.a.	n.a.	n.a.		n.a.	n.a.	n.a.		n.a.	n.a.		Not expressed >4 reads per gene
PF3D7_0115000	surface-associated interspersed protein 1.3 (SURFIN 1.3) (SURF1.3)	5778	11	2	2		54	0	0		4	1	1		23	0	0		0.754717	0.555556	1		23	0	0		0.130619	0.0961501	0.17307		3.98062	0	0		n.a.	n.a.		Not expressed >15% of median level
PF3D7_0115100	Plasmodium exported protein (PHISTa), unknown function	882	0	0	2		4	0	0		n.a.	n.a.	n.a.		n.a.	n.a.	n.a.		n.a.	n.a.	n.a.		n.a.	n.a.	n.a.		n.a.	n.a.	n.a.		n.a.	n.a.	n.a.		n.a.	n.a.		Not expressed >4 reads per gene
PF3D7_0115200	rifin (RIF)	1107	6	2	0		0	0	0		n.a.	n.a.	n.a.		n.a.	n.a.	n.a.		n.a.	n.a.	n.a.		n.a.	n.a.	n.a.		n.a.	n.a.	n.a.		n.a.	n.a.	n.a.		n.a.	n.a.		Not expressed >4 reads per gene
PF3D7_0115300	rifin (RIF)	1011	15	5	4		7	2	0		62	31	35		25	9	0		11.6981	17.2222	35		25	2.25	0		11.5708	17.0348	34.6192		24.728	2.22552	0		S	R
PF3D7_0115400	stevor (stevor)	906	2	4	0		2	2	2		n.a.	n.a.	n.a.		n.a.	n.a.	n.a.		n.a.	n.a.	n.a.		n.a.	n.a.	n.a.		n.a.	n.a.	n.a.		n.a.	n.a.	n.a.		n.a.	n.a.		Not expressed >4 reads per gene
PF3D7_0115500	erythrocyte membrane protein 1 (PfEMP1), pseudogene	1299	6	0	0		0	0	0		n.a.	n.a.	n.a.		n.a.	n.a.	n.a.		n.a.	n.a.	n.a.		n.a.	n.a.	n.a.		n.a.	n.a.	n.a.		n.a.	n.a.	n.a.		n.a.	n.a.		Not expressed >4 reads per gene
PF3D7_0115600	rifin (RIF)	1140	63	52	8		0	6	6		159	248	55		0	22	18		30	137.778	55		0	5.5	12.8571		26.3158	120.858	48.2456		0	4.82456	11.2782		T	S
PF3D7_0115700	erythrocyte membrane protein 1, PfEMP1 (VAR)	6612	831	99	27		33	18	4		88	51	16		19	25	3		16.6038	28.3333	16		19	6.25	2.14286		2.51116	4.28514	2.41984		2.87356	0.945251	0.324086		n.a.	n.a.		Not expressed >15% of median level
PF3D7_0200100	erythrocyte membrane protein 1, PfEMP1 (VAR)	5136	864	66	31		44	6	6		176	34	15		58	5	4		33.2075	18.8889	15		58	1.25	2.85714		6.46564	3.67774	2.92056		11.2928	0.24338	0.556297		n.a.	n.a.		Not expressed >15% of median level
PF3D7_0200200	rifin (RIF)	1005	18	0	6		0	0	0		n.a.	n.a.	n.a.		n.a.	n.a.	n.a.		n.a.	n.a.	n.a.		n.a.	n.a.	n.a.		n.a.	n.a.	n.a.		n.a.	n.a.	n.a.		n.a.	n.a.		Not expressed >4 reads per gene
PF3D7_0200300	erythrocyte membrane protein 1 (PfEMP1), exon2	1323	4	0	2		4	0	0		n.a.	n.a.	n.a.		n.a.	n.a.	n.a.		n.a.	n.a.	n.a.		n.a.	n.a.	n.a.		n.a.	n.a.	n.a.		n.a.	n.a.	n.a.		n.a.	n.a.		Not expressed >4 reads per gene
PF3D7_0200400	stevor	915	5	2	0		2	0	0		n.a.	n.a.	n.a.		n.a.	n.a.	n.a.		n.a.	n.a.	n.a.		n.a.	n.a.	n.a.		n.a.	n.a.	n.a.		n.a.	n.a.	n.a.		n.a.	n.a.		Not expressed >4 reads per gene
PF3D7_0200500	rifin (RIF)	1113	16	4	0		2	0	0		n.a.	n.a.	n.a.		n.a.	n.a.	n.a.		n.a.	n.a.	n.a.		n.a.	n.a.	n.a.		n.a.	n.a.	n.a.		n.a.	n.a.	n.a.		n.a.	n.a.		Not expressed >4 reads per gene
PF3D7_0200600	rifin (RIF)	1128	52	3	2		2	0	0		n.a.	n.a.	n.a.		n.a.	n.a.	n.a.		n.a.	n.a.	n.a.		n.a.	n.a.	n.a.		n.a.	n.a.	n.a.		n.a.	n.a.	n.a.		n.a.	n.a.		Not expressed >4 reads per gene
PF3D7_0200700	rifin (RIF)	993	0	0	2		0	0	0		n.a.	n.a.	n.a.		n.a.	n.a.	n.a.		n.a.	n.a.	n.a.		n.a.	n.a.	n.a.		n.a.	n.a.	n.a.		n.a.	n.a.	n.a.		n.a.	n.a.		Not expressed >4 reads per gene
PF3D7_0200800	erythrocyte membrane protein 1 (PfEMP1), truncated	1068	2	0	0		0	0	0		n.a.	n.a.	n.a.		n.a.	n.a.	n.a.		n.a.	n.a.	n.a.		n.a.	n.a.	n.a.		n.a.	n.a.	n.a.		n.a.	n.a.	n.a.		n.a.	n.a.		Not expressed >4 reads per gene
PF3D7_0200900	stevor, pseudogene	894	8	0	2		0	0	0		n.a.	n.a.	n.a.		n.a.	n.a.	n.a.		n.a.	n.a.	n.a.		n.a.	n.a.	n.a.		n.a.	n.a.	n.a.		n.a.	n.a.	n.a.		n.a.	n.a.		Not expressed >4 reads per gene
PF3D7_0201000	rifin (RIF)	939	4	0	2		4	0	0		n.a.	n.a.	n.a.		n.a.	n.a.	n.a.		n.a.	n.a.	n.a.		n.a.	n.a.	n.a.		n.a.	n.a.	n.a.		n.a.	n.a.	n.a.		n.a.	n.a.		Not expressed >4 reads per gene
PF3D7_0201100	Plasmodium exported protein, unknown function, fragment	213	2	0	0		0	0	0		n.a.	n.a.	n.a.		n.a.	n.a.	n.a.		n.a.	n.a.	n.a.		n.a.	n.a.	n.a.		n.a.	n.a.	n.a.		n.a.	n.a.	n.a.		n.a.	n.a.		Not expressed >4 reads per gene
PF3D7_0201200	rifin (RIF)	1071	3	2	2		1	0	0		n.a.	n.a.	n.a.		n.a.	n.a.	n.a.		n.a.	n.a.	n.a.		n.a.	n.a.	n.a.		n.a.	n.a.	n.a.		n.a.	n.a.	n.a.		n.a.	n.a.		Not expressed >4 reads per gene
PF3D7_0201300	stevor	918	2	2	0		0	0	0		n.a.	n.a.	n.a.		n.a.	n.a.	n.a.		n.a.	n.a.	n.a.		n.a.	n.a.	n.a.		n.a.	n.a.	n.a.		n.a.	n.a.	n.a.		n.a.	n.a.		Not expressed >4 reads per gene
PF3D7_0201400	Plasmodium exported protein (hyp10), unknown function	471	0	0	0		18	3	0		n.a.	n.a.	n.a.		n.a.	n.a.	n.a.		n.a.	n.a.	n.a.		n.a.	n.a.	n.a.		n.a.	n.a.	n.a.		n.a.	n.a.	n.a.		n.a.	n.a.		Not expressed >4 reads per gene
PF3D7_0201500	Plasmodium exported protein (hyp9), unknown function	765	17	234	45		29	516	111		54	934	202		56	727	203		10.1887	518.889	202		56	181.75	145		13.3185	678.286	264.052		73.2026	237.582	189.542		T-(S)	T-(S)
PF3D7_0201600	Plasmodium exported protein (PHISTb), unknown function	1458	1788	819	112		20	1164	115		2834	1565	267		42	1681	124		534.717	869.444	267		42	420.25	88.5714		366.747	596.327	183.128		28.8066	288.237	60.7486		T	T
PF3D7_0201700	DnaJ protein, putative	2703	4957	58	355		14	36	95		5906	30	258		13	19	64		1114.34	16.6667	258		13	4.75	45.7143		412.26	6.16599	95.4495		4.80947	1.75731	16.9124		R	S
PF3D7_0201800	RESA-like protein with PHIST and DnaJ domains	1266	890	101	24		21	68	8		1589	239	61		59	63	8		299.811	132.778	61		59	15.75	5.71429		236.818	104.88	48.1833		46.6035	12.4408	4.51365		R	R
PF3D7_0201900	erythrocyte membrane protein 3 (EMP3)	7326	1471	2416	304		169	4632	744		502	672	112		137	2364	267		94.717	373.333	112		137	591	190.714		12.9289	50.9601	15.288		18.7005	80.6716	26.0325		T	T
PF3D7_0202000	knob-associated histidine-rich protein (KAHRP)	1965	223367	98703	15215		476	42711	4863		29351	21494	11037		309	10489	1783		5537.92	11941.1	11037		309	2622.25	1273.57		2818.28	6076.9	5616.79		157.252	1334.48	648.128		T-(S)	T-(S)
PF3D7_0202100	Plasmodium exported protein (PHISTc), unknown function	909	10812	742	10699		12	58	968		15011	2216	18918		26	83	1170		2832.26	1231.11	18918		26	20.75	835.714		3115.8	1354.36	20811.9		28.6029	22.8273	919.378		S	S
PF3D7_0202200	Plasmodium exported protein, unknown function	873	6476	64	471		5	15	91		14148	262	1284		12	19	153		2669.43	145.556	1284		12	4.75	109.286		3057.77	166.73	1470.79		13.7457	5.44101	125.184		R	S
PF3D7_0202300	Plasmodium exported protein (hyp11), unknown function	804	27	42	2		4	9	1		63	66	7		4	11	0		11.8868	36.6667	7		4	2.75	0		14.7846	45.6053	8.70647		4.97512	3.4204	0		T	R
PF3D7_0202400	conserved Plasmodium protein, unknown function	3579	743	4550	1018		343	9788	2414		390	2795	629		215	7200	1118		73.5849	1552.78	629		215	1800	798.571		20.5602	433.858	175.747		60.0726	502.934	223.127		T-(S)	T-(S)
PF3D7_0202500	early transcribed membrane protein 2 (ETRAMP2)	321	19377	426	3840		75	880	7691		20374	1969	7108		215	742	3679		3844.15	1093.89	7108		215	185.5	2627.86		11975.5	3407.75	22143.3		669.782	577.882	8186.47		S	S
PF3D7_0202600.1	conserved Plasmodium protein, unknown function	4026	526	969	364		23	1139	435		349	366	141		11	1109	281		65.8491	203.333	141		11	277.25	200.714		16.356	50.5051	35.0224		2.73224	68.8649	49.8545		T-(S)	T-(S)
PF3D7_0202600.2	conserved Plasmodium protein, unknown function	4023	526	969	364		23	1139	435		n.a.	n.a.	n.a.		n.a.	n.a.	n.a.		n.a.	n.a.	n.a.		n.a.	n.a.	n.a.		n.a.	n.a.	n.a.		n.a.	n.a.	n.a.		n.a.	n.a.		annotated alternative splice variant
PF3D7_0202700	octaprenyl pyrophosphate synthase (OPP)	1617	77	780	206		22	53	44		75	974	226		21	47	42		14.1509	541.111	226		21	11.75	30		8.75136	334.639	139.765		12.987	7.26654	18.5529		T-(S)	R-S
PF3D7_0202800	conserved Plasmodium protein, unknown function	363	4	25	16		0	55	29		20	209	149		0	69	54		3.77358	116.111	149		0	17.25	38.5714		10.3956	319.865	410.468		0	47.5207	106.257		(T)-S	(T)-S
PF3D7_0202900	zinc finger protein, putative	801	30	199	80		18	132	57		75	665	302		29	175	104		14.1509	369.444	302		29	43.75	74.2857		17.6666	461.229	377.029		36.2047	54.6192	92.7412		T-(S)	S
PF3D7_0203000	conserved Plasmodium protein, unknown function	5940	472	1857	3009		286	1559	3252		204	519	793		76	6092	12004		38.4906	288.333	793		76	1523	8574.29		6.47989	48.541	133.502		12.7946	256.397	1443.48		S	S
PF3D7_0203100	protein kinase, putative	7458	273	264	1052		100	92	1105		111	144	284		33	78	472		20.9434	80	284		33	19.5	337.143		2.80818	10.7267	38.0799		4.42478	2.61464	45.2055		S	S
PF3D7_0203200	conserved Plasmodium protein, unknown function	1524	600	410	197		8	212	62		1154	403	195		7	241	67		217.736	223.889	195		7	60.25	47.8571		142.871	146.909	127.953		4.59318	39.5341	31.4023		n.a.	n.a.		Not cell-cycle regulated
PF3D7_0203300	ERCC1 nucleotide excision repair protein, putative	729	19	41	17		16	165	79		49	146	60		27	227	131		9.24528	81.1111	60		27	56.75	93.5714		12.6821	111.264	82.3045		37.037	77.8464	128.356		T-(S)	(T)-S
PF3D7_0203400	conserved Plasmodium protein, unknown function	276	13	176	20		3	597	163		82	1225	299		15	590	291		15.4717	680.556	299		15	147.5	207.857		56.0569	2465.78	1083.33		54.3478	534.42	753.106		T-(S)	(T)-S
PF3D7_0203500	unspecified product	n.a.	0	0	0		0	0	0		n.a.	n.a.	n.a.		n.a.	n.a.	n.a.		n.a.	n.a.	n.a.		n.a.	n.a.	n.a.		n.a.	n.a.	n.a.		n.a.	n.a.	n.a.		n.a.	n.a.		tRNA
PF3D7_0203600	conserved Plasmodium protein, unknown function	1908	51	174	87		24	64	34		67	149	99		16	69	58		12.6415	82.7778	99		16	17.25	41.4286		6.62553	43.3846	51.8868		8.38574	9.04088	21.7131		(T)-S	S
PF3D7_0203700	nucleolar preribosomal assembly protein, putative	1320	537	373	106		66	2982	601		347	750	268		166	1153	503		65.4717	416.667	268		166	288.25	359.286		49.5998	315.657	203.03		125.758	218.371	272.186		T-(S)	(T)-S
PF3D7_0203800	conserved Plasmodium protein, unknown function	1629	32	352	163		22	32	7		50	715	303		65	41	4		9.43396	397.222	303		65	10.25	2.85714		5.79126	243.844	186.004		39.9018	6.2922	1.75392		T-(S)	R
PF3D7_0203900	5'-3' exonuclease, N-terminal resolvase-like domain, putative	1734	56	1244	196		15	128	16		96	1748	274		17	160	18		18.1132	971.111	274		17	40	12.8571		10.4459	560.041	158.016		9.80392	23.0681	7.41473		T	T
PF3D7_0204000	conserved Plasmodium protein, unknown function	2394	41	311	64		37	22	8		31	230	55		27	20	7		5.84906	127.778	55		27	5	5		2.44321	53.3742	22.9741		11.2782	2.08855	2.08855		T-(S)	R
PF3D7_0204100	conserved Plasmodium protein, unknown function	6888	605	2056	4267		56	141	753		284	610	1282		16	115	299		53.5849	338.889	1282		16	28.75	213.571		7.77946	49.1999	186.121		2.32288	4.17393	31.0063		S	S
PF3D7_0204200	conserved Plasmodium protein, unknown function	831	2758	2824	2471		30	572	523		5033	4999	5279		66	751	836		949.623	2777.22	5279		66	187.75	597.143		1142.75	3342.02	6352.59		79.4224	225.933	718.583		S	S
PF3D7_0204300	conserved Plasmodium protein, unknown function	2091	1689	2423	507		74	614	95		2177	3022	527		50	761	101		410.755	1678.89	527		50	190.25	72.1429		196.439	802.912	252.033		23.912	90.9852	34.5016		T	T
PF3D7_0204400	dynein light chain, putative	324	57	42	14		1	7	2		245	371	131		5	12	1		46.2264	206.111	131		5	3	0.714286		142.674	636.145	404.321		15.4321	9.25926	2.20459		T-(S)	R
PF3D7_0204500	aspartate aminotransferase,aspartate transaminase (AspAT)	1218	183	170	24		4	164	25		337	423	57		7	176	28		63.5849	235	57		7	44	20		52.2044	192.939	46.798		5.74713	36.1248	16.4204		T	T-(S)
PF3D7_0204600	conserved Plasmodium protein, unknown function	3567	96	670	154		38	138	17		56	180	35		12	90	8		10.566	100	35		12	22.5	5.71429		2.96216	28.0348	9.81217		3.36417	6.30782	1.60199		T	T
PF3D7_0204700	hexose transporter (HT)	1515	340	344	104		6	1507	590		504	684	181		14	1651	804		95.0943	380	181		14	412.75	574.286		62.7685	250.825	119.472		9.24092	272.442	379.066		T	(T)-S
PF3D7_0204800	3'-5' exonuclease, putative	1251	49	775	176		28	230	32		70	1248	262		26	285	39		13.2075	693.333	262		26	71.25	27.8571		10.5576	554.223	209.432		20.7834	56.9544	22.2679		T-(S)	T
PF3D7_0204900	ubiE/COQ5 methyltransferase, putative	1065	6	301	71		14	99	17		12	1307	334		32	177	33		2.26415	726.111	334		32	44.25	23.5714		2.12596	681.794	313.615		30.0469	41.5493	22.1328		n.a.	n.a.		Not cell-cycle regulated
PF3D7_0205000	conserved Plasmodium protein, unknown function	1527	16	184	49		175	340	97		18	214	45		141	811	276		3.39623	118.889	45		141	202.75	197.143		2.22412	77.8578	29.4695		92.3379	132.777	129.105		n.a.	n.a.		Not cell-cycle regulated
PF3D7_0205100	conserved Plasmodium protein, unknown function	2118	23	63	23		69	106	17		22	67	21		62	96	14		4.15094	37.2222	21		62	24	10		1.95984	17.5742	9.91501		29.2729	11.3314	4.72144		n.a.	n.a.		Not expressed >15% of median level
PF3D7_0205200	conserved Plasmodium protein, unknown function	591	1	0	0		14	3	2		n.a.	n.a.	n.a.		n.a.	n.a.	n.a.		n.a.	n.a.	n.a.		n.a.	n.a.	n.a.		n.a.	n.a.	n.a.		n.a.	n.a.	n.a.		n.a.	n.a.		Not expressed >4 reads per gene
PF3D7_0205300	conserved Plasmodium protein, unknown function	1851	20	31	21		84	14	6		18	18	7		58	13	4		3.39623	10	7		58	3.25	2.85714		1.83481	5.40249	3.78174		31.3344	1.75581	1.54357		n.a.	n.a.		Not expressed >15% of median level
PF3D7_0205400	conserved Plasmodium protein, unknown function	1374	440	318	62		19	148	18		770	490	99		22	132	19		145.283	272.222	99		22	33	13.5714		105.737	198.124	72.0524		16.0116	24.0175	9.87731		T	T
PF3D7_0205500	DNA-directed RNA polymerase II 16 kDa subunit, putative	399	78	45	15		9	178	8		389	543	260		44	299	16		73.3962	301.667	260		44	74.75	11.4286		183.95	756.057	651.629		110.276	187.343	28.643		T-(S)	T
PF3D7_0205600	conserved Plasmodium protein, unknown function	1908	180	894	225		11	72	25		198	1070	250		11	65	21		37.3585	594.444	250		11	16.25	15		19.5799	311.554	131.027		5.7652	8.51677	7.86164		n.a.	n.a.		Not cell-cycle regulated
PF3D7_0205700.1	conserved Plasmodium protein, unknown function	618	456	183	108		13	495	251		1586	897	598		30	800	493		299.245	498.333	598		30	200	352.143		484.216	806.365	967.638		48.5437	323.625	569.81		n.a.	n.a.		Not cell-cycle regulated
PF3D7_0205700.2	conserved Plasmodium protein, unknown function	669	457	183	108		13	508	258		n.a.	n.a.	n.a.		n.a.	n.a.	n.a.		n.a.	n.a.	n.a.		n.a.	n.a.	n.a.		n.a.	n.a.	n.a.		n.a.	n.a.	n.a.		n.a.	n.a.		annotated alternative splice variant
PF3D7_0205800	conserved Plasmodium protein, unknown function	363	18	30	15		12	218	109		88	251	151		48	346	258		16.6038	139.444	151		48	86.5	184.286		45.7404	384.144	415.978		132.231	238.292	507.674		(T)-S	S
PF3D7_0205900	proteasome 26S regulatory subunit, putative	2901	1612	7116	2284		24	548	316		1183	6210	1872		36	399	210		223.208	3450	1872		36	99.75	150		76.9416	1189.25	645.295		12.4095	34.3847	51.7063		T-(S)	(T)-S
PF3D7_0206000	DNA repair endonuclease, putative	4551	600	396	417		64	639	493		408	128	169		32	511	326		76.9811	71.1111	169		32	127.75	232.857		16.9152	15.6254	37.1347		7.03142	28.0708	51.1661		S	(T)-S
PF3D7_0206100	iron-sulfur assembly protein, putative (SufE)	750	556	281	137		10	182	71		1302	1040	538		22	244	124		245.66	577.778	538		22	61	88.5714		327.547	770.37	717.333		29.3333	81.3333	118.095		(T)-S	(T)-S
PF3D7_0206200	metabolite/drug transporter, putative	1698	245	112	876		7	29	276		381	177	1368		19	39	321		71.8868	98.3333	1368		19	9.75	229.286		42.3362	57.9113	805.654		11.1896	5.74205	135.033		S	S
PF3D7_0206300	conserved Plasmodium protein, unknown function	1578	707	1055	219		51	250	32		1325	1521	276		62	286	25		250	845	276		62	71.5	17.8571		158.428	535.488	174.905		39.2902	45.3105	11.3163		T	T
PF3D7_0206400	conserved Plasmodium protein, unknown function	7620	2029	3872	686		172	652	118		1103	1132	172		37	758	66		208.113	628.889	172		37	189.5	47.1429		27.3114	82.5314	22.5722		4.85564	24.8688	6.18673		T	T
PF3D7_0206500	conserved Plasmodium protein, unknown function	4311	1432	1182	798		18	195	124		1443	525	426		8	133	76		272.264	291.667	426		8	33.25	54.2857		63.1557	67.6564	98.817		1.85572	7.71283	12.5924		n.a.	n.a.		Not cell-cycle regulated
PF3D7_0206600	transcription factor, putative	321	140	19	4		6	30	25		668	120	29		20	42	53		126.038	66.6667	29		20	10.5	37.8571		392.641	207.684	90.3427		62.3053	32.7103	117.935		R	S
PF3D7_0206700	adenylosuccinate lyase (ASL)	1416	864	999	535		6	74	230		1440	1764	1014		12	77	314		271.698	980	1014		12	19.25	224.286		191.877	692.09	716.102		8.47458	13.5946	158.394		(T)-S	S
PF3D7_0206800	merozoite surface protein 2 (MSP2)	819	8188	2783	26622		85	2709	17718		4224	3761	24065		309	979	11973		796.981	2089.44	24065		309	244.75	8552.14		973.115	2551.21	29383.4		377.289	298.84	10442.2		S	S
PF3D7_0206900.1	merozoite surface protein 5 (MSP5)	819	149	134	764		23	303	1299		407	647	1892		51	406	1901		76.7925	359.444	1892		51	101.5	1357.86		93.7637	438.882	2310.13		62.2711	123.932	1657.95		S	S
PF3D7_0206900.2	merozoite surface protein 5	786	147	134	765		19	310	1165		n.a.	n.a.	n.a.		n.a.	n.a.	n.a.		n.a.	n.a.	n.a.		n.a.	n.a.	n.a.		n.a.	n.a.	n.a.		n.a.	n.a.	n.a.		n.a.	n.a.		annotated alternative splice variant
PF3D7_0207000	merozoite surface protein 4 (MSP4)	819	985	2688	6202		48	3114	13828		825	3598	7928		147	1148	5737		155.66	1998.89	7928		147	287	4097.86		190.062	2440.65	9680.1		179.487	350.427	5003.49		S	S
PF3D7_0207100	conserved Plasmodium protein, unknown function	5238	752	1244	3763		83	884	1999		504	592	1872		47	819	1645		95.0943	328.889	1872		47	204.75	1175		18.1547	62.789	357.388		8.97289	39.0893	224.322		S	S
PF3D7_0207200	iron-sulfur assembly protein, putative	483	23	35	51		1	24	29		51	91	192		1	26	50		9.62264	50.5556	192		1	6.5	35.7143		19.9227	104.67	397.516		2.07039	13.4576	73.9426		S	S
PF3D7_0207300	serine repeat antigen 8 (SERA8)	2040	17	8	10		10	4	2		26	12	14		19	5	2		4.90566	6.66667	14		19	1.25	1.42857		2.40474	3.26797	6.86275		9.31373	0.612745	0.70028		n.a.	n.a.		Not expressed >15% of median level
PF3D7_0207400	serine repeat antigen 7 (SERA7)	2841	169	1619	1671		12	373	368		135	1307	1305		19	286	234		25.4717	726.111	1305		19	71.5	167.143		8.96575	255.583	459.345		6.68779	25.1672	58.8324		(T)-S	S
PF3D7_0207500	serine repeat antigen 6 (SERA6)	3096	195	3276	2776		1	177	234		145	2635	2324		1	96	152		27.3585	1463.89	2324		1	24	108.571		8.83672	472.832	750.646		0.322997	7.75194	35.0683		(T)-S	S
PF3D7_0207600	serine repeat antigen 5 (SERA5)	2994	1769	16255	34537		52	4302	11155		1025	11585	11814		104	2079	11997		193.396	6436.11	11814		104	519.75	8569.29		64.5946	2149.67	3945.89		34.7361	173.597	2862.15		(T)-S	S
PF3D7_0207700	serine repeat antigen 4 (SERA4)	2889	100	2268	2127		3	206	442		82	1758	1510		4	137	307		15.4717	976.667	1510		4	34.25	219.286		5.35538	338.064	522.672		1.38456	11.8553	75.9037		(T)-S	S
PF3D7_0207800	serine repeat antigen 3 (SERA3)	2793	158	946	1402		4	50	86		133	842	1052		5	28	54		25.0943	467.778	1052		5	7	38.5714		8.98473	167.482	376.656		1.79019	2.50627	13.81		(T)-S	S
PF3D7_0207900	serine repeat antigen 2 (SERA2)	3318	25	302	242		4	24	94		15	171	173		6	20	47		2.83019	95	173		6	5	33.5714		0.85298	28.6317	52.1398		1.80832	1.50693	10.118		(T)-S	S
PF3D7_0208000	serine repeat antigen 1 (SERA1)	2985	95	563	1815		18	212	378		76	446	1342		18	149	321		14.3396	247.778	1342		18	37.25	229.286		4.80389	83.0076	449.581		6.03015	12.4791	76.8126		S	S
PF3D7_0208100.1	conserved Plasmodium protein, unknown function	5370	204	4268	1467		208	1992	685		61	1384	357		83	1792	263		11.5094	768.889	357		83	448	187.857		2.14328	143.182	66.4804		15.4562	83.4264	34.9827		T-(S)	T-(S)
PF3D7_0208100.2	conserved Plasmodium protein, unknown function	5370	204	4268	1467		208	1992	685		n.a.	n.a.	n.a.		n.a.	n.a.	n.a.		n.a.	n.a.	n.a.		n.a.	n.a.	n.a.		n.a.	n.a.	n.a.		n.a.	n.a.	n.a.		n.a.	n.a.		annotated alternative splice variant
PF3D7_0208200	RNA binding protein, putative	903	675	348	85		29	757	68		1599	1253	335		56	1087	117		301.698	696.111	335		56	271.75	83.5714		334.106	770.887	370.986		62.0155	300.941	92.5486		T	T
PF3D7_0208300	conserved Plasmodium protein, unknown function	5409	1611	1158	281		42	109	41		915	444	116		6	126	39		172.642	246.667	116		6	31.5	27.8571		31.9175	45.603	21.4457		1.10926	5.82363	5.15015		T	(T)-S
PF3D7_0208400	conserved Plasmodium protein, unknown function	6033	1882	4079	2062		194	697	356		1187	1783	1177		48	1690	622		223.962	990.556	1177		48	422.5	444.286		37.1229	164.19	195.094		7.95624	70.0315	73.6426		(T)-S	(T)-S
PF3D7_0208500	acyl carrier protein (ACP)	414	4	63	19		6	147	16		21	550	218		20	245	34		3.96226	305.556	218		20	61.25	24.2857		9.57069	738.057	526.57		48.3092	147.947	58.6611		T-(S)	T
PF3D7_0208600	ribosome-recycling factor, putative (RRF)	1497	48	806	259		61	2192	513		84	1499	487		81	3476	790		15.8491	832.778	487		81	869	564.286		10.5872	556.298	325.317		54.1082	580.494	376.944		T-(S)	T-(S)
PF3D7_0208700.1	conserved Plasmodium protein, unknown function	621	471	348	27		29	243	47		1406	1603	205		75	373	80		265.283	890.556	205		75	93.25	57.1429		427.187	1434.07	330.113		120.773	150.161	92.0175		n.a.	n.a.		Not cell-cycle regulated
PF3D7_0208700.2	conserved Plasmodium protein, unknown function	669	561	415	31		34	314	52		n.a.	n.a.	n.a.		n.a.	n.a.	n.a.		n.a.	n.a.	n.a.		n.a.	n.a.	n.a.		n.a.	n.a.	n.a.		n.a.	n.a.	n.a.		n.a.	n.a.		annotated alternative splice variant
PF3D7_0208800	conserved Plasmodium protein, unknown function	708	458	721	211		22	169	30		1255	1654	574		24	243	50		236.792	918.889	574		24	60.75	35.7143		334.453	1297.87	810.734		33.8983	85.8051	50.4439		T-(S)	T-(S)
PF3D7_0208900	6-cysteine protein (P230p)	7527	169	99	74		48	4	4		51	46	26		14	1	1		9.62264	25.5556	26		14	0.25	0.714286		1.27842	3.39518	3.45423		1.85997	0.0332138	0.0948965		n.a.	n.a.		Not expressed >15% of median level
PF3D7_0209000	6-cysteine protein (P230)	9408	485	218	639		67	5	4		160	159	196		28	3	1		30.1887	88.3333	196		28	0.75	0.714286		3.20883	9.38917	20.8333		2.97619	0.0797194	0.0759232		n.a.	n.a.		Not expressed >15% of median level
PF3D7_0209100	phospholipase A2, putative	2040	245	798	248		41	195	59		271	1040	335		69	155	55		51.1321	577.778	335		69	38.75	39.2857		25.0647	283.224	164.216		33.8235	18.9951	19.2577		n.a.	n.a.		Not cell-cycle regulated
PF3D7_0209200	3'exoribonuclease, putative	828	122	110	4		18	67	9		282	464	22		47	79	12		53.2075	257.778	22		47	19.75	8.57143		64.2603	311.326	26.57		56.7633	23.8527	10.352		T	R
PF3D7_0209300	2C-methyl-D-erythritol 2,4-cyclodiphosphate synthase (IspF)	723	68	564	77		22	198	37		181	1598	274		38	267	57		34.1509	887.778	274		38	66.75	40.7143		47.2351	1227.91	378.976		52.5588	92.3237	56.313		n.a.	n.a.		Not cell-cycle regulated
PF3D7_0209400	conserved protein, unknown function	1353	56	99	26		12	116	14		108	220	64		32	98	13		20.3774	122.222	64		32	24.5	9.28571		15.0609	90.3342	47.3023		23.6511	18.1079	6.86306		T-(S)	R
PF3D7_0209500	conserved Plasmodium protein, unknown function	1515	59	4	153		42	0	139		53	2	155		37	0	154		10	1.11111	155		37	0	110		6.60066	0.733407	102.31		24.4224	0	72.6073		S	S
PF3D7_0209600	transporter, putative	3399	278	669	1172		19	89	197		218	513	1042		20	51	131		41.1321	285	1042		20	12.75	93.5714		12.1012	83.8482	306.561		5.88408	3.7511	27.5291		S	S
PF3D7_0209700	RING zinc finger protein, putative	1707	3615	1393	1201		6	239	187		6333	2007	2300		13	228	212		1194.91	1115	2300		13	57	151.429		700.003	653.193	1347.39		7.6157	33.3919	88.7104		S	S
PF3D7_0209800	ATP-dependent RNA helicase UAP56 (UAP56)	1374	10031	16302	3256		16	3297	465		11628	23667	5552		51	2969	652		2193.96	13148.3	5552		51	742.25	465.714		1596.77	9569.38	4040.76		37.1179	540.211	338.948		T	T-(S)
PF3D7_0209900	unspecified product	n.a.	212	110	21		33	43	22		n.a.	n.a.	n.a.		n.a.	n.a.	n.a.		n.a.	n.a.	n.a.		n.a.	n.a.	n.a.		n.a.	n.a.	n.a.		n.a.	n.a.	n.a.		n.a.	n.a.		non-protein coding transcript
PF3D7_0210000	secretory complex protein 61 gamma subunit (Sec61-gamma)	246	187	68	22		26	1268	478		885	586	246		108	2427	1083		166.981	325.556	246		108	606.75	773.571		678.785	1323.4	1000		439.024	2466.46	3144.6		n.a.	n.a.		Not cell-cycle regulated
PF3D7_0210100.1	60S ribosomal protein L37ae, putative	291	1637	1792	649		16	6853	459		1755	4584	3166		63	3484	614		331.132	2546.67	3166		63	871	438.571		1137.91	8751.43	10879.7		216.495	2993.13	1507.12		(T)-S	T-(S)
PF3D7_0210100.2	60S ribosomal protein L37ae, putative	108	878	941	353		9	3730	250		n.a.	n.a.	n.a.		n.a.	n.a.	n.a.		n.a.	n.a.	n.a.		n.a.	n.a.	n.a.		n.a.	n.a.	n.a.		n.a.	n.a.	n.a.		n.a.	n.a.		annotated alternative splice variant
PF3D7_0210200	conserved Plasmodium protein, unknown function	7767	427	7811	2858		76	843	336		150	2051	767		15	696	158		28.3019	1139.44	767		15	174	112.857		3.64386	146.703	98.7511		1.93125	22.4025	14.5303		T-(S)	T-(S)
PF3D7_0210300	monocarboxylate transporter, putative	1374	55	406	162		4	312	100		106	933	409		10	341	100		20	518.333	409		10	85.25	71.4286		14.556	377.244	297.671		7.27802	62.0451	51.9859		T-(S)	T-(S)
PF3D7_0210400	50S ribosomal protein L33, putative	360	3	61	6		4	114	15		21	635	86		21	179	39		3.96226	352.778	86		21	44.75	27.8571		11.0063	979.938	238.889		58.3333	124.306	77.381		T	T-(S)
PF3D7_0210500	conserved Plasmodium protein, unknown function	4041	191	918	163		55	111	47		166	488	72		20	109	51		31.3208	271.111	72		20	27.25	36.4286		7.75074	67.0901	17.8174		4.94927	6.74338	9.01474		n.a.	n.a.		Not cell-cycle regulated
PF3D7_0210600	conserved Plasmodium protein, unknown function	1341	443	102	2710		40	84	1967		805	215	4545		71	96	4109		151.887	119.444	4545		71	24	2935		113.264	89.0712	3389.26		52.9456	17.8971	2188.67		S	S
PF3D7_0210700	syntaxin, Qa-SNARE family (SYN17)	945	50	18	78		18	16	105		115	48	194		20	25	246		21.6981	26.6667	194		20	6.25	175.714		22.961	28.2187	205.291		21.164	6.61376	185.941		S	S
PF3D7_0210800	conserved Plasmodium protein, unknown function	1248	2035	450	282		3	46	15		5391	628	441		4	40	17		1017.17	348.889	441		4	10	12.1429		815.04	279.558	353.365		3.20513	8.01282	9.72985		R	(T)-S
PF3D7_0210900	conserved Plasmodium protein, unknown function	855	993	1231	411		16	2802	336		1851	2813	1119		32	2829	519		349.245	1562.78	1119		32	707.25	370.714		408.474	1827.81	1308.77		37.4269	827.193	433.584		T-(S)	T-(S)
PF3D7_0211000	unspecified product	n.a.	11	2	4		1	26	5		n.a.	n.a.	n.a.		n.a.	n.a.	n.a.		n.a.	n.a.	n.a.		n.a.	n.a.	n.a.		n.a.	n.a.	n.a.		n.a.	n.a.	n.a.		n.a.	n.a.		non-protein coding transcript
PF3D7_0211100	conserved Plasmodium protein, unknown function	3366	26	185	24		30	24	3		14	90	9		14	12	2		2.64151	50	9		14	3	1.42857		0.784762	14.8544	2.6738		4.15924	0.891266	0.424412		n.a.	n.a.		Not expressed >15% of median level
PF3D7_0211200	Rab GTPase 5a (RAB5a)	708	148	1408	482		3	247	45		372	2893	1082		5	327	79		70.1887	1607.22	1082		5	81.75	56.4286		99.1366	2270.09	1528.25		7.06215	115.466	79.7014		T-(S)	T-(S)
PF3D7_0211300	conserved Plasmodium protein, unknown function	879	3	38	21		6	65	28		9	185	119		14	89	47		1.69811	102.778	119		14	22.25	33.5714		1.93187	116.926	135.381		15.9272	25.3129	38.1928		(T)-S	S
PF3D7_0211400	beta-ketoacyl-ACP synthase III (KASIII)	1116	2	29	6		3	16	0		5	136	28		8	36	0		0.943396	75.5556	28		8	9	0		0.845337	67.7021	25.0896		7.16846	8.06452	0		T-(S)	T
PF3D7_0211500	GAF domain-related protein, putative	3738	29	126	139		65	156	220		11	41	39		27	91	132		2.07547	22.7778	39		27	22.75	94.2857		0.555236	6.09357	10.4334		7.22311	6.08614	25.2236		n.a.	n.a.		Not expressed >15% of median level
PF3D7_0211600	dolichol-linked oligosaccharide biosynthesis enzyme, putative	630	6	18	13		1	67	53		25	55	70		4	98	100		4.71698	30.5556	70		4	24.5	71.4286		7.48727	48.5009	111.111		6.34921	38.8889	113.379		S	S
PF3D7_0211700	protein kinase, putative (TKL1)	3702	97	1213	293		108	550	177		45	506	100		51	436	99		8.49057	281.111	100		51	109	70.7143		2.29351	75.9349	27.0124		13.7763	29.4435	19.1016		T-(S)	T-(S)
PF3D7_0211800	asparagine-tRNA ligase, putative	1833	761	2130	311		19	2143	414		1137	3276	567		42	2616	511		214.528	1820	567		42	654	365		117.037	992.908	309.329		22.9133	356.792	199.127		T	T-(S)
PF3D7_0211900	conserved Plasmodium protein, unknown function	1353	141	1924	719		42	603	157		256	2666	1050		39	1319	289		48.3019	1481.11	1050		39	329.75	206.429		35.6998	1094.69	776.053		28.8248	243.718	152.571		T-(S)	T-(S)
PF3D7_0212000	GDP-fructose:GMP antiporter, putative	936	16	96	57		8	409	169		40	337	201		14	914	358		7.54717	187.222	201		14	228.5	255.714		8.06322	200.024	214.744		14.9573	244.124	273.199		(T)-S	(T)-S
PF3D7_0212100	conserved Plasmodium protein, unknown function	5535	1713	6528	2486		38	759	291		779	2264	593		14	580	128		146.981	1257.78	593		14	145	91.4286		26.5549	227.241	107.136		2.52936	26.1969	16.5183		T-(S)	T-(S)
PF3D7_0212200	mitochondrial ribosomal protein L12 precursor, putative	768	648	1227	179		27	578	72		1544	2873	660		54	845	127		291.321	1596.11	660		54	211.25	90.7143		379.324	2078.27	859.375		70.3125	275.065	118.118		T	T-(S)
PF3D7_0212300	peptide chain release factor subunit 1, putative	1284	1386	1570	293		6	1396	191		723	2043	636		19	658	158		136.415	1135	636		19	164.5	112.857		106.242	883.956	495.327		14.7975	128.115	87.895		T-(S)	T-(S)
PF3D7_0212400	conserved Plasmodium membrane protein, unknown function	12276	2485	7216	1795		117	256	88		1463	3551	1036		27	305	84		276.038	1972.78	1036		27	76.25	60		22.486	160.702	84.3923		2.19941	6.21131	4.88759		T-(S)	T-(S)
PF3D7_0212500	conserved Plasmodium protein, unknown function	11973	4475	12112	3048		157	706	343		2185	4165	827		42	560	164		412.264	2313.89	827		42	140	117.143		34.4328	193.259	69.0721		3.50789	11.693	9.78392		T	T-(S)
PF3D7_0212600	secreted protein altered thrombospondin repeat protein (SPATR)	753	180	21	353		21	26	401		254	111	1056		62	62	388		47.9245	61.6667	1056		62	15.5	277.143		63.6448	81.8946	1402.39		82.3373	20.5843	368.052		S	S
PF3D7_0212700	conserved Plasmodium protein, unknown function	1344	62	91	19		38	132	43		163	165	39		51	150	60		30.7547	91.6667	39		51	37.5	42.8571		22.883	68.2044	29.0179		37.9464	27.9018	31.8878		n.a.	n.a.		Not cell-cycle regulated
PF3D7_0212800	multidrug efflux pump, putative	3675	122	964	251		10	50	92		74	430	95		5	29	52		13.9623	238.889	95		5	7.25	37.1429		3.79926	65.0038	25.8503		1.36054	1.97279	10.1069		T-(S)	S
PF3D7_0212900	Leu/Phe-tRNA protein transferase, putative	1098	68	225	241		19	424	449		226	1074	791		41	792	896		42.6415	596.667	791		41	198	640		38.8356	543.412	720.401		37.3406	180.328	582.878		(T)-S	S
PF3D7_0213000	conserved Plasmodium protein, unknown function	501	57	800	300		6	629	123		185	2556	1146		11	1049	234		34.9057	1420	1146		11	262.25	167.143		69.672	2834.33	2287.43		21.9561	523.453	333.618		T-(S)	T-(S)
PF3D7_0213100	heat shock protein 40, putative	987	512	1536	166		28	1085	119		528	2984	602		89	825	189		99.6226	1657.78	602		89	206.25	135		100.935	1679.61	609.929		90.1722	208.967	136.778		T-(S)	T-(S)
PF3D7_0213200	conserved Plasmodium protein, unknown function	381	33	167	33		26	476	83		125	1232	302		60	1044	211		23.5849	684.444	302		60	261	150.714		61.9026	1796.44	792.651		157.48	685.039	395.576		T-(S)	T-(S)
PF3D7_0213300	conserved Plasmodium protein, unknown function	237	9	63	7		7	187	39		57	689	94		33	326	100		10.7547	382.778	94		33	81.5	71.4286		45.3786	1615.1	396.624		139.241	343.882	301.386		T	T-(S)
PF3D7_0213400	protein kinase 7 (PK7)	1032	36	118	10		26	235	13		114	595	53		61	418	26		21.5094	330.556	53		61	104.5	18.5714		20.8425	320.306	51.3566		59.1085	101.26	17.9956		T	T
PF3D7_0213500	conserved Plasmodium protein, unknown function	1383	161	244	60		19	222	47		298	586	144		36	266	61		56.2264	325.556	144		36	66.5	43.5714		40.6554	235.398	104.121		26.0304	48.0839	31.505		n.a.	n.a.		Not cell-cycle regulated
PF3D7_0213600	conserved Plasmodium protein, unknown function	7257	100	247	62		244	80	28		32	91	13		57	66	15		6.03774	50.5556	13		57	16.5	10.7143		0.831988	6.96645	1.79137		7.85449	2.27367	1.47641		n.a.	n.a.		Not expressed >15% of median level
PF3D7_0213700	conserved protein, unknown function	465	525	462	38		1	20	2		1962	2638	482		7	35	4		370.189	1465.56	482		7	8.75	2.85714		796.105	3151.73	1036.56		15.0538	18.8172	6.14439		T	T
PF3D7_0213800	conserved Plasmodium protein, unknown function	2010	36	58	28		34	15	8		33	39	12		21	13	7		6.22642	21.6667	12		21	3.25	5		3.09772	10.7794	5.97015		10.4478	1.61692	2.48756		n.a.	n.a.		Not expressed >15% of median level
PF3D7_0213900	conserved Plasmodium protein, unknown function	3501	1025	1873	325		114	689	124		1122	1604	203		84	719	103		211.698	891.111	203		84	179.75	73.5714		60.4679	254.53	57.9834		23.9931	51.3425	21.0144		T	T
PF3D7_0214000	T-complex protein 1, putative	1629	668	1823	134		5	480	51		933	2526	230		11	475	44		176.038	1403.33	230		11	118.75	31.4286		108.065	861.469	141.191		6.75261	72.8975	19.2932		T	T
PF3D7_0214100	protein transport protein sec31 (SEC31)	4416	6189	9031	4329		23	2295	1573		4240	6568	2404		25	1685	792		800	3648.89	2404		25	421.25	565.714		181.159	826.288	544.384		5.66123	95.3918	128.106		T-(S)	(T)-S
PF3D7_0214200	mitochondrial ribosomal protein L13 precursor, putative	639	82	976	192		4	51	8		234	2579	923		16	75	20		44.1509	1432.78	923		16	18.75	14.2857		69.0938	2242.22	1444.44		25.0391	29.3427	22.3564		n.a.	n.a.		Not cell-cycle regulated
PF3D7_0214300	conserved Plasmodium protein, unknown function	7503	211	407	200		152	53	56		64	242	71		59	52	27		12.0755	134.444	71		59	13	19.2857		1.60942	17.9188	9.46288		7.86352	1.73264	2.5704		n.a.	n.a.		Not expressed >15% of median level
PF3D7_0214400	conserved Plasmodium protein, unknown function	1860	2701	2305	640		86	1759	295		5514	3774	1034		117	2790	381		1040.38	2096.67	1034		117	697.5	272.143		559.343	1127.24	555.914		62.9032	375	146.313		T	T-(S)
PF3D7_0214500	conserved Plasmodium protein, unknown function	921	210	160	22		14	18	2		852	483	60		17	34	5		160.755	268.333	60		17	8.5	3.57143		174.544	291.35	65.1466		18.4582	9.2291	3.87777		T	R
PF3D7_0214600	serine/threonine protein kinase, putative	5145	1173	92	7884		106	60	3147		1001	43	5289		63	38	2734		188.868	23.8889	5289		63	9.5	1952.86		36.709	4.64313	1027.99		12.2449	1.84645	379.564		S	S
PF3D7_0214700	conserved Plasmodium protein, unknown function	906	21	6	79		2	7	56		74	18	357		5	10	105		13.9623	10	357		5	2.5	75		15.4109	11.0375	394.04		5.51876	2.75938	82.7815		S	S
PF3D7_0214800	conserved Plasmodium membrane protein, unknown function	4116	857	681	937		15	336	425		563	233	397		7	277	234		106.226	129.444	397		7	69.25	167.143		25.8082	31.4491	96.4529		1.70068	16.8246	40.6081		S	S
PF3D7_0214900	rhoptry neck protein 6 (RON6)	2853	409	99	1675		385	801	13672		269	79	1394		443	654	8097		50.7547	43.8889	1394		443	163.5	5783.57		17.7899	15.3834	488.608		155.275	57.3081	2027.19		S	S
PF3D7_0215000	acyl-CoA synthetase, PfACS9 (ACS9)	2658	202	1385	479		63	859	281		162	1048	379		60	775	202		30.566	582.222	379		60	193.75	144.286		11.4996	219.045	142.588		22.5734	72.8932	54.2836		T-(S)	T-(S)
PF3D7_0215100	RING zinc finger protein, putative	897	202	734	477		13	20	21		542	2360	1353		41	43	37		102.264	1311.11	1353		41	10.75	26.4286		114.007	1461.66	1508.36		45.7079	11.9844	29.4633		(T)-S	R-S
PF3D7_0215200	conserved Plasmodium protein, unknown function	735	8	4	8		18	6	6		26	6	46		26	7	10		4.90566	3.33333	46		26	1.75	7.14286		6.67437	4.53515	62.585		35.3741	2.38095	9.71817		S	R
PF3D7_0215300	acyl-CoA synthetase (ACS8)	2667	2339	60	288		36	16	22		2139	44	210		40	8	11		403.585	24.4444	210		40	2	7.85714		151.325	9.16552	78.7402		14.9981	0.749906	2.94606		R	R
PF3D7_0215400	conserved Plasmodium protein, unknown function	2919	1557	2437	1441		75	684	360		1091	1968	1280		71	516	260		205.849	1093.33	1280		71	129	185.714		70.5204	374.557	438.506		24.3234	44.1932	63.6226		(T)-S	(T)-S
PF3D7_0215500	conserved Plasmodium protein, unknown function	2295	687	1137	516		28	470	171		998	1299	611		25	555	211		188.302	721.667	611		25	138.75	150.714		82.0488	314.452	266.231		10.8932	60.4575	65.6707		T-(S)	(T)-S
PF3D7_0215600	conserved Plasmodium protein, unknown function	1212	214	186	70		37	728	172		414	221	91		34	2019	330		78.1132	122.778	91		34	504.75	235.714		64.4498	101.302	75.0825		28.0528	416.46	194.484		n.a.	n.a.		Not cell-cycle regulated
PF3D7_0215700	DNA-directed RNA polymerase II second largest subunit, putative	4023	1035	2883	408		21	233	64		466	1440	192		31	139	34		87.9245	800	192		31	34.75	24.2857		21.8555	198.857	47.7256		7.70569	8.63783	6.03672		n.a.	n.a.		Not cell-cycle regulated
PF3D7_0215800	origin recognition complex subunit 5 (ORC5)	2700	67	1665	371		12	101	37		54	1322	281		11	61	22		10.1887	734.444	281		11	15.25	15.7143		3.77358	272.016	104.074		4.07407	5.64815	5.82011		n.a.	n.a.		Not cell-cycle regulated
PF3D7_0215900	zinc finger protein, putative	783	5	14	11		19	1	3		11	40	42		31	0	5		2.07547	22.2222	42		31	0	3.57143		2.65067	28.3809	53.6398		39.5913	0	4.56121		(T)-S	R
PF3D7_0216000	DEAD/DEAH box helicase, putative	5994	155	222	462		220	336	276		50	148	151		121	231	118		9.43396	82.2222	151		121	57.75	84.2857		1.5739	13.7174	25.1919		20.1869	9.63463	14.0617		(T)-S	R
PF3D7_0216100	conserved Plasmodium protein, unknown function	3549	532	2822	570		116	245	62		509	2047	370		50	330	71		96.0377	1137.22	370		50	82.5	50.7143		27.0605	320.435	104.255		14.0885	23.246	14.2897		n.a.	n.a.		Not cell-cycle regulated
PF3D7_0216200	conserved Plasmodium protein, unknown function	684	569	207	24		36	324	26		2085	826	116		61	550	54		393.396	458.889	116		61	137.5	38.5714		575.141	670.89	169.591		89.1813	201.023	56.391		T	T
PF3D7_0216300	conserved Plasmodium protein, unknown function	4146	487	1366	197		82	335	62		329	588	57		28	294	34		62.0755	326.667	57		28	73.5	24.2857		14.9724	78.7908	13.7482		6.7535	17.7279	5.85763		T	T
PF3D7_0216400	vacuolar protein-sorting protein VPS45, putative	2169	90	1342	430		29	227	75		94	1459	436		21	211	72		17.7358	810.556	436		21	52.75	51.4286		8.17697	373.7	201.014		9.68188	24.32	23.7107		T-(S)	(T)-S
PF3D7_0216500	conserved Plasmodium protein, unknown function	4932	71	819	323		116	49	55		30	223	109		44	22	31		5.66038	123.889	109		44	5.5	22.1429		1.14768	25.1194	22.1006		8.92133	1.11517	4.48963		(T)-S	R
PF3D7_0216600	MtN3-like protein	2061	1615	1881	2596		23	247	608		1684	2418	3228		34	252	691		317.736	1343.33	3228		34	63	493.571		154.166	651.787	1566.23		16.4968	30.5677	239.482		S	S
PF3D7_0216700.1	conserved Plasmodium protein, unknown function	4152	580	930	1227		321	3544	6996		394	326	702		182	4946	8097		74.3396	181.111	702		182	1236.5	5783.57		17.9045	43.6202	169.075		43.8343	297.808	1392.96		S	S
PF3D7_0216700.2	conserved Plasmodium protein, unknown function	4134	575	930	1227		321	3544	6994		n.a.	n.a.	n.a.		n.a.	n.a.	n.a.		n.a.	n.a.	n.a.		n.a.	n.a.	n.a.		n.a.	n.a.	n.a.		n.a.	n.a.	n.a.		n.a.	n.a.		annotated alternative splice variant
PF3D7_0216800	conserved Plasmodium membrane protein, unknown function	3369	37	143	336		28	26	98		34	85	243		27	11	67		6.41509	47.2222	243		27	2.75	47.8571		1.90415	14.0167	72.1282		8.01425	0.816266	14.2051		S	R-S
PF3D7_0216900	conserved Plasmodium protein, unknown function	1650	76	271	237		43	264	177		108	389	309		52	304	234		20.3774	216.111	309		52	76	167.143		12.3499	130.976	187.273		31.5152	46.0606	101.299		(T)-S	S
PF3D7_0217000	conserved Plasmodium membrane protein, unknown function	2931	31	65	54		67	98	42		23	27	32		35	84	52		4.33962	15	32		35	21	37.1429		1.48059	5.11771	10.9178		11.9413	7.16479	12.6724		n.a.	n.a.		Not expressed >15% of median level
PF3D7_0217100	ATP synthase F1, alpha subunit	1656	58	1021	187		31	756	260		88	1720	332		90	803	298		16.6038	955.556	332		90	200.75	212.857		10.0264	577.026	200.483		54.3478	121.226	128.537		T-(S)	(T)-S
PF3D7_0217200	conserved Plasmodium protein, unknown function	5454	484	884	308		84	124	15		378	368	124		17	143	15		71.3208	204.444	124		17	35.75	10.7143		13.0768	37.4852	22.7356		3.11698	6.55482	1.96448		T-(S)	T
PF3D7_0217300	clathrin coat assembly protein, putative	426	166	68	101		12	143	122		727	428	680		22	202	340		137.17	237.778	680		22	50.5	242.857		321.995	558.164	1596.24		51.6432	118.545	570.087		S	S
PF3D7_0217400	conserved Plasmodium protein, unknown function	447	241	410	118		2	207	64		1028	1987	843		5	424	158		193.962	1103.89	843		5	106	112.857		433.92	2469.55	1885.91		11.1857	237.136	252.477		T-(S)	(T)-S
PF3D7_0217500	calcium dependent protein kinase 1 (CDPK1)	1575	172	134	1648		18	72	1656		285	207	2608		49	76	1691		53.7736	115	2608		49	19	1207.86		34.142	73.0159	1655.87		31.1111	12.0635	766.893		S	S
PF3D7_0217600	conserved Plasmodium protein, unknown function	5133	989	2703	777		114	461	143		625	1510	309		53	349	79		117.925	838.889	309		53	87.25	56.4286		22.9738	163.431	60.1987		10.3253	16.9979	10.9933		n.a.	n.a.		Not cell-cycle regulated
PF3D7_0217700	conserved Plasmodium protein, unknown function	705	185	47	27		6	95	9		508	222	168		14	123	15		95.8491	123.333	168		14	30.75	10.7143		135.956	174.941	238.298		19.8582	43.617	15.1976		n.a.	n.a.		Not cell-cycle regulated
PF3D7_0217800	40S ribosomal protein S26e, putative	324	466	597	62		22	2973	221		816	2470	635		88	1721	364		153.962	1372.22	635		88	430.25	260		475.192	4235.25	1959.88		271.605	1327.93	802.469		T-(S)	T-(S)
PF3D7_0217900	conserved Plasmodium protein, unknown function	1560	172	1219	289		4	199	61		288	1893	485		6	203	60		54.3396	1051.67	485		6	50.75	42.8571		34.8331	674.145	310.897		3.84615	32.5321	27.4725		T-(S)	T-(S)
PF3D7_0218000	replication factor C, subunit 2, putative	993	50	1408	296		3	360	122		141	3559	966		10	587	230		26.6038	1977.22	966		10	146.75	164.286		26.7913	1991.16	972.81		10.0705	147.784	165.444		T-(S)	(T)-S
PF3D7_0218100	conserved Plasmodium membrane protein, unknown function	1068	22	88	86		14	208	164		48	208	202		18	395	441		9.0566	115.556	202		18	98.75	315		8.47997	108.198	189.139		16.8539	92.4625	294.944		(T)-S	S
PF3D7_0218200	conserved Plasmodium protein, unknown function	2424	268	1056	433		83	1295	259		540	1565	636		54	6340	1056		101.887	869.444	636		54	1585	754.286		42.0325	358.682	262.376		22.2772	653.878	311.174		T-(S)	T-(S)
PF3D7_0218300	apicoplast RNA methyltransferase precursor, putative	1065	106	519	104		19	429	183		413	1596	394		28	867	455		77.9245	886.667	394		28	216.75	325		73.1686	832.551	369.953		26.2911	203.521	305.164		T-(S)	(T)-S
PF3D7_0218400	DEAD/DEAH box ATP-dependent RNA helicase, putative	1689	397	281	86		21	406	58		632	474	109		34	446	58		119.245	263.333	109		34	111.5	41.4286		70.6011	155.911	64.5352		20.1303	66.0154	24.5285		T	T
PF3D7_0218500	small nuclear ribonucleoprotein Sm D2, putative (SNRPD2)	306	317	86	12		13	627	61		1313	901	220		60	1158	150		247.736	500.556	220		60	289.5	107.143		809.594	1635.8	718.954		196.078	946.078	350.14		T	T
PF3D7_0218600	conserved Plasmodium protein, unknown function	7143	1970	9506	2168		106	861	257		920	2549	576		26	727	116		173.585	1416.11	576		26	181.75	82.8571		24.3014	198.252	80.6384		3.63993	25.4445	11.5998		T-(S)	T-(S)
PF3D7_0218700	pre-mRNA-processing protein 45, putative (PRP45)	1449	959	686	264		86	1765	198		2295	1336	496		101	2737	351		433.019	742.222	496		101	684.25	250.714		298.84	512.231	342.305		69.7032	472.222	173.026		n.a.	n.a.		Not cell-cycle regulated
PF3D7_0218800	ribonuclease P	n.a.	398	146	56		24	363	101		n.a.	n.a.	n.a.		n.a.	n.a.	n.a.		n.a.	n.a.	n.a.		n.a.	n.a.	n.a.		n.a.	n.a.	n.a.		n.a.	n.a.	n.a.		n.a.	n.a.		non-protein coding transcript
PF3D7_0218900	Plasmodium RNA of unknown function RUF2	n.a.	154	71	22		0	3	0		n.a.	n.a.	n.a.		n.a.	n.a.	n.a.		n.a.	n.a.	n.a.		n.a.	n.a.	n.a.		n.a.	n.a.	n.a.		n.a.	n.a.	n.a.		n.a.	n.a.		non-protein coding transcript
PF3D7_0219000	small nucleolar RNA snoR01	n.a.	18	9	5		7	0	1		n.a.	n.a.	n.a.		n.a.	n.a.	n.a.		n.a.	n.a.	n.a.		n.a.	n.a.	n.a.		n.a.	n.a.	n.a.		n.a.	n.a.	n.a.		n.a.	n.a.		snRNA
PF3D7_0219100	conserved protein, unknown function	1281	152	342	47		9	49	4		271	788	114		18	60	3		51.1321	437.778	114		18	15	2.14286		39.9157	341.747	88.993		14.0515	11.7096	1.6728		T	R
PF3D7_0219200	40S ribosomal protein S30, putative	177	1005	640	88		0	968	127		1387	2595	803		0	797	233		261.698	1441.67	803		0	199.25	166.429		1478.52	8145.01	4536.72		0	1125.71	940.274		T-(S)	T-(S)
PF3D7_0219300	conserved Plasmodium protein, unknown function	420	355	303	90		7	64	22		1578	1723	709		17	107	43		297.736	957.222	709		17	26.75	30.7143		708.895	2279.1	1688.1		40.4762	63.6905	73.1293		n.a.	n.a.		Not cell-cycle regulated
PF3D7_0219400.1	ribosome associated membrane protein RAMP4, putative	306	376	474	195		6	425	158		1559	2676	1397		26	896	425		294.151	1486.67	1397		26	224	303.571		961.278	4858.39	4565.36		84.9673	732.026	992.063		(T)-S	(T)-S
PF3D7_0219400.2	ribosome associated membrane protein RAMP4, putative	204	327	406	172		5	299	106		n.a.	n.a.	n.a.		n.a.	n.a.	n.a.		n.a.	n.a.	n.a.		n.a.	n.a.	n.a.		n.a.	n.a.	n.a.		n.a.	n.a.	n.a.		n.a.	n.a.		annotated alternative splice variant
PF3D7_0219500	pseudouridine synthase, putative	1017	28	141	42		43	199	88		95	548	190		86	337	181		17.9245	304.444	190		86	84.25	129.286		17.6249	299.355	186.824		84.5624	82.8417	127.125		n.a.	n.a.		Not cell-cycle regulated
PF3D7_0219600	replication factor C subunit 1, putative	2715	37	606	172		10	317	91		33	468	107		9	230	55		6.22642	260	107		9	57.5	39.2857		2.29334	95.7643	39.4107		3.31492	21.1786	14.4699		T-(S)	T-(S)
PF3D7_0219700	Plasmodium exported protein (PHISTc), unknown function (GEXP20)	888	309	21	73		6	24	46		875	58	247		10	34	76		165.094	32.2222	247		10	8.5	54.2857		185.917	36.2863	278.153		11.2613	9.57207	61.1326		S	S
PF3D7_0219800	Plasmodium exported protein (PHISTc), unknown function	960	660	246	415		16	34	70		1643	1102	1331		35	59	142		310	612.222	1331		35	14.75	101.429		322.917	637.731	1386.46		36.4583	15.3646	105.655		S	S
PF3D7_0219900	Plasmodium exported protein, unknown function	693	945	12	41		15	10	80		3026	36	202		25	14	167		570.943	20	202		25	3.5	119.286		823.872	28.86	291.486		36.075	5.05051	172.129		R	S
PF3D7_0220000	liver stage antigen 3 (LSA3)	4677	18167	12908	12155		104	3392	7166		8323	9387	4465		159	1975	3471		1570.38	5215	4465		159	493.75	2479.29		335.766	1115.03	954.672		33.9962	105.57	530.102		T-(S)	S
PF3D7_0220100	DnaJ protein, putative	2994	1583	706	428		32	161	142		1249	592	320		33	105	110		235.66	328.889	320		33	26.25	78.5714		78.7109	109.849	106.88		11.022	8.76754	26.243		n.a.	n.a.		Not cell-cycle regulated
PF3D7_0220200	Plasmodium exported protein, unknown function	543	6037	10577	2754		19	5014	513		17435	23684	7508		43	6360	1121		3289.62	13157.8	7508		43	1590	800.714		6058.24	24231.6	13826.9		79.1897	2928.18	1474.61		T-(S)	T-(S)
PF3D7_0220300	Plasmodium exported protein, unknown function	639	163	316	74		9	73	29		640	1307	374		20	111	53		120.755	726.111	374		20	27.75	37.8571		188.975	1136.32	585.29		31.2989	43.4272	59.2444		n.a.	n.a.		Not cell-cycle regulated
PF3D7_0220400	DnaJ protein, putative	1821	84	24	39		10	4	18		101	15	25		9	3	19		19.0566	8.33333	25		9	0.75	13.5714		10.4649	4.57624	13.7287		4.94234	0.411862	7.45273		n.a.	n.a.		Not expressed >15% of median level
PF3D7_0220500	Plasmodium exported protein (hyp2), unknown function	816	143	15	352		24	48	313		399	46	1037		54	74	501		75.283	25.5556	1037		54	18.5	357.857		92.2586	31.3181	1270.83		66.1765	22.6716	438.55		S	S
PF3D7_0220600	Plasmodium exported protein (hyp9), unknown function	678	249	638	116		3	377	138		912	2412	602		8	600	220		172.075	1340	602		8	150	157.143		253.799	1976.4	887.906		11.7994	221.239	231.774		T-(S)	(T)-S
PF3D7_0220700	Plasmodium exported protein (hyp9), unknown function	759	916	317	196		5	826	363		1971	1180	730		12	1163	634		371.887	655.556	730		12	290.75	452.857		489.969	863.71	961.792		15.8103	383.07	596.65		n.a.	n.a.		Not cell-cycle regulated
PF3D7_0220800	cytoadherence linked asexual protein 2 (CLAG2)	4323	174	76	1117		18	10	162		109	50	673		13	4	79		20.566	27.7778	673		13	1	56.4286		4.75735	6.42558	155.679		3.00717	0.231321	13.0531		S	S
PF3D7_0220900	Plasmodium exported protein, unknown function, pseudogene	609	3	1	0		4	0	0		n.a.	n.a.	n.a.		n.a.	n.a.	n.a.		n.a.	n.a.	n.a.		n.a.	n.a.	n.a.		n.a.	n.a.	n.a.		n.a.	n.a.	n.a.		n.a.	n.a.		Not expressed >4 reads per gene
PF3D7_0221000	Plasmodium exported protein, unknown function	909	6	6	0		5	0	0		15	18	1		12	0	0		2.83019	10	1		12	0	0		3.11352	11.0011	1.10011		13.2013	0	0		n.a.	n.a.		Not expressed >15% of median level
PF3D7_0221100	Plasmodium exported protein, unknown function, pseudogene	783	2	2	0		0	1	0		n.a.	n.a.	n.a.		n.a.	n.a.	n.a.		n.a.	n.a.	n.a.		n.a.	n.a.	n.a.		n.a.	n.a.	n.a.		n.a.	n.a.	n.a.		n.a.	n.a.		Not expressed >4 reads per gene
PF3D7_0221200	Plasmodium exported protein (hyp15), unknown function	621	130	342	45		0	366	18		467	1028	162		1	583	31		88.1132	571.111	162		1	145.75	22.1429		141.889	919.664	260.87		1.61031	234.702	35.6568		T	T
PF3D7_0221300	Plasmodium exported protein, unknown function, pseudogene	1104	2	0	0		2	2	0		n.a.	n.a.	n.a.		n.a.	n.a.	n.a.		n.a.	n.a.	n.a.		n.a.	n.a.	n.a.		n.a.	n.a.	n.a.		n.a.	n.a.	n.a.		n.a.	n.a.		Not expressed >4 reads per gene
PF3D7_0221400	stevor	924	2	0	0		0	2	0		n.a.	n.a.	n.a.		n.a.	n.a.	n.a.		n.a.	n.a.	n.a.		n.a.	n.a.	n.a.		n.a.	n.a.	n.a.		n.a.	n.a.	n.a.		n.a.	n.a.		Not expressed >4 reads per gene
PF3D7_0221500	Pfmc-2TM Maurer's cleft two transmembrane protein, pseudogene	678	0	30	3		4	5	0		2	125	18		8	4	0		0.377358	69.4444	18		8	1	0		0.556576	102.425	26.5487		11.7994	1.47493	0		T	R
PF3D7_0221600	Plasmodium exported protein, unknown function, pseudogene	621	4	0	0		2	0	0		n.a.	n.a.	n.a.		n.a.	n.a.	n.a.		n.a.	n.a.	n.a.		n.a.	n.a.	n.a.		n.a.	n.a.	n.a.		n.a.	n.a.	n.a.		n.a.	n.a.		Not expressed >4 reads per gene
PF3D7_0221700	Plasmodium exported protein, unknown function	1560	840	123	104		38	41	12		1611	154	136		42	43	13		303.962	85.5556	136		42	10.75	9.28571		194.848	54.8433	87.1795		26.9231	6.89103	5.95238		R	R
PF3D7_0221800	hypothetical protein	189	17	8	11		0	1	0		n.a.	n.a.	n.a.		n.a.	n.a.	n.a.		n.a.	n.a.	n.a.		n.a.	n.a.	n.a.		n.a.	n.a.	n.a.		n.a.	n.a.	n.a.		n.a.	n.a.		Not expressed >4 reads per gene
PF3D7_0221900	erythrocyte membrane protein 1 (PfEMP1), truncated	1257	15	0	4		0	0	1		n.a.	n.a.	n.a.		n.a.	n.a.	n.a.		n.a.	n.a.	n.a.		n.a.	n.a.	n.a.		n.a.	n.a.	n.a.		n.a.	n.a.	n.a.		n.a.	n.a.		Not expressed >4 reads per gene
PF3D7_0222000	RESA-like protein	849	1	0	0		0	1	0		n.a.	n.a.	n.a.		n.a.	n.a.	n.a.		n.a.	n.a.	n.a.		n.a.	n.a.	n.a.		n.a.	n.a.	n.a.		n.a.	n.a.	n.a.		n.a.	n.a.		Not expressed >4 reads per gene
PF3D7_0222100	Pfmc-2TM Maurer's cleft two transmembrane protein (MC-2TM)	690	0	67	2		4	23	0		5	264	7		9	27	0		0.943396	146.667	7		9	6.75	0		1.36724	212.56	10.1449		13.0435	9.78261	0		T	R
PF3D7_0222200	Plasmodium exported protein (hyp4), unknown function	693	3	0	0		0	0	0		n.a.	n.a.	n.a.		n.a.	n.a.	n.a.		n.a.	n.a.	n.a.		n.a.	n.a.	n.a.		n.a.	n.a.	n.a.		n.a.	n.a.	n.a.		n.a.	n.a.		Not expressed >4 reads per gene
PF3D7_0222300	Plasmodium exported protein (hyp5), unknown function, pseudogene	861	2	0	0		5	0	0		n.a.	n.a.	n.a.		n.a.	n.a.	n.a.		n.a.	n.a.	n.a.		n.a.	n.a.	n.a.		n.a.	n.a.	n.a.		n.a.	n.a.	n.a.		n.a.	n.a.		Not expressed >4 reads per gene
PF3D7_0222400	rifin, pseudogene (RIF pseudogene)	1080	8	0	0		0	0	0		n.a.	n.a.	n.a.		n.a.	n.a.	n.a.		n.a.	n.a.	n.a.		n.a.	n.a.	n.a.		n.a.	n.a.	n.a.		n.a.	n.a.	n.a.		n.a.	n.a.		Not expressed >4 reads per gene
PF3D7_0222500	rifin (RIF)	951	3	0	0		0	0	0		n.a.	n.a.	n.a.		n.a.	n.a.	n.a.		n.a.	n.a.	n.a.		n.a.	n.a.	n.a.		n.a.	n.a.	n.a.		n.a.	n.a.	n.a.		n.a.	n.a.		Not expressed >4 reads per gene
PF3D7_0222600	rifin (RIF)	1107	8	8	0		4	0	0		n.a.	n.a.	n.a.		n.a.	n.a.	n.a.		n.a.	n.a.	n.a.		n.a.	n.a.	n.a.		n.a.	n.a.	n.a.		n.a.	n.a.	n.a.		n.a.	n.a.		Not expressed >4 reads per gene
PF3D7_0222700	rifin (RIF)	1047	67	8	0		2	0	0		n.a.	n.a.	n.a.		n.a.	n.a.	n.a.		n.a.	n.a.	n.a.		n.a.	n.a.	n.a.		n.a.	n.a.	n.a.		n.a.	n.a.	n.a.		n.a.	n.a.		Not expressed >4 reads per gene
PF3D7_0222800	stevor	915	4	2	0		0	2	0		n.a.	n.a.	n.a.		n.a.	n.a.	n.a.		n.a.	n.a.	n.a.		n.a.	n.a.	n.a.		n.a.	n.a.	n.a.		n.a.	n.a.	n.a.		n.a.	n.a.		Not expressed >4 reads per gene
PF3D7_0222900	erythrocyte membrane protein 1 (PfEMP1), exon2, pseudogene	1356	0	3	0		0	0	0		n.a.	n.a.	n.a.		n.a.	n.a.	n.a.		n.a.	n.a.	n.a.		n.a.	n.a.	n.a.		n.a.	n.a.	n.a.		n.a.	n.a.	n.a.		n.a.	n.a.		Not expressed >4 reads per gene
PF3D7_0223100	rifin (RIF)	993	5	22	2		0	18	2		12	141	18		1	57	7		2.26415	78.3333	18		1	14.25	5		2.28011	78.8855	18.1269		1.00705	14.3505	5.03525		T	T-(S)
PF3D7_0223200	rifin (RIF)	1038	7	0	0		0	0	0		n.a.	n.a.	n.a.		n.a.	n.a.	n.a.		n.a.	n.a.	n.a.		n.a.	n.a.	n.a.		n.a.	n.a.	n.a.		n.a.	n.a.	n.a.		n.a.	n.a.		Not expressed >4 reads per gene
PF3D7_0223300	erythrocyte membrane protein 1 (PfEMP1), truncated	1296	4	0	4		0	0	0		n.a.	n.a.	n.a.		n.a.	n.a.	n.a.		n.a.	n.a.	n.a.		n.a.	n.a.	n.a.		n.a.	n.a.	n.a.		n.a.	n.a.	n.a.		n.a.	n.a.		Not expressed >4 reads per gene
PF3D7_0223400	rifin (RIF)	984	52	18	8		2	0	0		n.a.	n.a.	n.a.		n.a.	n.a.	n.a.		n.a.	n.a.	n.a.		n.a.	n.a.	n.a.		n.a.	n.a.	n.a.		n.a.	n.a.	n.a.		n.a.	n.a.		Not expressed >4 reads per gene
PF3D7_0223500	erythrocyte membrane protein 1, PfEMP1 (VAR)	6534	1020	149	51		38	30	18		109	75	25		26	37	12		20.566	41.6667	25		26	9.25	8.57143		3.14754	6.3769	3.82614		3.97919	1.41567	1.31182		n.a.	n.a.		Not expressed >15% of median level
PF3D7_0300100	erythrocyte membrane protein 1, PfEMP1 (VAR)	6630	5144	581	385		30	184	119		685	251	133		18	119	43		129.245	139.444	133		18	29.75	30.7143		19.494	21.0323	20.0603		2.71493	4.48718	4.63262		n.a.	n.a.		Not cell-cycle regulated
PF3D7_0300200	rifin (RIF)	981	37	9	4		3	6	6		105	64	36		11	25	19		19.8113	35.5556	36		11	6.25	13.5714		20.195	36.2442	36.6972		11.213	6.37105	13.8343		n.a.	n.a.		Not cell-cycle regulated
PF3D7_0300300	erythrocyte membrane protein 1 (PfEMP1), exon2, pseudogene (VAR pseudogene)	1377	2	0	0		2	0	0		n.a.	n.a.	n.a.		n.a.	n.a.	n.a.		n.a.	n.a.	n.a.		n.a.	n.a.	n.a.		n.a.	n.a.	n.a.		n.a.	n.a.	n.a.		n.a.	n.a.		Not expressed >4 reads per gene
PF3D7_0300400	stevor	891	6	2	0		2	0	0		n.a.	n.a.	n.a.		n.a.	n.a.	n.a.		n.a.	n.a.	n.a.		n.a.	n.a.	n.a.		n.a.	n.a.	n.a.		n.a.	n.a.	n.a.		n.a.	n.a.		Not expressed >4 reads per gene
PF3D7_0300500	rifin (RIF)	1080	3	0	0		2	0	0		n.a.	n.a.	n.a.		n.a.	n.a.	n.a.		n.a.	n.a.	n.a.		n.a.	n.a.	n.a.		n.a.	n.a.	n.a.		n.a.	n.a.	n.a.		n.a.	n.a.		Not expressed >4 reads per gene
PF3D7_0300600	Plasmodium exported protein, unknown function, fragment	213	0	0	0		0	0	0		n.a.	n.a.	n.a.		n.a.	n.a.	n.a.		n.a.	n.a.	n.a.		n.a.	n.a.	n.a.		n.a.	n.a.	n.a.		n.a.	n.a.	n.a.		n.a.	n.a.		Not expressed >4 reads per gene
PF3D7_0300700	rifin (RIF)	1107	13	0	0		0	0	0		n.a.	n.a.	n.a.		n.a.	n.a.	n.a.		n.a.	n.a.	n.a.		n.a.	n.a.	n.a.		n.a.	n.a.	n.a.		n.a.	n.a.	n.a.		n.a.	n.a.		Not expressed >4 reads per gene
PF3D7_0300800	rifin (RIF)	966	0	0	0		0	0	0		n.a.	n.a.	n.a.		n.a.	n.a.	n.a.		n.a.	n.a.	n.a.		n.a.	n.a.	n.a.		n.a.	n.a.	n.a.		n.a.	n.a.	n.a.		n.a.	n.a.		Not expressed >4 reads per gene
PF3D7_0300900	stevor-like	651	9	94	15		30	49	2		26	223	28		33	52	1		4.90566	123.889	28		33	13	0.714286		7.53558	190.306	43.0108		50.6912	19.9693	1.09721		T	R
PF3D7_0301000	acyl-CoA synthetase (ACS2)	2460	12	0	0		28	4	0		15	1	1		39	4	0		2.83019	0.555556	1		39	1	0		1.15048	0.225836	0.406504		15.8537	0.406504	0		n.a.	n.a.		Not expressed >15% of median level
PF3D7_0301100	Plasmodium exported protein (hyp13), unknown function	771	4	0	4		24	5	19		n.a.	n.a.	n.a.		n.a.	n.a.	n.a.		n.a.	n.a.	n.a.		n.a.	n.a.	n.a.		n.a.	n.a.	n.a.		n.a.	n.a.	n.a.		n.a.	n.a.		Not expressed >4 reads per gene
PF3D7_0301200	serine/threonine protein kinase, FIKK family (FIKK3)	1833	503	22	123		1	16	35		874	25	156		1	18	30		164.906	13.8889	156		1	4.5	21.4286		89.9649	7.57714	85.1064		0.545554	2.45499	11.6904		R	S
PF3D7_0301300	alpha/beta hydrolase, putative	1314	235	34	39		15	308	196		454	54	94		30	389	287		85.6604	30	94		30	97.25	205		65.1905	22.8311	71.5373		22.8311	74.0107	156.012		S	S
PF3D7_0301400	Plasmodium exported protein, unknown function	732	11	124	10		8	534	48		41	412	48		12	813	98		7.73585	228.889	48		12	203.25	70		10.5681	312.69	65.5738		16.3934	277.664	95.6284		T	T-(S)
PF3D7_0301500	Plasmodium exported protein, unknown function	855	160	60	24		3	31	10		411	166	65		5	38	14		77.5472	92.2222	65		5	9.5	10		90.6984	107.862	76.0234		5.84795	11.1111	11.6959		n.a.	n.a.		Not cell-cycle regulated
PF3D7_0301600	Plasmodium exported protein (hyp1), unknown function (GEXP21)	2199	1927	1077	355		3	153	40		2395	1476	428		5	133	41		451.887	820	428		5	33.25	29.2857		205.496	372.897	194.634		2.27376	15.1205	13.3177		n.a.	n.a.		Not cell-cycle regulated
PF3D7_0301700	Plasmodium exported protein, unknown function	954	469	2379	403		25	1311	97		1379	5603	1284		52	2467	202		260.189	3112.78	1284		52	616.75	144.286		272.734	3262.87	1345.91		54.5073	646.488	151.243		T-(S)	T
PF3D7_0301800	Plasmodium exported protein, unknown function	774	1737	31	574		2	18	193		2998	115	1618		7	25	299		565.66	63.8889	1618		7	6.25	213.571		730.827	82.5438	2090.44		9.04393	8.07494	275.932		S	S
PF3D7_0301900	conserved Plasmodium protein, unknown function	1197	68	420	94		1	38	4		157	865	218		0	50	6		29.6226	480.556	218		0	12.5	4.28571		24.7474	401.467	182.122		0	10.4428	3.58038		T-(S)	T-(S)
PF3D7_0302000	golgi organization and biogenesis factor, putative	1803	454	544	191		35	732	205		571	963	285		61	795	224		107.736	535	285		61	198.75	160		59.7537	296.728	158.07		33.8325	110.233	88.741		T-(S)	T-(S)
PF3D7_0302100	serine/threonine protein kinase (SRPK1)	4017	2229	4501	836		55	702	107		1592	2902	456		47	475	53		300.377	1612.22	456		47	118.75	37.8571		74.7765	401.35	113.518		11.7003	29.5619	9.42423		T	T
PF3D7_0302200	cytoadherence linked asexual protein 3.2 (CLAG3.2)	4251	156	29	833		7	0	50		87	15	498		5	0	24		16.4151	8.33333	498		5	0	17.1429		3.86147	1.96032	117.149		1.17619	0	4.03266		S	S
PF3D7_0302300	erythrocyte membrane protein 1 (PfEMP1), pseudogene	4242	4249	732	548		30	40	14		2158	374	278		47	24	7		407.17	207.778	278		47	6	5		95.9853	48.9811	65.5351		11.0797	1.41443	1.17869		n.a.	n.a.		Not cell-cycle regulated
PF3D7_0302400	unspecified product	n.a.	73	9	9		43	0	10		n.a.	n.a.	n.a.		n.a.	n.a.	n.a.		n.a.	n.a.	n.a.		n.a.	n.a.	n.a.		n.a.	n.a.	n.a.		n.a.	n.a.	n.a.		n.a.	n.a.		non-protein coding transcript
PF3D7_0302500	cytoadherence linked asexual protein 3.1 (CLAG3.1)	4254	2814	1039	23043		4	147	1400		1650	517	8889		3	76	681		311.321	287.222	8889		3	19	486.429		73.1831	67.5182	2089.56		0.705219	4.46638	114.346		S	S
PF3D7_0302600	ABC transporter, (TAP family), putative	4098	94	1497	336		40	77	24		53	674	118		13	40	13		10	374.444	118		13	10	9.28571		2.44021	91.3725	28.7945		3.17228	2.44021	2.26591		n.a.	n.a.		Not expressed >15% of median level
PF3D7_0302700	CDGSH iron-sulfur domain-containing protein, putative	459	5	4	0		0	14	14		34	18	1		1	15	29		6.41509	10	1		1	3.75	20.7143		13.9762	21.7865	2.17865		2.17865	8.16993	45.1292		T	S
PF3D7_0302800	conserved Plasmodium protein, unknown function	1260	354	255	155		2	42	21		701	382	233		3	37	26		132.264	212.222	233		3	9.25	18.5714		104.972	168.43	184.921		2.38095	7.34127	14.7392		n.a.	n.a.		Not cell-cycle regulated
PF3D7_0302900	exportin 1, putative	3765	2556	3700	911		4	305	85		2109	2567	376		1	224	48		397.925	1426.11	376		1	56	34.2857		105.69	378.781	99.8672		0.265604	14.8738	9.10643		T	T-(S)
PF3D7_0303000	N-ethylmaleimide sensitive fusion protein, putative	2352	152	378	221		7	122	51		177	532	306		10	113	50		33.3962	295.556	306		10	28.25	35.7143		14.1991	125.661	130.102		4.2517	12.0111	15.1846		(T)-S	(T)-S
PF3D7_0303100	conserved Plasmodium protein, unknown function	4326	146	452	818		12	66	143		95	107	333		3	37	102		17.9245	59.4444	333		3	9.25	72.8571		4.14344	13.7412	76.9764		0.693481	2.13823	16.8417		S	S
PF3D7_0303200	HAD superfamily protein, putative	3489	726	3646	6323		232	1981	3208		500	2881	4249		309	1557	1917		94.3396	1600.56	4249		309	389.25	1369.29		27.0392	458.743	1217.83		88.5641	111.565	392.458		S	S
PF3D7_0303300	DNA-directed RNA polymerase subunit I, putative	462	404	436	102		4	472	64		1413	2354	979		17	908	152		266.604	1307.78	979		17	227	108.571		577.064	2830.69	2119.05		36.7965	491.342	235.003		T-(S)	T-(S)
PF3D7_0303400	palmitoyl transferase (AnkDHHC)	1851	73	301	421		3	38	31		107	620	758		5	39	26		20.1887	344.444	758		5	9.75	18.5714		10.9069	186.086	409.508		2.70124	5.26742	10.0332		(T)-S	S
PF3D7_0303500	spindle pole body protein, putative	6681	322	5681	1772		165	569	211		237	2734	971		38	1204	247		44.717	1518.89	971		38	301	176.429		6.69316	227.345	145.338		5.68777	45.0531	26.4075		T-(S)	T-(S)
PF3D7_0303600	plasmoredoxin (Plrx)	540	34	176	31		2	35	2		97	761	136		4	45	1		18.3019	422.778	136		4	11.25	0.714286		33.8924	782.922	251.852		7.40741	20.8333	1.32275		T	T
PF3D7_0303700	dihydrolipoamide acyltransferase, putative	1347	48	851	245		4	619	198		104	1633	551		7	789	259		19.6226	907.222	551		7	197.25	185		14.5677	673.513	409.057		5.19673	146.437	137.342		T-(S)	(T)-S
PF3D7_0303800	IBR domain protein, putative	1782	120	1482	528		19	129	33		135	2099	786		19	116	31		25.4717	1166.11	786		19	29	22.1429		14.2939	654.383	441.077		10.6622	16.2738	12.4258		n.a.	n.a.		Not cell-cycle regulated
PF3D7_0303900	conserved Plasmodium protein, unknown function	594	4	8	34		5	5	4		19	19	216		16	6	5		3.58491	10.5556	216		16	1.5	3.57143		6.03519	17.7703	363.636		26.936	2.52525	6.01251		S	R
PF3D7_0304000	inner membrane complex protein 1a, putative (IMC1a)	2586	14	36	28		43	4	0		9	24	20		62	1	0		1.69811	13.3333	20		62	0.25	0		0.656656	5.15597	7.73395		23.9753	0.0966744	0		n.a.	n.a.		Not expressed >15% of median level
PF3D7_0304100	membrane skeletal protein IMC1-related (ALV2)	1578	646	52	3013		14	11	207		867	90	4777		25	14	227		163.585	50	4777		25	3.5	162.143		103.666	31.6857	3027.25		15.8428	2.218	102.752		S	S
PF3D7_0304200	EH (Eps15 homology) protein (PAST1)	1602	1056	659	619		13	233	263		1575	1151	1268		30	208	326		297.17	639.444	1268		30	52	232.857		185.499	399.154	791.511		18.7266	32.4594	145.354		S	S
PF3D7_0304300	conserved Plasmodium protein, unknown function	4290	193	687	194		34	44	8		170	259	98		11	34	6		32.0755	143.889	98		11	8.5	4.28571		7.4768	33.5405	22.8438		2.5641	1.98135	0.999001		n.a.	n.a.		Not expressed >15% of median level
PF3D7_0304400	60S ribosomal protein L44, putative	315	4395	1909	312		6	5390	496		10884	6658	1874		25	7506	1138		2053.58	3698.89	1874		25	1876.5	812.857		6519.32	11742.5	5949.21		79.3651	5957.14	2580.5		n.a.	n.a.		Not cell-cycle regulated
PF3D7_0304500	1-cys-glutaredoxin-like protein-1 (GLP1)	516	37	56	12		1	102	11		116	257	58		7	114	16		21.8868	142.778	58		7	28.5	11.4286		42.4163	276.701	112.403		13.5659	55.2326	22.1484		T	T
PF3D7_0304600	circumsporozoite (CS) protein (CSP)	1194	42	236	53		3	493	22		78	499	146		10	324	33		14.717	277.222	146		10	81	23.5714		12.3258	232.179	122.278		8.37521	67.8392	19.7416		T-(S)	T
PF3D7_0304700	conserved Plasmodium protein, unknown function	1419	4	117	34		84	64	20		8	248	69		98	79	20		1.50943	137.778	69		98	19.75	14.2857		1.06373	97.095	48.6258		69.0627	13.9183	10.0675		T-(S)	R
PF3D7_0304800	conserved Plasmodium membrane protein, unknown function	4341	81	1109	337		121	152	35		53	693	181		52	157	34		10	385	181		52	39.25	24.2857		2.30362	88.6892	41.6955		11.9788	9.0417	5.5945		T-(S)	R
PF3D7_0304900	conserved Plasmodium protein, unknown function	513	57	60	4		8	287	37		217	388	22		20	436	61		40.9434	215.556	22		20	109	43.5714		79.8117	420.186	42.885		38.9864	212.476	84.9346		T	T-(S)
PF3D7_0305000	elongation factor Ts (EF-Ts)	1173	134	533	199		11	367	116		258	1259	428		22	480	125		48.6792	699.444	428		22	120	89.2857		41.4998	596.287	364.876		18.7553	102.302	76.1174		T-(S)	T-(S)
PF3D7_0305100	conserved Plasmodium protein, unknown function	11937	324	7158	1372		221	482	119		118	2595	332		52	494	70		22.2642	1441.67	332		52	123.5	50		1.86514	120.773	27.8127		4.3562	10.346	4.18866		T	T
PF3D7_0305200	conserved Plasmodium protein, unknown function	3420	2290	2566	2912		180	2297	1827		2882	2296	2300		88	8886	5067		543.774	1275.56	2300		88	2221.5	3619.29		158.998	372.969	672.515		25.731	649.561	1058.27		S	(T)-S
PF3D7_0305300	conserved Plasmodium membrane protein, unknown function	2871	3968	2010	1318		93	1224	918		4745	1720	934		50	1354	1332		895.283	955.556	934		50	338.5	951.429		311.837	332.83	325.322		17.4155	117.903	331.393		n.a.	n.a.		Not cell-cycle regulated
PF3D7_0305400	conserved Plasmodium protein, unknown function	438	112	189	30		1	30	14		413	1430	353		7	37	25		77.9245	794.444	353		7	9.25	17.8571		177.91	1813.8	805.936		15.9817	21.1187	40.7697		T-(S)	S
PF3D7_0305500	conserved Plasmodium protein, unknown function	11802	5685	12195	7235		52	434	482		6126	3962	2409		8	386	335		1155.85	2201.11	2409		8	96.5	239.286		97.9367	186.503	204.118		0.677851	8.17658	20.275		(T)-S	S
PF3D7_0305600	AP endonuclease (DNA-[apurinic or apyrimidinic site] lyase), putative	1854	107	1116	604		16	930	420		149	1733	984		28	1200	713		28.1132	962.778	984		28	300	509.286		15.1635	519.298	530.744		15.1025	161.812	274.696		(T)-S	(T)-S
PF3D7_0305700	ubiquitin conjugating enzyme E2, putative	429	356	256	67		8	343	114		676	1537	688		38	437	215		127.547	853.889	688		38	109.25	153.571		297.313	1990.42	1603.73		88.5781	254.662	357.975		T-(S)	(T)-S
PF3D7_0305800	P-loop containing nucleoside triphospahte hydrolase, putative	3345	37	18	30		158	22	26		37	11	20		133	9	12		6.98113	6.11111	20		133	2.25	8.57143		2.08704	1.82694	5.97907		39.7608	0.672646	2.56246		n.a.	n.a.		Not expressed >15% of median level
PF3D7_0305900	conserved Plasmodium protein, unknown function	534	4	24	14		3	44	22		7	64	37		4	76	66		1.32075	35.5556	37		4	19	47.1429		2.47332	66.5834	69.2884		7.49064	35.5805	88.2825		(T)-S	S
PF3D7_0306000	conserved Plasmodium protein, unknown function	414	2	7	3		2	130	36		15	50	49		12	211	85		2.83019	27.7778	49		12	52.75	60.7143		6.8362	67.0961	118.357		28.9855	127.415	146.653		(T)-S	(T)-S
PF3D7_0306100	conserved Plasmodium protein, unknown function	1887	824	867	274		16	877	189		1411	1097	322		16	1354	240		266.226	609.444	322		16	338.5	171.429		141.084	322.97	170.641		8.47907	179.385	90.8471		T	T-(S)
PF3D7_0306200	activator of Hsp90 ATPase (AHA1)	1050	258	580	49		17	746	80		812	1812	174		30	1728	163		153.208	1006.67	174		30	432	116.429		145.912	958.73	165.714		28.5714	411.429	110.884		T	T
PF3D7_0306300	glutaredoxin 1 (GRX1)	336	107	470	94		4	1553	81		334	2167	875		20	1057	176		63.0189	1203.89	875		20	264.25	125.714		187.556	3583	2604.17		59.5238	786.458	374.15		T-(S)	T-(S)
PF3D7_0306400	FAD-dependent glycerol-3-phosphate dehydrogenase, putative	1962	59	600	360		5	159	104		77	808	492		8	115	102		14.5283	448.889	492		8	28.75	72.8571		7.40484	228.791	250.765		4.07747	14.6534	37.1341		(T)-S	S
PF3D7_0306500	conserved Plasmodium protein, unknown function	900	33	362	133		4	140	55		119	1440	642		17	174	89		22.4528	800	642		17	43.5	63.5714		24.9476	888.889	713.333		18.8889	48.3333	70.6349		T-(S)	(T)-S
PF3D7_0306600	conserved Plasmodium protein, unknown function	258	72	353	128		0	46	17		360	2189	1128		1	72	45		67.9245	1216.11	1128		1	18	32.1429		263.273	4713.61	4372.09		3.87597	69.7674	124.585		(T)-S	(T)-S
PF3D7_0306700	conserved Plasmodium protein, unknown function	351	593	592	52		3	137	10		2160	2972	630		17	233	22		407.547	1651.11	630		17	58.25	15.7143		1161.1	4704.02	1794.87		48.433	165.954	44.77		T	T
PF3D7_0306800	T-complex protein beta subunit, putative	1602	1114	3682	321		11	1054	95		1422	5757	598		29	1168	103		268.302	3198.33	598		29	292	73.5714		167.479	1996.46	373.283		18.1024	182.272	45.9247		T	T
PF3D7_0306900	40S ribosomal protein S23, putative	438	2805	1490	185		13	6260	488		2886	4038	1282		55	3063	655		544.528	2243.33	1282		55	765.75	467.857		1243.22	5121.77	2926.94		125.571	1748.29	1068.17		T-(S)	T-(S)
PF3D7_0307000	small nucleolar RNA snoR03	n.a.	4	2	0		0	2	0		n.a.	n.a.	n.a.		n.a.	n.a.	n.a.		n.a.	n.a.	n.a.		n.a.	n.a.	n.a.		n.a.	n.a.	n.a.		n.a.	n.a.	n.a.		n.a.	n.a.		snRNA
PF3D7_0307100	40S ribosomal protein S12, putative	426	1203	645	66		5	3720	334		1447	2618	668		25	2082	518		273.019	1454.44	668		25	520.5	370		640.889	3414.19	1568.08		58.6854	1221.83	868.545		T-(S)	T-(S)
PF3D7_0307200	60S ribosomal protein L7, putative	774	1594	1304	152		13	11326	1027		2424	3249	694		42	5564	1053		457.358	1805	694		42	1391	752.143		590.902	2332.04	896.641		54.2636	1797.16	971.761		T	T-(S)
PF3D7_0307300	EB1 homolog, putative	1533	26	8	78		20	2	6		27	8	89		29	0	4		5.09434	4.44444	89		29	0	2.85714		3.32312	2.89918	58.0561		18.9172	0	1.86376		S	R
PF3D7_0307400	ATP-dependent Clp protease proteolytic subunit (ClpP)	1113	124	904	435		38	588	184		473	2338	1353		55	1313	460		89.2453	1298.89	1353		55	328.25	328.571		80.1844	1167.02	1215.63		49.416	294.924	295.212		(T)-S	(T)-S
PF3D7_0307500	conserved Plasmodium protein, unknown function	1170	19	324	160		40	311	57		47	675	349		53	445	78		8.86792	375	349		53	111.25	55.7143		7.57942	320.513	298.291		45.2991	95.0855	47.619		(T)-S	T
PF3D7_0307600	conserved Plasmodium protein, unknown function	2241	132	1590	627		36	250	70		142	1876	627		26	240	68		26.7925	1042.22	627		26	60	48.5714		11.9556	465.07	279.786		11.602	26.7738	21.674		T-(S)	T-(S)
PF3D7_0307700	conserved Plasmodium protein, unknown function	5481	800	11222	6397		19	532	350		304	3324	2015		6	355	142		57.3585	1846.67	2015		6	88.75	101.429		10.465	336.921	367.634		1.09469	16.1923	18.5055		(T)-S	(T)-S
PF3D7_0307800	conserved Plasmodium protein, unknown function	2100	572	1312	329		9	178	55		601	1602	384		12	159	54		113.396	890	384		12	39.75	38.5714		53.9982	423.81	182.857		5.71429	18.9286	18.3673		T-(S)	(T)-S
PF3D7_0307900	conserved Plasmodium protein, unknown function	11175	88	1101	180		259	138	17		26	362	44		63	107	9		4.90566	201.111	44		63	26.75	6.42857		0.438985	17.9965	3.93736		5.63758	2.39374	0.575264		n.a.	n.a.		Not expressed >15% of median level
PF3D7_0308000	DNA polymerase epsilon subunit b, putative	1497	42	371	79		34	247	103		65	740	179		54	317	136		12.2642	411.111	179		54	79.25	97.1429		8.19249	274.623	119.572		36.0721	52.9392	64.8917		n.a.	n.a.		Not cell-cycle regulated
PF3D7_0308100	conserved Plasmodium protein, unknown function	5136	551	1125	6950		44	52	494		325	315	8354		17	21	307		61.3208	175	8354		17	5.25	219.286		11.9394	34.0732	1626.56		3.30997	1.0222	42.6958		S	S
PF3D7_0308200	TCP-1/cpn60 chaperonin family, putative	1620	1047	2232	429		12	795	90		1364	3001	807		31	862	96		257.358	1667.22	807		31	215.5	68.5714		158.863	1029.15	498.148		19.1358	133.025	42.328		T-(S)	T
PF3D7_0308300	conserved Plasmodium protein, unknown function	1014	453	40	2111		11	6	386		1438	155	5300		18	10	779		271.321	86.1111	5300		18	2.5	556.429		267.575	84.9222	5226.82		17.7515	2.46548	548.746		S	S
PF3D7_0308400	U4 Spliceosomal RNA	n.a.	3	1	0		9	0	0		n.a.	n.a.	n.a.		n.a.	n.a.	n.a.		n.a.	n.a.	n.a.		n.a.	n.a.	n.a.		n.a.	n.a.	n.a.		n.a.	n.a.	n.a.		n.a.	n.a.		snRNA
PF3D7_0308500	activator of Hsp90 ATPase, putative	423	277	289	26		4	696	64		607	1697	345		20	639	145		114.528	942.778	345		20	159.75	103.571		270.752	2228.79	815.603		47.2813	377.66	244.85		T	T-(S)
PF3D7_0308600	pre-mRNA-processing factor 19, putative (PRPF19)	1599	2894	3735	632		4	234	38		4922	5581	1290		9	215	28		928.679	3100.56	1290		9	53.75	20		580.788	1939.06	806.754		5.62852	33.6148	12.5078		T	T-(S)
PF3D7_0308700	conserved Plasmodium protein, unknown function	1479	310	63	809		5	2	97		523	175	1429		10	4	105		98.6792	97.2222	1429		10	1	75		66.7202	65.7351	966.193		6.76133	0.676133	50.7099		S	S
PF3D7_0308800	conserved protein, unknown function	327	20	23	30		1	77	43		116	258	431		7	115	110		21.8868	143.333	431		7	28.75	78.5714		66.9321	438.328	1318.04		21.4067	87.9205	240.28		S	S
PF3D7_0308900	splicing factor 3B subunit 1, putative (SF3B1)	4161	2008	2511	665		44	410	115		1101	1414	419		54	251	60		207.736	785.556	419		54	62.75	42.8571		49.9245	188.79	100.697		12.9776	15.0805	10.2997		n.a.	n.a.		Not cell-cycle regulated
PF3D7_0309000	dual specificity phosphatase (YVH1)	1728	1156	894	211		30	236	30		2734	1255	295		34	279	33		515.849	697.222	295		34	69.75	23.5714		298.524	403.485	170.718		19.6759	40.3646	13.6409		T	T
PF3D7_0309100	conserved Plasmodium protein, unknown function	537	43	25	4		11	7	6		172	143	29		38	13	11		32.4528	79.4444	29		38	3.25	7.85714		60.4336	147.941	54.0037		70.7635	6.05214	14.6316		T	R
PF3D7_0309200	serine/threonine protein kinase, putative (ARK2)	4953	426	2411	1328		372	1492	1306		261	1462	580		309	1427	913		49.2453	812.222	580		309	356.75	652.143		9.94252	163.986	117.101		62.3864	72.0271	131.666		T-(S)	S
PF3D7_0309300	N2227-like protein, putative	2868	2112	1866	803		9	61	37		1267	1502	589		14	36	20		239.057	834.444	589		14	9	14.2857		83.3531	290.95	205.37		4.88145	3.13808	4.98107		n.a.	n.a.		Not cell-cycle regulated
PF3D7_0309400	small nucleolar RNA Me18S-Um1356	n.a.	6	0	0		0	0	0		n.a.	n.a.	n.a.		n.a.	n.a.	n.a.		n.a.	n.a.	n.a.		n.a.	n.a.	n.a.		n.a.	n.a.	n.a.		n.a.	n.a.	n.a.		n.a.	n.a.		snRNA
PF3D7_0309500	asparagine synthetase, putative	1833	3762	5746	1349		4	840	426		1751	4412	2035		11	376	307		330.377	2451.11	2035		11	94	219.286		180.239	1337.21	1110.2		6.00109	51.2821	119.632		T-(S)	S
PF3D7_0309600	60S acidic ribosomal protein P2, putative	339	5459	4964	771		23	9635	1324		4554	8557	3559		100	4411	1303		859.245	4753.89	3559		100	1102.75	930.714		2534.65	14023.3	10498.5		294.985	3252.95	2745.47		T-(S)	T-(S)
PF3D7_0309700	SECIS-binding protein 2, putative (SBP2)	1827	253	194	73		252	840	285		397	157	49		224	2695	693		74.9057	87.2222	49		224	673.75	495		40.9993	47.7407	26.8199		122.605	368.774	270.936		n.a.	n.a.		Not cell-cycle regulated
PF3D7_0309800	YT521-B-like family protein, putative	843	220	153	33		19	238	58		610	598	195		69	309	100		115.094	332.222	195		69	77.25	71.4286		136.529	394.095	231.317		81.8505	91.637	84.7314		n.a.	n.a.		Not cell-cycle regulated
PF3D7_0309900	conserved Plasmodium protein, unknown function	5022	92	1909	519		48	119	48		67	1339	316		16	116	52		12.6415	743.889	316		16	29	37.1429		2.51723	148.126	62.9231		3.18598	5.77459	7.39603		T-(S)	(T)-S
PF3D7_0310000	conserved Plasmodium protein, unknown function	594	6	101	30		12	133	70		26	462	165		27	190	121		4.90566	256.667	165		27	47.5	86.4286		8.25869	432.099	277.778		45.4545	79.9663	145.503		T-(S)	S
PF3D7_0310100	calcium dependent protein kinase 3 (CDPK3)	1689	28	17	6		41	6	5		39	28	7		114	11	4		7.35849	15.5556	7		114	2.75	2.85714		4.35671	9.20992	4.14446		67.4956	1.62818	1.69162		n.a.	n.a.		Not expressed >15% of median level
PF3D7_0310200	phd finger protein, putative	13653	7533	11515	4834		284	2671	1826		4245	4097	1187		84	4952	756		800.943	2276.11	1187		84	1238	540		58.6643	166.711	86.9406		6.15249	90.676	39.5517		T	T-(S)
PF3D7_0310300	phosphoglycerate mutase, putative	3498	1821	2144	491		68	928	117		2327	1851	373		47	1026	99		439.057	1028.33	373		47	256.5	70.7143		125.516	293.978	106.632		13.4362	73.3276	20.2156		T	T
PF3D7_0310400	parasite-infected erythrocyte surface protein (PIESP1)	3885	502	5146	3292		50	898	773		339	3696	1604		25	893	531		63.9623	2053.33	1604		25	223.25	379.286		16.4639	528.529	412.87		6.43501	57.4646	97.6282		T-(S)	(T)-S
PF3D7_0310500	DEAD box helicase, putative	6810	1191	2769	549		32	302	54		742	848	177		7	223	29		140	471.111	177		7	55.75	20.7143		20.558	69.1793	25.9912		1.0279	8.18649	3.04175		T	T-(S)
PF3D7_0310600.1	SAC3/GNAP family-related protein, putative	708	317	129	30		2	148	17		884	264	66		3	191	32		166.792	146.667	66		3	47.75	22.8571		235.583	207.156	93.2203		4.23729	67.4435	32.2841		R	T-(S)
PF3D7_0310600.2	SAC3/GNAP family-related protein, putative	705	315	128	30		2	148	17		n.a.	n.a.	n.a.		n.a.	n.a.	n.a.		n.a.	n.a.	n.a.		n.a.	n.a.	n.a.		n.a.	n.a.	n.a.		n.a.	n.a.	n.a.		n.a.	n.a.		annotated alternative splice variant
PF3D7_0310700	sybindin-like protein, putative	438	1137	802	167		4	105	39		3723	3474	1251		17	128	80		702.453	1930	1251		17	32	57.1429		1603.77	4406.39	2856.16		38.8128	73.0594	130.463		T-(S)	S
PF3D7_0310800	conserved Plasmodium protein, unknown function	330	694	657	163		4	85	58		2253	2884	1208		17	104	138		425.094	1602.22	1208		17	26	98.5714		1288.16	4855.22	3660.61		51.5152	78.7879	298.701		T-(S)	S
PF3D7_0310900	conserved Plasmodium protein, unknown function	2361	225	1524	1185		3	141	73		327	1889	1409		2	148	78		61.6981	1049.44	1409		2	37	55.7143		26.1322	444.492	596.781		0.847099	15.6713	23.5977		(T)-S	(T)-S
PF3D7_0311000	conserved Plasmodium protein, unknown function	618	2	4	3		8	2	1		n.a.	n.a.	n.a.		n.a.	n.a.	n.a.		n.a.	n.a.	n.a.		n.a.	n.a.	n.a.		n.a.	n.a.	n.a.		n.a.	n.a.	n.a.		n.a.	n.a.		Not expressed >4 reads per gene
PF3D7_0311100	pre-mRNA splicing factor, putative	1803	514	1439	322		51	2029	411		652	2208	602		106	2459	471		123.019	1226.67	602		106	614.75	336.429		68.2301	680.348	333.888		58.7909	340.96	186.594		T-(S)	T-(S)
PF3D7_0311200	valine-tRNA ligase, putative	4104	249	806	202		36	326	107		147	217	63		14	228	58		27.7358	120.556	63		14	57	41.4286		6.75825	29.3751	15.3509		3.41131	13.8889	10.0947		T-(S)	T-(S)
PF3D7_0311300	phosphatidylinositol 3- and 4-kinase, putative	2862	431	6876	4557		26	526	475		300	5757	3556		41	385	338		56.6038	3198.33	3556		41	96.25	241.429		19.7777	1117.52	1242.49		14.3256	33.6303	84.3566		(T)-S	S
PF3D7_0311400	protein kinase, putative	7548	70	48	138		293	18	105		23	17	46		117	11	54		4.33962	9.44444	46		117	2.75	38.5714		0.574937	1.25125	6.09433		15.5008	0.364335	5.11015		n.a.	n.a.		Not expressed >15% of median level
PF3D7_0311500	conserved Plasmodium protein, unknown function	246	334	74	45		0	156	100		1200	617	489		1	222	224		226.415	342.778	489		1	55.5	160		920.387	1393.41	1987.8		4.06504	225.61	650.407		(T)-S	S
PF3D7_0311600	conserved Plasmodium protein, unknown function	2109	57	292	62		4	94	24		100	312	65		4	88	29		18.8679	173.333	65		4	22	20.7143		8.94638	82.1875	30.8203		1.89663	10.4315	9.82185		T	(T)-S
PF3D7_0311700	plasmepsin VI	1299	24	37	46		24	15	5		51	96	147		85	22	6		9.62264	53.3333	147		85	5.5	4.28571		7.40773	41.0572	113.164		65.4349	4.23403	3.29924		S	R
PF3D7_0311800	conserved protein, unknown function	1830	25	161	71		12	258	95		34	306	108		21	289	97		6.41509	170	108		21	72.25	69.2857		3.50552	92.8962	59.0164		11.4754	39.4809	37.861		T-(S)	(T)-S
PF3D7_0311900	conserved Plasmodium protein, unknown function	2307	16	72	31		2	26	14		13	51	16		2	20	12		2.45283	28.3333	16		2	5	8.57143		1.06321	12.2815	6.93541		0.866927	2.16732	3.7154		n.a.	n.a.		Not expressed >15% of median level
PF3D7_0312000	conserved Plasmodium protein, unknown function	411	0	15	2		4	390	57		2	185	50		20	454	135		0.377358	102.778	50		20	113.5	96.4286		0.918147	250.068	121.655		48.6618	276.156	234.619		T-(S)	T-(S)
PF3D7_0312100	RING zinc finger protein, putative	2511	75	526	228		16	206	82		105	547	262		16	206	79		19.8113	303.889	262		16	51.5	56.4286		7.88981	121.023	104.341		6.37196	20.5098	22.4725		T-(S)	(T)-S
PF3D7_0312200	TPR domain containing protein	3711	146	798	552		91	215	153		83	214	208		40	124	86		15.6604	118.889	208		40	31	61.4286		4.21999	32.0369	56.0496		10.7788	8.35354	16.5531		n.a.	n.a.		Not cell-cycle regulated
PF3D7_0312300	26S proteasome regulatory subunit S14, putative	915	433	506	172		5	195	57		1293	1511	620		8	285	118		243.962	839.444	620		8	71.25	84.2857		266.625	917.426	677.596		8.74317	77.8689	92.1155		T-(S)	(T)-S
PF3D7_0312400	glycogen synthase kinase 3 (GSK3)	1323	197	2285	750		30	662	314		378	3046	1242		94	869	471		71.3208	1692.22	1242		94	217.25	336.429		53.9084	1279.08	938.776		71.0506	164.21	254.292		T-(S)	(T)-S
PF3D7_0312500	transporter, putative	1740	205	625	76		15	163	24		342	1165	96		26	175	21		64.5283	647.222	96		26	43.75	15		37.0852	371.967	55.1724		14.9425	25.1437	8.62069		T	T
PF3D7_0312600	unspecified product	n.a.	0	0	0		0	0	0		n.a.	n.a.	n.a.		n.a.	n.a.	n.a.		n.a.	n.a.	n.a.		n.a.	n.a.	n.a.		n.a.	n.a.	n.a.		n.a.	n.a.	n.a.		n.a.	n.a.		tRNA
PF3D7_0312700	unspecified product	n.a.	0	0	0		0	0	0		n.a.	n.a.	n.a.		n.a.	n.a.	n.a.		n.a.	n.a.	n.a.		n.a.	n.a.	n.a.		n.a.	n.a.	n.a.		n.a.	n.a.	n.a.		n.a.	n.a.		tRNA
PF3D7_0312800	60S ribosomal protein L26, putative	381	565	496	80		18	3887	430		2074	2772	827		84	5430	948		391.321	1540	827		84	1357.5	677.143		1027.09	4041.99	2170.6		220.472	3562.99	1777.28		T-(S)	T-(S)
PF3D7_0312900	hypothetical protein	822	167	38	28		21	6	10		427	138	130		60	7	14		80.566	76.6667	130		60	1.75	10		98.0122	93.2685	158.151		72.9927	2.12895	12.1655		n.a.	n.a.		Not cell-cycle regulated
PF3D7_0313000	conserved Plasmodium protein, unknown function	1041	358	345	142		11	179	72		1877	1192	513		14	556	288		354.151	662.222	513		14	139	205.714		340.203	636.14	492.795		13.4486	133.525	197.612		n.a.	n.a.		Not cell-cycle regulated
PF3D7_0313100	ubiquitin-protein ligase, putative (HRD3)	2424	371	3483	636		68	2003	365		489	4087	722		78	3183	429		92.2642	2270.56	722		78	795.75	306.429		38.0628	936.698	297.855		32.1782	328.28	126.414		T	T-(S)
PF3D7_0313200	conserved Plasmodium protein, unknown function	702	72	352	104		29	310	49		151	922	328		33	426	84		28.4906	512.222	328		33	106.5	60		40.5849	729.661	467.236		47.0085	151.709	85.4701		T-(S)	T-(S)
PF3D7_0313300	apicoplast conserved ycf19 protein precursor, unknown function	564	10	20	8		2	21	12		39	66	30		7	23	20		7.35849	36.6667	30		7	5.75	14.2857		13.047	65.0118	53.1915		12.4113	10.195	25.3293		T-(S)	S
PF3D7_0313400	conserved Plasmodium protein, unknown function	2355	875	980	289		186	1222	184		1165	966	286		112	3397	253		219.811	536.667	286		112	849.25	180.714		93.3381	227.884	121.444		47.5584	360.616	76.7364		T	T
PF3D7_0313500	GTP-binding protein EngA, putative	2736	686	662	168		46	141	37		625	278	70		23	84	23		117.925	154.444	70		23	21	16.4286		43.1011	56.449	25.5848		8.40643	7.67544	6.00459		n.a.	n.a.		Not cell-cycle regulated
PF3D7_0313600	conserved Plasmodium protein, unknown function	1785	96	1427	371		183	1366	534		121	2151	673		266	1827	853		22.8302	1195	673		266	456.75	609.286		12.79	669.468	377.031		149.02	255.882	341.337		T-(S)	(T)-S
PF3D7_0313700.1	conserved Plasmodium protein, unknown function	1560	12	236	31		46	168	55		15	488	56		77	178	57		2.83019	271.111	56		77	44.5	40.7143		1.81422	173.789	35.8974		49.359	28.5256	26.0989		n.a.	n.a.		Not cell-cycle regulated
PF3D7_0313700.2	conserved Plasmodium protein, unknown function	1056	8	218	27		33	154	55		n.a.	n.a.	n.a.		n.a.	n.a.	n.a.		n.a.	n.a.	n.a.		n.a.	n.a.	n.a.		n.a.	n.a.	n.a.		n.a.	n.a.	n.a.		n.a.	n.a.		annotated alternative splice variant
PF3D7_0313800	conserved Plasmodium protein, unknown function	1986	61	1021	295		76	283	60		57	941	310		51	285	61		10.7547	522.778	310		51	71.25	43.5714		5.41527	263.232	156.093		25.6798	35.8761	21.9393		n.a.	n.a.		Not cell-cycle regulated
PF3D7_0313900	conserved Plasmodium protein, unknown function	3291	58	198	76		32	343	61		51	107	47		15	612	91		9.62264	59.4444	47		15	153	65		2.92393	18.0627	14.2814		4.55789	46.4904	19.7508		n.a.	n.a.		Not expressed >15% of median level
PF3D7_0314000	co-chaperone p23 (P23)	828	149	191	70		15	898	581		417	770	375		50	1099	849		78.6792	427.778	375		50	274.75	606.429		95.0232	516.64	452.899		60.3865	331.824	732.402		T-(S)	S
PF3D7_0314100.1	vesicle transport v-SNARE protein, putative	597	119	167	163		18	40	44		514	746	757		41	55	76		96.9811	414.444	757		41	13.75	54.2857		162.447	694.212	1268.01		68.6767	23.0318	90.9308		(T)-S	R-S
PF3D7_0314100.2	vesicle transport v-SNARE protein, putative	213	15	34	13		15	13	12		n.a.	n.a.	n.a.		n.a.	n.a.	n.a.		n.a.	n.a.	n.a.		n.a.	n.a.	n.a.		n.a.	n.a.	n.a.		n.a.	n.a.	n.a.		n.a.	n.a.		annotated alternative splice variant
PF3D7_0314200	conserved Plasmodium protein, unknown function	4158	277	3508	966		66	161	36		263	3025	832		25	168	34		49.6226	1680.56	832		25	42	24.2857		11.9343	404.174	200.096		6.01251	10.101	5.84072		n.a.	n.a.		Not cell-cycle regulated
PF3D7_0314300	DER1-like protein (Der1-2)	1359	44	633	141		22	66	11		91	1311	324		23	93	20		17.1698	728.333	324		23	23.25	14.2857		12.6342	535.933	238.411		16.9242	17.1082	10.5119		n.a.	n.a.		Not cell-cycle regulated
PF3D7_0314400	serine/threonine protein phosphatase, putative	927	672	641	99		0	232	32		1790	2323	443		1	399	57		337.736	1290.56	443		1	99.75	40.7143		364.332	1392.19	477.886		1.07875	107.605	43.9205		T	T-(S)
PF3D7_0314500	conserved Plasmodium protein, unknown function	750	941	241	97		6	167	49		2170	572	241		8	237	95		409.434	317.778	241		8	59.25	67.8571		545.912	423.704	321.333		10.6667	79	90.4762		n.a.	n.a.		Not cell-cycle regulated
PF3D7_0314600	conserved Plasmodium protein, unknown function	777	248	472	169		69	694	302		693	1139	433		61	1619	740		130.755	632.778	433		61	404.75	528.571		168.281	814.386	557.272		78.5071	520.914	680.272		T-(S)	(T)-S
PF3D7_0314700	zinc finger protein, putative	3546	397	3009	499		19	147	30		221	1597	259		27	94	14		41.6981	887.222	259		27	23.5	10		11.7592	250.204	73.04		7.61421	6.62719	2.82008		T	R
PF3D7_0314800	conserved Plasmodium protein, unknown function	3123	45	143	555		71	138	223		41	65	574		37	157	523		7.73585	36.1111	574		37	39.25	373.571		2.47706	11.563	183.798		11.8476	12.568	119.619		S	S
PF3D7_0314900	conserved Plasmodium membrane protein, unknown function	1836	79	296	464		31	289	241		91	271	612		25	361	504		17.1698	150.556	612		25	90.25	360		9.35175	82.0019	333.333		13.6166	49.1558	196.078		S	S
PF3D7_0315000	zinc finger protein, putative	570	23	73	20		1	123	23		92	341	109		4	177	39		17.3585	189.444	109		4	44.25	27.8571		30.4535	332.359	191.228		7.01754	77.6316	48.8722		T-(S)	T-(S)
PF3D7_0315100	translation initiation factor 4E (eIF4E)	684	207	127	17		0	435	86		703	635	93		1	644	138		132.642	352.778	93		1	161	98.5714		193.92	515.757	135.965		1.46199	235.38	144.11		T	T-(S)
PF3D7_0315200	circumsporozoite- and TRAP-related protein (CTRP)	6345	485	54	180		9	5	8		57	27	66		3	5	5		10.7547	15	66		3	1.25	3.57143		1.69499	2.36407	10.4019		0.472813	0.197006	0.562873		n.a.	n.a.		Not expressed >15% of median level
PF3D7_0315300	conserved Plasmodium protein, unknown function	5277	73	523	87		110	211	35		32	117	17		41	138	18		6.03774	65	17		41	34.5	12.8571		1.14416	12.3176	3.22153		7.76957	6.53781	2.43645		n.a.	n.a.		Not expressed >15% of median level
PF3D7_0315400	conserved Plasmodium protein, unknown function	771	102	1117	252		10	3526	548		307	3038	937		12	14020	4098		57.9245	1687.78	937		12	3505	2927.14		75.1291	2189.08	1215.3		15.5642	4546.04	3796.55		T-(S)	T-(S)
PF3D7_0315500	mitochondrial ribosomal protein L29/L47 precursor, putative	699	30	206	43		6	455	88		76	740	155		12	707	156		14.3396	411.111	155		12	176.75	111.429		20.5145	588.142	221.745		17.1674	252.861	159.411		T-(S)	T-(S)
PF3D7_0315600	conserved Plasmodium protein, unknown function	1458	49	54	23		79	102	23		88	118	73		185	118	35		16.6038	65.5556	73		185	29.5	25		11.388	44.9627	50.0686		126.886	20.2332	17.1468		(T)-S	R
PF3D7_0315700	conserved Plasmodium membrane protein, unknown function	2811	39	25	29		33	165	34		25	7	7		15	116	19		4.71698	3.88889	7		15	29	13.5714		1.67804	1.38345	2.49022		5.33618	10.3166	4.82797		n.a.	n.a.		Not expressed >15% of median level
PF3D7_0315800	zinc finger protein, putative	1098	255	192	69		8	125	17		932	635	262		13	254	39		175.849	352.778	262		13	63.5	27.8571		160.154	321.291	238.616		11.8397	57.8324	25.3708		T-(S)	T-(S)
PF3D7_0315900	conserved Plasmodium protein, unknown function	834	52	2	90		16	8	28		133	3	337		27	12	42		25.0943	1.66667	337		27	3	30		30.0891	1.9984	404.077		32.3741	3.59712	35.9712		S	R-S
PF3D7_0316000	conserved Plasmodium protein, unknown function	924	130	46	334		48	35	289		331	127	830		54	52	673		62.4528	70.5556	830		54	13	480.714		67.5896	76.3588	898.268		58.4416	14.0693	520.254		S	S
PF3D7_0316100	mitochondrial ribosomal protein L27 precursor, putative	897	46	250	265		18	249	130		111	894	842		30	351	237		20.9434	496.667	842		30	87.75	169.286		23.3483	553.698	938.685		33.4448	97.8261	188.724		(T)-S	S
PF3D7_0316200	conserved Plasmodium protein, unknown function	7272	278	3766	1491		144	454	193		176	1670	760		33	832	224		33.2075	927.778	760		33	208	160		4.56649	127.582	104.51		4.53795	28.6029	22.0022		T-(S)	T-(S)
PF3D7_0316300.1	inorganic pyrophosphatase, putative	1143	206	2574	1350		41	1225	483		625	5132	4116		99	2218	1062		117.925	2851.11	4116		99	554.5	758.571		103.171	2494.41	3601.05		86.6142	485.127	663.667		(T)-S	(T)-S
PF3D7_0316300.2	inorganic pyrophosphatase, putative	1296	208	2576	1356		53	1375	522		n.a.	n.a.	n.a.		n.a.	n.a.	n.a.		n.a.	n.a.	n.a.		n.a.	n.a.	n.a.		n.a.	n.a.	n.a.		n.a.	n.a.	n.a.		n.a.	n.a.		annotated alternative splice variant
PF3D7_0316400	conserved Plasmodium protein, unknown function	3027	79	1687	410		53	1515	393		59	1381	307		54	1534	330		11.1321	767.222	307		54	383.5	235.714		3.67759	253.46	101.421		17.8394	126.693	77.8706		T-(S)	T-(S)
PF3D7_0316500	conserved Plasmodium protein, unknown function	1386	184	1777	922		21	524	214		307	2726	1302		35	756	366		57.9245	1514.44	1302		35	189	261.429		41.7926	1092.67	939.394		25.2525	136.364	188.621		T-(S)	(T)-S
PF3D7_0316600	formate-nitrite transporter, putative	930	1516	1916	360		9	1527	214		2857	4427	1297		30	2377	398		539.057	2459.44	1297		30	594.25	284.286		579.631	2644.56	1394.62		32.2581	638.978	305.684		T-(S)	T-(S)
PF3D7_0316700	HVA22/TB2/DP1 family protein, putative	666	916	1140	493		15	895	420		2416	3388	2021		58	1212	716		455.849	1882.22	2021		58	303	511.429		684.458	2826.16	3034.53		87.0871	454.955	767.911		(T)-S	(T)-S
PF3D7_0316800	40S ribosomal protein S15A, putative	393	2988	2582	346		7	5394	525		3063	5761	1909		35	2664	722		577.925	3200.56	1909		35	666	515.714		1470.55	8143.91	4857.51		89.0585	1694.66	1312.25		T-(S)	T-(S)
PF3D7_0316900	RING zinc finger protein, putative	1803	2609	1362	1460		42	396	211		6563	1758	2185		37	423	281		1238.3	976.667	2185		37	105.75	200.714		686.801	541.69	1211.87		20.5214	58.6522	111.322		S	S
PF3D7_0317000	proteasome component C8, putative	759	1537	2025	546		1	981	152		2518	4076	1434		4	1344	240		475.094	2264.44	1434		4	336	171.429		625.948	2983.46	1889.33		5.27009	442.688	225.861		T-(S)	T-(S)
PF3D7_0317100	conserved Plasmodium protein, unknown function	2910	64	156	69		31	14	8		52	93	46		31	4	3		9.81132	51.6667	46		31	1	2.14286		3.37159	17.7549	15.8076		10.6529	0.343643	0.736377		n.a.	n.a.		Not expressed >15% of median level
PF3D7_0317200	cdc2-related protein kinase 4 (CRK4)	4662	268	4450	2863		13	1866	1948		158	2827	1678		9	1223	1082		29.8113	1570.56	1678		9	305.75	772.857		6.39453	336.885	359.931		1.9305	65.5834	165.778		(T)-S	S
PF3D7_0317300	conserved Plasmodium protein, unknown function	10185	10335	15905	8645		110	787	726		9423	4780	4473		21	1286	524		1777.92	2655.56	4473		21	321.5	374.286		174.563	260.732	439.175		2.06186	31.566	36.7487		S	(T)-S
PF3D7_0317400	conserved Plasmodium protein, unknown function	1557	79	532	243		19	79	76		113	784	325		26	96	74		21.3208	435.556	325		26	24	52.8571		13.6935	279.74	208.735		16.6988	15.4143	33.9481		T-(S)	S
PF3D7_0317500	kinesin-like protein, putative	4860	477	1069	617		68	854	331		269	297	249		29	725	200		50.7547	165	249		29	181.25	142.857		10.4434	33.9506	51.2346		5.96708	37.2942	29.3945		(T)-S	T-(S)
PF3D7_0317600	40S ribosomal protein S11, putative	486	780	734	61		13	3674	221		918	2309	363		45	1457	254		173.208	1282.78	363		45	364.25	181.429		356.394	2639.46	746.914		92.5926	749.486	373.31		T	T-(S)
PF3D7_0317700	CPSF (cleavage and polyadenylation specific factor), subunit A, putative	8613	1916	3517	765		168	658	178		1157	1099	221		55	518	90		218.302	610.556	221		55	129.5	64.2857		25.3456	70.8877	25.6589		6.3857	15.0354	7.4638		T	T
PF3D7_0317800	proteasome regulatory protein, putative	678	328	899	117		13	204	24		1133	2840	612		31	305	44		213.774	1577.78	612		31	76.25	31.4286		315.3	2327.11	902.655		45.7227	112.463	46.3548		T	T
PF3D7_0317900	conserved Plasmodium protein, unknown function	2070	59	123	20		9	40	17		72	134	16		9	35	15		13.5849	74.4444	16		9	8.75	10.7143		6.56276	35.9635	7.72947		4.34783	4.22705	5.17598		n.a.	n.a.		Not cell-cycle regulated
PF3D7_0318000	conserved Plasmodium protein, unknown function	609	4	6	3		8	0	1		8	12	8		11	0	0		1.50943	6.66667	8		11	0	0		2.47855	10.9469	13.1363		18.0624	0	0		n.a.	n.a.		Not expressed >15% of median level
PF3D7_0318100	band 7-related protein	1125	203	1085	132		3	183	20		549	3013	530		10	299	34		103.585	1673.89	530		10	74.75	24.2857		92.0755	1487.9	471.111		8.88889	66.4444	21.5873		T	T-(S)
PF3D7_0318200	DNA-directed RNA polymerase II, putative	7374	5556	8047	1861		16	762	202		1981	2489	544		7	503	84		373.774	1382.78	544		7	125.75	60		50.688	187.521	73.7727		0.949281	17.0532	8.1367		T	T-(S)
PF3D7_0318300	conserved Plasmodium protein, unknown function	3360	1140	1790	955		52	840	355		1101	1405	620		27	811	312		207.736	780.556	620		27	202.75	222.857		61.8261	232.308	184.524		8.03571	60.3423	66.3265		T-(S)	(T)-S
PF3D7_0318400	conserved Plasmodium protein, unknown function	1776	5	9	13		96	9	8		7	10	22		139	9	7		1.32075	5.55556	22		139	2.25	5		0.743668	3.12813	12.3874		78.2658	1.26689	2.81532		n.a.	n.a.		Not expressed >15% of median level
PF3D7_0318500	conserved Plasmodium protein, unknown function	14946	326	82	1243		100	36	376		152	35	348		33	27	180		28.6792	19.4444	348		33	6.75	128.571		1.91886	1.30098	23.2838		2.20795	0.451626	8.6024		S	S
PF3D7_0318600	cleavage and polyadenylation specifity factor, putative	3054	815	404	245		72	160	93		645	257	154		68	103	58		121.698	142.778	154		68	25.75	41.4286		39.8488	46.7511	50.4257		22.2659	8.43157	13.5653		n.a.	n.a.		Not cell-cycle regulated
PF3D7_0318700	trophozoite stage antigen	360	107	4	292		3	0	290		511	29	1775		17	0	630		96.4151	16.1111	1775		17	0	450		267.82	44.7531	4930.56		47.2222	0	1250		S	S
PF3D7_0318800	triosephophate isomerase, putative	1074	23	6	33		11	0	11		78	28	198		24	0	23		14.717	15.5556	198		24	0	16.4286		13.703	14.4838	184.358		22.3464	0	15.2966		S	R-S
PF3D7_0318900	conserved protein, unknown function	1323	782	1188	473		73	3211	696		1607	1823	756		72	9844	1783		303.208	1012.78	756		72	2461	1273.57		229.182	765.516	571.429		54.4218	1860.17	962.639		T-(S)	T-(S)
PF3D7_0319000	P-type ATPase, putative (ATPase7)	5595	328	4206	2486		37	374	313		119	1391	610		13	242	139		22.4528	772.778	610		13	60.5	99.2857		4.01302	138.119	109.026		2.3235	10.8132	17.7454		T-(S)	(T)-S
PF3D7_0319100	ubiquitin-protein ligase, putative	324	53	136	42		4	1900	551		209	1013	486		20	1227	775		39.434	562.778	486		20	306.75	553.571		121.71	1736.97	1500		61.7284	946.759	1708.55		T-(S)	(T)-S
PF3D7_0319200	endonuclease/exonuclease/phosphatase family protein, putative	2721	1352	2495	552		85	421	78		1398	2208	364		46	357	49		263.774	1226.67	364		46	89.25	35		96.9399	450.815	133.774		16.9055	32.8004	12.8629		T	T
PF3D7_0319300	ubiquitin conjugating enzyme, putative	483	615	1253	199		0	68	9		1908	3613	1006		1	91	18		360	2007.22	1006		1	22.75	12.8571		745.342	4155.74	2082.82		2.07039	47.1014	26.6193		T-(S)	T-(S)
PF3D7_0319400	kinesin, putative	4092	236	2479	874		86	483	140		140	1521	358		50	390	82		26.4151	845	358		50	97.5	58.5714		6.4553	206.5	87.4878		12.219	23.827	14.3136		n.a.	n.a.		Not cell-cycle regulated
PF3D7_0319500	RNA binding protein, putative	930	1236	548	102		22	2292	334		2604	2076	445		87	3320	624		491.321	1153.33	445		87	830	445.714		528.302	1240.14	478.495		93.5484	892.473	479.263		T	T-(S)
PF3D7_0319600	elongation factor 1 (EF-1), putative	471	411	478	28		7	1064	86		1672	2707	428		33	2053	218		315.472	1503.89	428		33	513.25	155.714		669.791	3192.97	908.705		70.0637	1089.7	330.604		T	T-(S)
PF3D7_0319700	ABC transporter, putative	9402	4449	2795	1740		98	475	280		3357	830	436		18	471	182		633.396	461.111	436		18	117.75	130		67.3682	49.0439	46.3731		1.91449	12.5239	13.8268		n.a.	n.a.		Not cell-cycle regulated
PF3D7_0319800	conserved Plasmodium protein, unknown function	1434	54	59	81		56	23	34		113	76	191		54	28	72		21.3208	42.2222	191		54	7	51.4286		14.868	29.4437	133.194		37.6569	4.88145	35.8637		S	R-S
PF3D7_0319900	conserved Plasmodium protein, unknown function	945	516	532	218		6	112	31		1406	1876	693		14	222	57		265.283	1042.22	693		14	55.5	40.7143		280.723	1102.88	733.333		14.8148	58.7302	43.0839		T-(S)	T-(S)
PF3D7_0320000	conserved Plasmodium protein, unknown function	435	109	2372	426		1	797	223		405	7939	2438		7	1582	524		76.4151	4410.56	2438		7	395.5	374.286		175.667	10139.2	5604.6		16.092	909.195	860.427		T-(S)	(T)-S
PF3D7_0320100	SNARE protein (SEC22)	666	259	172	83		19	328	145		1023	799	435		43	492	293		193.019	443.889	435		43	123	209.286		289.818	666.5	653.153		64.5646	184.685	314.243		(T)-S	(T)-S
PF3D7_0320200	CPW-WPC family protein	1752	93	98	264		125	48	17		198	131	385		144	52	19		37.3585	72.7778	385		144	13	13.5714		21.3233	41.5398	219.749		82.1918	7.42009	7.74625		S	R
PF3D7_0320300	T-complex protein 1 epsilon subunit, putative	1608	586	2359	239		0	592	57		889	3321	461		1	601	51		167.736	1845	461		1	150.25	36.4286		104.313	1147.39	286.692		0.621891	93.4391	22.6546		T	T-(S)
PF3D7_0320400	oocyst capsule protein (Cap380)	9258	46	38	36		15	2	2		16	19	22		4	1	0		3.01887	10.5556	22		4	0.25	0		0.326082	1.14016	2.37632		0.432059	0.0270037	0		n.a.	n.a.		Not expressed >15% of median level
PF3D7_0320500	conserved Plasmodium protein, unknown function	1290	576	2507	1570		2	840	538		1107	3733	2278		3	1334	1117		208.868	2073.89	2278		3	333.5	797.857		161.913	1607.67	1765.89		2.32558	258.527	618.494		(T)-S	S
PF3D7_0320600	conserved Plasmodium protein, unknown function	399	45	246	80		19	367	263		174	1483	639		46	884	663		32.8302	823.889	639		46	221	473.571		82.2812	2064.88	1601.5		115.288	553.885	1186.9		T-(S)	S
PF3D7_0320700	signal peptidase complex subunit 2, putative (SPC2)	540	21	270	81		0	1145	422		93	1295	535		1	1634	736		17.5472	719.444	535		1	408.5	525.714		32.4948	1332.3	990.741		1.85185	756.481	973.545		T-(S)	(T)-S
PF3D7_0320800	ATP-dependent RNA helicase, putative (DOZI)	1302	36	528	149		4	123	72		66	972	355		12	131	79		12.4528	540	355		12	32.75	56.4286		9.56439	414.747	272.657		9.21659	25.1536	43.3399		T-(S)	(T)-S
PF3D7_0320900	histone H2A variant, putative (H2A.Z)	477	1053	1237	757		26	5276	6069		1276	2890	2702		89	1840	5084		240.755	1605.56	2702		89	460	3631.43		504.727	3365.94	5664.57		186.583	964.361	7613.06		(T)-S	S
PF3D7_0321000	conserved Plasmodium protein, unknown function	1479	872	912	433		131	2170	433		2156	1508	805		155	5571	838		406.792	837.778	805		155	1392.75	598.571		275.046	566.449	544.287		104.801	941.684	404.714		(T)-S	T-(S)
PF3D7_0321100	conserved Plasmodium protein, unknown function	5535	230	528	1555		270	1545	1187		123	264	798		82	9860	4120		23.2075	146.667	798		82	2465	2942.86		4.19287	26.498	144.173		14.8148	445.348	531.682		S	(T)-S
PF3D7_0321200	N-acetylglucosamine-1-phosphate transferase, putative	1194	45	132	601		22	87	117		89	427	1099		47	88	126		16.7925	237.222	1099		47	22	90		14.064	198.679	920.436		39.3635	18.4255	75.3769		S	S
PF3D7_0321300	conserved Plasmodium protein, unknown function	2751	94	417	395		135	227	106		87	219	382		69	330	184		16.4151	121.667	382		69	82.5	131.429		5.96696	44.2263	138.859		25.0818	29.9891	47.7748		n.a.	n.a.		Not cell-cycle regulated
PF3D7_0321400	protein kinase, putative	960	26	10	56		6	28	418		81	36	297		18	46	747		15.283	20	297		18	11.5	533.571		15.9198	20.8333	309.375		18.75	11.9792	555.804		S	S
PF3D7_0321500	peptidase, putative	3225	141	1621	500		3	82	33		110	1426	322		2	54	16		20.7547	792.222	322		2	13.5	11.4286		6.43557	245.65	99.845		0.620155	4.18605	3.54374		T-(S)	T-(S)
PF3D7_0321600	ATP-dependent RNA helicase, putative	2208	144	1293	552		90	1484	685		245	1577	701		76	2658	975		46.2264	876.111	701		76	664.5	696.429		20.9359	396.789	317.482		34.4203	300.951	315.411		T-(S)	(T)-S
PF3D7_0321700	microtubule and actin binding protein, putative	5841	257	3658	2203		360	948	555		90	1057	565		123	1940	350		16.9811	587.222	565		123	485	250		2.90723	100.535	96.73		21.058	83.0337	42.8009		(T)-S	T-(S)
PF3D7_0321800	conserved Plasmodium protein, unknown function	8121	2663	4263	2566		101	953	723		1348	1333	674		23	863	409		254.34	740.556	674		23	215.75	292.143		31.3188	91.1902	82.9947		2.83216	26.5669	35.9738		T-(S)	(T)-S
PF3D7_0321900	cyclic amine resistance locus protein	3852	1025	1201	634		57	411	194		858	540	336		30	304	126		161.887	300	336		30	76	90		42.0267	77.8816	87.2274		7.78816	19.73	23.3645		(T)-S	(T)-S
PF3D7_0322000	peptidyl-prolyl cis-trans isomerase (CYP19A)	516	3790	5973	635		13	11212	682		2893	6125	2331		45	3491	686		545.849	3402.78	2331		45	872.75	490		1057.85	6594.53	4517.44		87.2093	1691.38	949.612		T-(S)	T-(S)
PF3D7_0322100	RNA triphosphatase (Prt1)	1776	865	1163	285		14	847	135		1502	1865	465		23	1093	168		283.396	1036.11	465		23	273.25	120		159.57	583.396	261.824		12.9505	153.857	67.5676		T	T-(S)
PF3D7_0322200	conserved Plasmodium protein, unknown function	2262	31	24	36		65	0	10		48	29	40		53	0	11		9.0566	16.1111	40		53	0	7.85714		4.0038	7.12251	17.6835		23.4306	0	3.47354		n.a.	n.a.		Not expressed >15% of median level
PF3D7_0322300	acyl CoA:diacylglycerol acyltransferase, putative	1962	381	3090	1276		20	382	104		589	3733	1523		17	442	127		111.132	2073.89	1523		17	110.5	90.7143		56.6422	1057.03	776.249		8.66463	56.3201	46.2356		T-(S)	T-(S)
PF3D7_0322400	regulator of initiation factor 2 (eIF2)	2604	477	450	101		104	1234	141		401	174	41		48	2616	128		75.6604	96.6667	41		48	654	91.4286		29.0554	37.1224	15.745		18.4332	251.152	35.1108		T	T
PF3D7_0322500	iron-sulfur cluster assembly accessory protein, putative	1215	39	131	74		39	288	104		82	208	160		38	780	384		15.4717	115.556	160		38	195	274.286		12.7339	95.1075	131.687		31.2757	160.494	225.75		(T)-S	(T)-S
PF3D7_0322600	conserved Plasmodium protein, unknown function	4044	18	16	17		79	11	4		4	6	5		33	5	1		0.754717	3.33333	5		33	1.25	0.714286		0.186626	0.824266	1.2364		8.16024	0.3091	0.176629		n.a.	n.a.		Not expressed >15% of median level
PF3D7_0322700	conserved Plasmodium protein, unknown function	9291	5599	8979	2170		65	149	31		5302	4417	1271		13	171	28		1000.38	2453.89	1271		13	42.75	20		107.672	264.115	136.799		1.3992	4.60123	2.15262		T	T-(S)
PF3D7_0322800	conserved Plasmodium protein, unknown function	546	27	5	3		15	75	8		120	9	19		25	117	18		22.6415	5	19		25	29.25	12.8571		41.468	9.15751	34.7985		45.7875	53.5714	23.5479		R	T
PF3D7_0322900	40S ribosomal protein S3A, putative	789	7506	9103	1034		19	6432	545		8052	14943	2345		70	4737	766		1519.25	8301.67	2345		70	1184.25	547.143		1925.53	10521.8	2972.12		88.7199	1500.95	693.464		T	T-(S)
PF3D7_0323000	conserved Plasmodium protein, unknown function	165	41	79	17		4	269	51		180	656	267		20	352	124		33.9623	364.444	267		20	88	88.5714		205.832	2208.75	1618.18		121.212	533.333	536.797		T-(S)	(T)-S
PF3D7_0323100	conserved Plasmodium protein, unknown function	4629	1185	3373	809		88	643	303		903	2029	330		37	497	184		170.377	1127.22	330		37	124.25	131.429		36.8065	243.513	71.2897		7.99309	26.8417	28.3924		T	(T)-S
PF3D7_0323200	conserved Plasmodium protein, unknown function	1326	14	240	102		30	229	82		16	332	150		28	283	101		3.01887	184.444	150		28	70.75	72.1429		2.27667	139.098	113.122		21.1161	53.356	54.4064		T-(S)	(T)-S
PF3D7_0323300	conserved Plasmodium protein, unknown function	1302	15	10	14		4	48	32		13	15	13		6	43	40		2.45283	8.33333	13		6	10.75	28.5714		1.88389	6.40041	9.98464		4.60829	8.25653	21.9443		n.a.	n.a.		Not expressed >15% of median level
PF3D7_0323400	Rh5 interacting protein (RIPR)	3261	1600	169	6138		2	14	291		1279	103	6417		2	4	222		241.321	57.2222	6417		2	1	158.571		74.0021	17.5474	1967.8		0.613309	0.306654	48.6266		S	S
PF3D7_0323500	survival of motor neuron (SMN)-like protein	948	112	112	119		48	824	390		341	583	454		110	1587	759		64.3396	323.889	454		110	396.75	542.143		67.8688	341.655	478.903		116.034	418.513	571.881		(T)-S	(T)-S
PF3D7_0323600	conserved Plasmodium protein, unknown function	2013	237	382	109		6	216	42		449	448	128		2	416	82		84.717	248.889	128		2	104	58.5714		42.0849	123.641	63.5867		0.993542	51.6642	29.0966		T	T-(S)
PF3D7_0323700	U4/U6.U5 tri-snRNP-associated protein 1, putative (SART1)	2082	839	1309	877		140	4685	1919		1078	1764	956		128	5769	2396		203.396	980	956		128	1442.25	1711.43		97.6927	470.701	459.174		61.4793	692.723	822.012		(T)-S	(T)-S
PF3D7_0323800	conserved Plasmodium protein, unknown function	2934	678	646	261		7	281	56		944	463	234		2	457	81		178.113	257.222	234		2	114.25	57.8571		60.7066	87.6695	79.7546		0.681663	38.94	19.7195		n.a.	n.a.		Not cell-cycle regulated
PF3D7_0323900	erythrocyte membrane protein 1 (PfEMP1), exon2, pseudogene (VAR pseudogene)	1392	31	4	0		0	0	0		n.a.	n.a.	n.a.		n.a.	n.a.	n.a.		n.a.	n.a.	n.a.		n.a.	n.a.	n.a.		n.a.	n.a.	n.a.		n.a.	n.a.	n.a.		n.a.	n.a.		Not expressed >4 reads per gene
PF3D7_0324000	RESA-like protein	849	1	0	0		0	0	0		n.a.	n.a.	n.a.		n.a.	n.a.	n.a.		n.a.	n.a.	n.a.		n.a.	n.a.	n.a.		n.a.	n.a.	n.a.		n.a.	n.a.	n.a.		n.a.	n.a.		Not expressed >4 reads per gene
PF3D7_0324100	Pfmc-2TM Maurer's cleft two transmembrane protein (MC-2TM)	696	4	19	0		4	8	0		20	69	1		9	10	0		3.77358	38.3333	1		9	2.5	0		5.42182	55.0766	1.43678		12.931	3.59195	0		T	R
PF3D7_0324200	Plasmodium exported protein (hyp4), unknown function	693	2	0	0		0	0	0		n.a.	n.a.	n.a.		n.a.	n.a.	n.a.		n.a.	n.a.	n.a.		n.a.	n.a.	n.a.		n.a.	n.a.	n.a.		n.a.	n.a.	n.a.		n.a.	n.a.		Not expressed >4 reads per gene
PF3D7_0324300	Plasmodium exported protein (hyp5), unknown function	930	2	0	0		1	0	0		n.a.	n.a.	n.a.		n.a.	n.a.	n.a.		n.a.	n.a.	n.a.		n.a.	n.a.	n.a.		n.a.	n.a.	n.a.		n.a.	n.a.	n.a.		n.a.	n.a.		Not expressed >4 reads per gene
PF3D7_0324400	rifin (3D7-rifT3-5) (RIF)	1050	12	4	0		1	0	0		n.a.	n.a.	n.a.		n.a.	n.a.	n.a.		n.a.	n.a.	n.a.		n.a.	n.a.	n.a.		n.a.	n.a.	n.a.		n.a.	n.a.	n.a.		n.a.	n.a.		Not expressed >4 reads per gene
PF3D7_0324500	rifin (RIF)	954	4	3	0		0	0	0		n.a.	n.a.	n.a.		n.a.	n.a.	n.a.		n.a.	n.a.	n.a.		n.a.	n.a.	n.a.		n.a.	n.a.	n.a.		n.a.	n.a.	n.a.		n.a.	n.a.		Not expressed >4 reads per gene
PF3D7_0324600	stevor (3D7-stevorT3-2) (stevor)	906	4	4	0		0	0	0		n.a.	n.a.	n.a.		n.a.	n.a.	n.a.		n.a.	n.a.	n.a.		n.a.	n.a.	n.a.		n.a.	n.a.	n.a.		n.a.	n.a.	n.a.		n.a.	n.a.		Not expressed >4 reads per gene
PF3D7_0324700	erythrocyte membrane protein 1 (PfEMP1), exon2, pseudogene (VAR pseudogene)	1380	0	0	2		0	0	0		n.a.	n.a.	n.a.		n.a.	n.a.	n.a.		n.a.	n.a.	n.a.		n.a.	n.a.	n.a.		n.a.	n.a.	n.a.		n.a.	n.a.	n.a.		n.a.	n.a.		Not expressed >4 reads per gene
PF3D7_0324800	rifin (rifin (3D7-rifT3-7))	1116	34	11	16		0	14	4		95	70	78		1	47	14		17.9245	38.8889	78		1	11.75	10		16.0614	34.8467	69.8925		0.896057	10.5287	8.96057		S	T-(S)
PF3D7_0324900	erythrocyte membrane protein 1, PfEMP1 (VAR)	6510	1681	168	109		36	22	36		180	88	45		23	31	18		33.9623	48.8889	45		23	7.75	12.8571		5.21694	7.50981	6.91244		3.53303	1.19048	1.97498		n.a.	n.a.		Not expressed >15% of median level
PF3D7_0400100	erythrocyte membrane protein 1, PfEMP1 (VAR)	7941	1486	195	168		70	14	27		165	100	61		51	20	16		31.1321	55.5556	61		51	5	11.4286		3.92042	6.99604	7.68165		6.42236	0.629644	1.43919		n.a.	n.a.		Not expressed >15% of median level
PF3D7_0400200	erythrocyte membrane protein 1, EMP1, exon 2	1200	147	655	479		3	31	39		178	1220	872		10	50	48		33.5849	677.778	872		10	12.5	34.2857		27.9874	564.815	726.667		8.33333	10.4167	28.5714		(T)-S	S
PF3D7_0400300	rifin (RIF)	1113	34	2	5		0	1	2		n.a.	n.a.	n.a.		n.a.	n.a.	n.a.		n.a.	n.a.	n.a.		n.a.	n.a.	n.a.		n.a.	n.a.	n.a.		n.a.	n.a.	n.a.		n.a.	n.a.		Not expressed >4 reads per gene
PF3D7_0400400	erythrocyte membrane protein 1, PfEMP1 (VAR)	10404	1826	246	70		44	80	10		194	137	34		31	75	7		36.6038	76.1111	34		31	18.75	5		3.51824	7.31556	3.26797		2.97962	1.80219	0.480584		n.a.	n.a.		Not expressed >15% of median level
PF3D7_0400500	rifin (RIF)	1149	43	4	6		0	0	2		n.a.	n.a.	n.a.		n.a.	n.a.	n.a.		n.a.	n.a.	n.a.		n.a.	n.a.	n.a.		n.a.	n.a.	n.a.		n.a.	n.a.	n.a.		n.a.	n.a.		Not expressed >4 reads per gene
PF3D7_0400600	erythrocyte membrane protein 1 (PfEMP1), exon1, pseudogene	78	1	1	0		6	1	1		n.a.	n.a.	n.a.		n.a.	n.a.	n.a.		n.a.	n.a.	n.a.		n.a.	n.a.	n.a.		n.a.	n.a.	n.a.		n.a.	n.a.	n.a.		n.a.	n.a.		Not expressed >4 reads per gene
PF3D7_0400700	rifin (RIF)	1143	12	4	2		0	0	0		n.a.	n.a.	n.a.		n.a.	n.a.	n.a.		n.a.	n.a.	n.a.		n.a.	n.a.	n.a.		n.a.	n.a.	n.a.		n.a.	n.a.	n.a.		n.a.	n.a.		Not expressed >4 reads per gene
PF3D7_0400800	stevor	870	2	0	0		0	0	0		n.a.	n.a.	n.a.		n.a.	n.a.	n.a.		n.a.	n.a.	n.a.		n.a.	n.a.	n.a.		n.a.	n.a.	n.a.		n.a.	n.a.	n.a.		n.a.	n.a.		Not expressed >4 reads per gene
PF3D7_0400900	rifin (RIF)	990	2	16	2		0	16	2		7	102	21		1	53	7		1.32075	56.6667	21		1	13.25	5		1.3341	57.2391	21.2121		1.0101	13.3838	5.05051		T-(S)	T-(S)
PF3D7_0401000	rifin (RIF)	930	7	2	0		0	0	0		n.a.	n.a.	n.a.		n.a.	n.a.	n.a.		n.a.	n.a.	n.a.		n.a.	n.a.	n.a.		n.a.	n.a.	n.a.		n.a.	n.a.	n.a.		n.a.	n.a.		Not expressed >4 reads per gene
PF3D7_0401100	Plasmodium exported protein, unknown function, fragment	213	0	0	0		0	0	0		n.a.	n.a.	n.a.		n.a.	n.a.	n.a.		n.a.	n.a.	n.a.		n.a.	n.a.	n.a.		n.a.	n.a.	n.a.		n.a.	n.a.	n.a.		n.a.	n.a.		Not expressed >4 reads per gene
PF3D7_0401200	rifin (RIF)	1104	4	2	1		4	0	0		n.a.	n.a.	n.a.		n.a.	n.a.	n.a.		n.a.	n.a.	n.a.		n.a.	n.a.	n.a.		n.a.	n.a.	n.a.		n.a.	n.a.	n.a.		n.a.	n.a.		Not expressed >4 reads per gene
PF3D7_0401300	rifin (RIF)	1128	4	13	2		0	2	0		n.a.	n.a.	n.a.		n.a.	n.a.	n.a.		n.a.	n.a.	n.a.		n.a.	n.a.	n.a.		n.a.	n.a.	n.a.		n.a.	n.a.	n.a.		n.a.	n.a.		Not expressed >4 reads per gene
PF3D7_0401400	rifin (RIF)	990	4	0	0		1	0	0		n.a.	n.a.	n.a.		n.a.	n.a.	n.a.		n.a.	n.a.	n.a.		n.a.	n.a.	n.a.		n.a.	n.a.	n.a.		n.a.	n.a.	n.a.		n.a.	n.a.		Not expressed >4 reads per gene
PF3D7_0401500	stevor, pseudogene	933	24	28	0		2	3	1		n.a.	n.a.	n.a.		n.a.	n.a.	n.a.		n.a.	n.a.	n.a.		n.a.	n.a.	n.a.		n.a.	n.a.	n.a.		n.a.	n.a.	n.a.		n.a.	n.a.		Not expressed >4 reads per gene
PF3D7_0401600.1	rifin (RIF)	1044	188	295	41		44	2035	282		564	1288	241		100	3197	572		106.415	715.556	241		100	799.25	408.571		101.93	685.398	230.843		95.7854	765.565	391.352		T	T-(S)
PF3D7_0401600.2	rifin	1041	188	295	41		44	2026	282		n.a.	n.a.	n.a.		n.a.	n.a.	n.a.		n.a.	n.a.	n.a.		n.a.	n.a.	n.a.		n.a.	n.a.	n.a.		n.a.	n.a.	n.a.		n.a.	n.a.		annotated alternative splice variant
PF3D7_0401700	Plasmodium exported protein, unknown function, pseudogene	1332	23	145	18		78	216	24		50	330	40		113	252	26		9.43396	183.333	40		113	63	18.5714		7.08255	137.638	30.03		84.8348	47.2973	13.9425		T	R
PF3D7_0401800	Plasmodium exported protein (PHISTb), unknown function (PfD80)	1683	1478	1867	1154		14	1043	244		655	1935	1746		34	443	179		123.585	1075	1746		34	110.75	127.857		73.4313	638.74	1037.43		20.202	65.8051	75.9698		(T)-S	(T)-S
PF3D7_0401900	acyl-CoA synthetase (ACS6)	2916	272	15	117		65	12	93		179	8	84		92	5	53		33.7736	4.44444	84		92	1.25	37.8571		11.5822	1.52416	28.8066		31.5501	0.428669	12.9826		S	R
PF3D7_0402000	Plasmodium exported protein (PHISTa), unknown function	1287	571	8805	1054		42	8829	880		973	11579	1869		100	10489	1389		183.585	6432.78	1869		100	2622.25	992.143		142.646	4998.27	1452.21		77.7001	2037.49	770.896		T	T-(S)
PF3D7_0402100	Plasmodium exported protein (PHISTb), unknown function	1728	2565	120	904		10	68	370		5395	226	1678		17	75	476		1017.92	125.556	1678		17	18.75	340		589.077	72.6595	971.065		9.83796	10.8507	196.759		S	S
PF3D7_0402200	surface-associated interspersed gene 4.1, pseudogene (SURFIN4.1) (SURF4.1)	6660	750	46	1771		83	16	1120		267	26	454		35	13	438		50.3774	14.4444	454		35	3.25	312.857		7.56417	2.16884	68.1682		5.25526	0.487988	46.9755		S	S
PF3D7_0402300	normocyte binding protein 1,reticulocyte binding protein homologue 1 (RH1)	8916	7401	219	16073		225	43	1066		8084	112	7954		64	50	2910		1525.28	62.2222	7954		64	12.5	2078.57		171.073	6.97871	892.104		7.17811	1.40197	233.128		S	S
PF3D7_0402400	Plasmodium exported protein, unknown function (GEXP18)	765	1723	1192	1098		14	3403	1521		3825	2555	2430		19	8860	4363		721.698	1419.44	2430		19	2215	3116.43		943.396	1855.48	3176.47		24.8366	2895.42	4073.76		S	(T)-S
PF3D7_0402500	rifin, pseudogene	990	13	0	0		0	8	0		52	2	1		1	26	0		9.81132	1.11111	1		1	6.5	0		9.91043	1.12233	1.0101		1.0101	6.56566	0		n.a.	n.a.		Not expressed >15% of median level
PF3D7_0402600	stevor	906	2	2	0		3	6	0		n.a.	n.a.	n.a.		n.a.	n.a.	n.a.		n.a.	n.a.	n.a.		n.a.	n.a.	n.a.		n.a.	n.a.	n.a.		n.a.	n.a.	n.a.		n.a.	n.a.		Not expressed >4 reads per gene
PF3D7_0402700	rifin, pseudogene	996	4	3	0		8	0	0		n.a.	n.a.	n.a.		n.a.	n.a.	n.a.		n.a.	n.a.	n.a.		n.a.	n.a.	n.a.		n.a.	n.a.	n.a.		n.a.	n.a.	n.a.		n.a.	n.a.		Not expressed >4 reads per gene
PF3D7_0402800	erythrocyte membrane protein 1 (PfEMP1), pseudogene	4962	38	4	12		36	2	4		20	2	10		47	2	2		3.77358	1.11111	10		47	0.5	1.42857		0.760497	0.223924	2.01532		9.47199	0.100766	0.287902		n.a.	n.a.		Not expressed >15% of median level
PF3D7_0402900	probable protein, unknown function	300	2	1	2		4	0	9		n.a.	n.a.	n.a.		n.a.	n.a.	n.a.		n.a.	n.a.	n.a.		n.a.	n.a.	n.a.		n.a.	n.a.	n.a.		n.a.	n.a.	n.a.		n.a.	n.a.		Not expressed >4 reads per gene
PF3D7_0403000	unspecified product	n.a.	0	0	0		0	0	0		n.a.	n.a.	n.a.		n.a.	n.a.	n.a.		n.a.	n.a.	n.a.		n.a.	n.a.	n.a.		n.a.	n.a.	n.a.		n.a.	n.a.	n.a.		n.a.	n.a.		tRNA
PF3D7_0403100	regulator of chromosome condensation, putative	1881	38	195	80		13	113	44		65	248	92		15	134	47		12.2642	137.778	92		15	33.5	33.5714		6.52002	73.2471	48.9102		7.97448	17.8097	17.8476		T-(S)	(T)-S
PF3D7_0403200	conserved Plasmodium protein, unknown function	1683	4233	2986	905		274	8824	2397		7797	4949	1713		361	10492	3677		1471.13	2749.44	1713		361	2623	2626.43		874.113	1633.66	1017.83		214.498	1558.53	1560.56		n.a.	n.a.		Not cell-cycle regulated
PF3D7_0403300	conserved Plasmodium protein, unknown function	459	84	71	19		13	528	150		347	313	87		22	1690	505		65.4717	173.889	87		22	422.5	360.714		142.64	378.843	189.542		47.9303	920.479	785.87		T	(T)-S
PF3D7_0403400	conserved Plasmodium protein, unknown function	11478	2867	3506	1011		196	205	74		1843	1303	398		52	245	71		347.736	723.889	398		52	61.25	50.7143		30.2959	63.0675	34.675		4.53041	5.3363	4.41839		n.a.	n.a.		Not cell-cycle regulated
PF3D7_0403500	ubiquitin specific protease, putative	1203	67	162	129		4	47	11		114	188	193		4	43	11		21.5094	104.444	193		4	10.75	7.85714		17.8798	86.82	160.432		3.32502	8.93599	6.53129		(T)-S	T-(S)
PF3D7_0403600	conserved Plasmodium protein, unknown function	2307	127	1671	576		41	195	66		150	2326	571		41	191	62		28.3019	1292.22	571		41	47.75	44.2857		12.2678	560.131	247.508		17.772	20.6979	19.1962		n.a.	n.a.		Not cell-cycle regulated
PF3D7_0403700	CGI-201 protein, short form	2343	1328	1700	451		80	2324	536		1429	2130	554		97	1998	628		269.623	1183.33	554		97	499.5	448.571		115.076	505.051	236.449		41.3999	213.188	191.452		T	(T)-S
PF3D7_0403800	conserved Plasmodium protein, unknown function	2205	1782	371	3906		26	81	636		2103	465	5552		34	76	911		396.792	258.333	5552		34	19	650.714		179.951	117.158	2517.91		15.4195	8.61678	295.109		S	S
PF3D7_0403900	SET domain protein, putative (SET8)	3561	268	1557	2527		68	124	272		162	891	1359		40	84	161		30.566	495	1359		40	21	115		8.58355	139.006	381.634		11.2328	5.89722	32.2943		S	S
PF3D7_0404000	conserved Plasmodium protein, unknown function	300	37	4	87		23	38	997		149	10	884		93	54	1786		28.1132	5.55556	884		93	13.5	1275.71		93.7107	18.5185	2946.67		310	45	4252.38		S	S
PF3D7_0404100	transcription factor with AP2 domain(s), putative (ApiAP2)	6816	58	92	192		144	8	28		21	33	73		33	6	25		3.96226	18.3333	73		33	1.5	17.8571		0.581318	2.68975	10.7101		4.84155	0.22007	2.61989		n.a.	n.a.		Not expressed >15% of median level
PF3D7_0404200	conserved Plasmodium protein, unknown function	492	7	20	5		3	27	10		30	81	31		9	36	19		5.66038	45	31		9	9	13.5714		11.5048	91.4634	63.0081		18.2927	18.2927	27.5842		n.a.	n.a.		Not cell-cycle regulated
PF3D7_0404300	conserved Plasmodium protein, unknown function	1896	2833	3370	1052		152	9954	4576		3775	5010	1604		443	7200	13494		712.264	2783.33	1604		443	1800	9638.57		375.667	1468	845.992		233.65	949.367	5083.63		T-(S)	S
PF3D7_0404400	6-cysteine protein (P36)	1140	156	78	46		52	77	107		440	429	269		122	137	203		83.0189	238.333	269		122	34.25	145		72.8236	209.064	235.965		107.018	30.0439	127.193		(T)-S	R-S
PF3D7_0404500	6-cysteine protein (P52)	1437	184	47	24		24	18	25		469	83	50		32	16	37		88.4906	46.1111	50		32	4	26.4286		61.5801	32.0885	34.7947		22.2686	2.78358	18.3915		n.a.	n.a.		Not cell-cycle regulated
PF3D7_0404600	conserved Plasmodium membrane protein, unknown function	12417	3578	17693	3963		110	237	315		2331	6215	1166		21	176	208		439.811	3452.78	1166		21	44	148.571		35.4201	278.069	93.9035		1.69123	3.54353	11.9652		T	S
PF3D7_0404700	dipeptidyl peptidase 3 (DPAP3)	2820	495	133	4077		35	71	2862		457	71	2693		25	45	2906		86.2264	39.4444	2693		25	11.25	2075.71		30.5767	13.9874	954.965		8.86525	3.98936	736.069		S	S
PF3D7_0404800	conserved Plasmodium protein, unknown function	1704	196	58	296		49	6	77		336	79	488		78	4	79		63.3962	43.8889	488		78	1	56.4286		37.2044	25.7564	286.385		45.7746	0.586854	33.1154		S	R-S
PF3D7_0404900	6-cysteine protein (P41)	1137	212	159	646		20	179	587		572	672	2119		59	290	1121		107.925	373.333	2119		59	72.5	800.714		94.9204	328.349	1863.68		51.8909	63.7643	704.234		S	S
PF3D7_0405000	ATP-dependent RNA helicase, putative	1704	292	363	70		39	594	87		443	521	73		49	782	100		83.5849	289.444	73		49	195.5	71.4286		49.0522	169.862	42.8404		28.7559	114.73	41.9182		T	T
PF3D7_0405100	Sec24 subunit b (SEC24b)	4053	747	1325	791		9	154	88		367	654	429		6	107	46		69.2453	363.333	429		6	26.75	32.8571		17.0849	89.6455	105.848		1.48038	6.60005	8.10687		(T)-S	(T)-S
PF3D7_0405200	ag-1 blood stage membrane protein homologue (PfMAg-1)	1740	193	323	1080		26	132	420		329	674	2139		46	155	653		62.0755	374.444	2139		46	38.75	466.429		35.6756	215.198	1229.31		26.4368	22.2701	268.062		S	S
PF3D7_0405300	sequestrin	5895	64	14	44		224	151	436		27	4	18		74	131	218		5.09434	2.22222	18		74	32.75	155.714		0.86418	0.376967	3.05344		12.553	5.55556	26.4146		n.a.	n.a.		Not expressed >15% of median level
PF3D7_0405400	pre-mRNA-processing-splicing factor 8, putative (PRPF8)	9411	4894	11949	2286		71	387	175		1387	3515	586		64	244	79		261.698	1952.78	586		64	61	56.4286		27.8077	207.499	62.2676		6.80055	6.48178	5.99602		n.a.	n.a.		Not cell-cycle regulated
PF3D7_0405500	conserved Plasmodium protein, unknown function	675	246	210	21		0	71	9		923	1049	120		1	101	13		174.151	582.778	120		1	25.25	9.28571		258.001	863.374	177.778		1.48148	37.4074	13.7566		T	T-(S)
PF3D7_0405600	conserved Plasmodium membrane protein, unknown function	948	72	117	19		18	967	106		246	450	56		32	2121	225		46.4151	250	56		32	530.25	160.714		48.9611	263.713	59.0717		33.7553	559.335	169.53		T	T-(S)
PF3D7_0405700	lysine decarboxylase, putative	7248	125	1632	322		23	107	25		39	491	107		8	86	13		7.35849	272.778	107		8	21.5	9.28571		1.01524	37.6349	14.7627		1.10375	2.96634	1.28114		n.a.	n.a.		Not expressed >15% of median level
PF3D7_0405800	conserved Plasmodium protein, unknown function	309	2	27	2		2	32	0		10	198	18		5	42	0		1.88679	110	18		5	10.5	0		6.10612	355.987	58.2524		16.1812	33.9806	0		T	T
PF3D7_0405900	apical sushi protein (ASP)	2196	335	61	2039		89	312	4126		417	65	2350		75	364	8088		78.6792	36.1111	2350		75	91	5777.14		35.8284	16.444	1070.13		34.153	41.439	2630.76		S	S
PF3D7_0406000	conserved Plasmodium protein, unknown function	1527	385	543	484		15	372	334		719	804	816		19	418	637		135.66	446.667	816		19	104.5	455		88.8411	292.513	534.381		12.4427	68.4348	297.97		(T)-S	S
PF3D7_0406100	vacuolar ATP synthase subunit b	1485	3168	11159	1940		23	1144	368		1797	6563	2735		64	587	320		339.057	3646.11	2735		64	146.75	228.571		228.321	2455.29	1841.75		43.0976	98.8215	153.92		T-(S)	(T)-S
PF3D7_0406200	sexual stage-specific protein precursor (Pfs16)	474	2059	684	557		21	3436	1789		2185	2754	2498		85	1940	1532		412.264	1530	2498		85	485	1094.29		869.756	3227.85	5270.04		179.325	1023.21	2308.62		(T)-S	S
PF3D7_0406400	cytosolic glyoxalase II (cGloII)	792	326	507	86		6	222	42		868	1817	436		20	281	69		163.774	1009.44	436		20	70.25	49.2857		206.785	1274.55	550.505		25.2525	88.6995	62.2294		T-(S)	T-(S)
PF3D7_0406500	conserved Plasmodium protein, unknown function	9636	2450	1984	729		558	4748	3438		1477	594	216		252	7208	2596		278.679	330	216		252	1802	1854.29		28.9206	34.2466	22.4159		26.1519	187.007	192.433		n.a.	n.a.		Not cell-cycle regulated
PF3D7_0406600	conserved Plasmodium protein, unknown function	420	0	10	0		8	18	0		4	34	2		15	21	0		0.754717	18.8889	2		15	5.25	0		1.79695	44.9735	4.7619		35.7143	12.5	0		T	R
PF3D7_0406700	conserved Plasmodium protein, unknown function	2544	44	307	160		50	203	52		85	325	199		42	222	55		16.0377	180.556	199		42	55.5	39.2857		6.30414	70.9731	78.2233		16.5094	21.816	15.4425		n.a.	n.a.		Not cell-cycle regulated
PF3D7_0406800	conserved Plasmodium protein, unknown function	861	12	76	21		19	136	57		46	367	132		71	166	96		8.67925	203.889	132		71	41.5	68.5714		10.0804	236.805	153.31		82.4623	48.1998	79.6416		n.a.	n.a.		Not cell-cycle regulated
PF3D7_0406900	conserved Plasmodium protein, unknown function	5256	72	34	61		350	31	32		41	16	19		266	15	15		7.73585	8.88889	19		266	3.75	10.7143		1.47181	1.69119	3.61492		50.6088	0.71347	2.03849		n.a.	n.a.		Not expressed >15% of median level
PF3D7_0407000	conserved Plasmodium protein, unknown function	1218	190	47	17		9	121	25		366	42	14		8	124	32		69.0566	23.3333	14		8	31	22.8571		56.6967	19.1571	11.4943		6.56814	25.4516	18.7661		R	T-(S)
PF3D7_0407100	conserved Plasmodium protein, unknown function	1002	100	239	82		13	380	57		294	812	308		22	809	109		55.4717	451.111	308		22	202.25	77.8571		55.361	450.211	307.385		21.9561	201.846	77.7017		T-(S)	T-(S)
PF3D7_0407200	peptidyl-tRNA hydrolase PTH2, putative	570	67	118	21		36	603	76		287	605	173		156	837	128		54.1509	336.111	173		156	209.25	91.4286		95.0017	589.669	303.509		273.684	367.105	160.401		T-(S)	T
PF3D7_0407300	transcription factor, putative	963	694	336	53		43	865	112		2284	770	108		43	4106	262		430.943	427.778	108		43	1026.5	187.143		447.501	444.214	112.15		44.6521	1065.94	194.333		R	T
PF3D7_0407400	conserved Plasmodium protein, unknown function	309	74	405	66		20	340	30		416	2086	540		41	770	98		78.4906	1158.89	540		41	192.5	70		254.015	3750.45	1747.57		132.686	622.977	226.537		T-(S)	T
PF3D7_0407500	mitochondrial carrier protein, putative	1143	332	928	81		7	39	4		1276	2496	311		13	70	12		240.755	1386.67	311		13	17.5	8.57143		210.634	1213.18	272.091		11.3736	15.3106	7.49906		T	T
PF3D7_0407600	conserved Plasmodium protein, unknown function	3639	23	13	28		35	2	2		10	4	8		11	0	0		1.88679	2.22222	8		11	0	0		0.518492	0.610668	2.19841		3.02281	0	0		n.a.	n.a.		Not expressed >15% of median level
PF3D7_0407700	conserved Plasmodium protein, unknown function	4890	370	747	2806		161	647	1751		209	210	1652		81	507	2455		39.434	116.667	1652		81	126.75	1753.57		8.0642	23.8582	337.832		16.5644	25.9202	358.604		S	S
PF3D7_0407800	conserved Plasmodium protein, unknown function	5883	1066	1753	10128		39	206	1284		607	555	6164		12	159	549		114.528	308.333	6164		12	39.75	392.143		19.4677	52.4109	1047.76		2.03978	6.75676	66.657		S	S
PF3D7_0407900	AAA family ATPase, putative	2004	301	197	1097		70	696	1680		360	239	1173		82	869	2022		67.9245	132.778	1173		82	217.25	1444.29		33.8945	66.2564	585.329		40.9182	108.408	720.701		S	S
PF3D7_0408000	conserved Plasmodium protein, unknown function	516	82	34	338		3	6	277		368	129	1277		9	6	578		69.434	71.6667	1277		9	1.5	412.857		134.562	138.889	2474.81		17.4419	2.90698	800.111		S	S
PF3D7_0408100	conserved Plasmodium protein, unknown function	3366	1084	660	1017		121	378	278		1018	271	702		56	365	349		192.075	150.556	702		56	91.25	249.286		57.0634	44.7283	208.556		16.637	27.1093	74.0599		S	S
PF3D7_0408200	conserved Plasmodium protein, unknown function	1869	163	140	80		94	394	144		353	162	99		75	1156	612		66.6038	90	99		75	289	437.143		35.636	48.1541	52.9695		40.1284	154.628	233.891		n.a.	n.a.		Not cell-cycle regulated
PF3D7_0408300	zinc finger, RAN binding protein, putative	1035	740	564	154		14	184	52		1908	1905	592		39	302	88		360	1058.33	592		39	75.5	62.8571		347.826	1022.54	571.981		37.6812	72.9469	60.7315		n.a.	n.a.		Not cell-cycle regulated
PF3D7_0408400	conserved Plasmodium protein, unknown function	1416	12	231	45		9	163	28		27	465	100		13	222	43		5.09434	258.333	100		13	55.5	30.7143		3.5977	182.439	70.6215		9.18079	39.1949	21.6909		T-(S)	T-(S)
PF3D7_0408500	flap endonuclease 1 (FEN1)	2019	53	737	266		30	1294	538		82	1159	375		69	1446	556		15.4717	643.889	375		69	361.5	397.143		7.66305	318.915	185.736		34.1753	179.049	196.703		T-(S)	(T)-S
PF3D7_0408600	sporozoite invasion-associated protein 1, putative (SIAP-1)	2955	33	93	88		6	1	5		40	68	74		9	0	2		7.54717	37.7778	74		9	0	1.42857		2.55403	12.7844	25.0423		3.04569	0	0.483442		n.a.	n.a.		Not expressed >15% of median level
PF3D7_0408700	perforin like protein 1 (SPECT2)	2529	13	11	19		44	1	2		18	21	34		107	1	2		3.39623	11.6667	34		107	0.25	1.42857		1.34291	4.61315	13.444		42.3092	0.0988533	0.564876		n.a.	n.a.		Not expressed >15% of median level
PF3D7_0408800	conserved Plasmodium protein, unknown function	948	0	4	0		19	0	0		n.a.	n.a.	n.a.		n.a.	n.a.	n.a.		n.a.	n.a.	n.a.		n.a.	n.a.	n.a.		n.a.	n.a.	n.a.		n.a.	n.a.	n.a.		n.a.	n.a.		Not expressed >4 reads per gene
PF3D7_0408900.1	peptidase, M22 family, putative	2082	17	458	84		37	593	94		23	586	93		46	717	95		4.33962	325.556	93		46	179.25	67.8571		2.08435	156.367	44.6686		22.0941	86.0951	32.5923		T	T
PF3D7_0408900.2	peptidase, M22 family, putative	2076	17	457	84		37	593	94		n.a.	n.a.	n.a.		n.a.	n.a.	n.a.		n.a.	n.a.	n.a.		n.a.	n.a.	n.a.		n.a.	n.a.	n.a.		n.a.	n.a.	n.a.		n.a.	n.a.		annotated alternative splice variant
PF3D7_0409000	conserved Plasmodium protein, unknown function	7704	194	465	346		102	91	22		92	245	142		21	100	20		17.3585	136.111	142		21	25	14.2857		2.25318	17.6676	18.432		2.72586	3.24507	1.85432		n.a.	n.a.		Not expressed >15% of median level
PF3D7_0409100	U4/U6 small nuclear ribonucleoprotein PRP31, putative (PRPF31)	1605	1247	2229	968		46	1473	558		2069	3415	1800		103	1603	755		390.377	1897.22	1800		103	400.75	539.286		243.226	1182.07	1121.5		64.1745	249.688	336.004		(T)-S	(T)-S
PF3D7_0409200	40S ribosomal processing protein, putative	1449	2539	4411	1392		11	398	96		3990	5294	2299		30	486	98		752.83	2941.11	2299		30	121.5	70		519.552	2029.75	1586.61		20.7039	83.8509	48.3092		T-(S)	T-(S)
PF3D7_0409300	conserved Plasmodium protein, unknown function	3033	581	745	182		32	166	20		543	344	79		15	117	10		102.453	191.111	79		15	29.25	7.14286		33.7794	63.0106	26.0468		4.9456	9.64392	2.35505		T	T
PF3D7_0409400	heat shock protein 40 (DnaJ)	2019	579	1306	201		48	631	32		643	1689	299		84	675	25		121.321	938.333	299		84	168.75	17.8571		60.0895	464.752	148.093		41.6048	83.581	8.84455		T	T
PF3D7_0409500	conserved Plasmodium protein, unknown function	1197	50	384	94		27	554	159		89	795	209		44	850	216		16.7925	441.667	209		44	212.5	154.286		14.0288	368.978	174.603		36.7586	177.527	128.894		T-(S)	T-(S)
PF3D7_0409600	replication protein A1, large subunit (RPA1)	3438	210	2752	1448		4	293	96		162	2506	1175		3	205	65		30.566	1392.22	1175		3	51.25	46.4286		8.89065	404.951	341.768		0.8726	14.9069	13.5045		T-(S)	(T)-S
PF3D7_0409700	peptide chain release factor 2, putative	585	6	26	36		9	222	120		27	97	207		20	335	222		5.09434	53.8889	207		20	83.75	158.571		8.70827	92.1178	353.846		34.188	143.162	271.062		S	(T)-S
PF3D7_0409800	conserved Plasmodium protein, unknown function	1728	6146	4807	3481		30	546	309		16406	9387	4548		35	654	548		3095.47	5215	4548		35	163.5	391.429		1791.36	3017.94	2631.94		20.2546	94.6181	226.521		n.a.	n.a.		Not cell-cycle regulated
PF3D7_0409900	actin-like protein, putative	1251	61	20	25		15	40	43		136	37	79		30	44	54		25.6604	20.5556	79		30	11	38.5714		20.5119	16.4313	63.1495		23.9808	8.79297	30.8325		S	R-S
PF3D7_0410000	conserved Plasmodium protein, unknown function	2502	2153	411	2730		15	157	582		2967	543	3422		20	140	803		559.811	301.667	3422		20	35	573.571		223.746	120.57	1367.71		7.99361	13.9888	229.245		S	S
PF3D7_0410100	unspecified product	n.a.	0	0	0		0	0	0		n.a.	n.a.	n.a.		n.a.	n.a.	n.a.		n.a.	n.a.	n.a.		n.a.	n.a.	n.a.		n.a.	n.a.	n.a.		n.a.	n.a.	n.a.		n.a.	n.a.		tRNA
PF3D7_0410200	unspecified product	n.a.	0	0	0		0	0	0		n.a.	n.a.	n.a.		n.a.	n.a.	n.a.		n.a.	n.a.	n.a.		n.a.	n.a.	n.a.		n.a.	n.a.	n.a.		n.a.	n.a.	n.a.		n.a.	n.a.		tRNA
PF3D7_0410300	protein phosphatase, putative	2721	419	1174	376		17	333	123		281	833	303		18	270	80		53.0189	462.778	303		18	67.5	57.1429		19.4851	170.076	111.356		6.61521	24.8071	21.0007		T-(S)	T-(S)
PF3D7_0410400	exosome complex component RRP4, putative (RRP4)	1017	331	286	45		14	289	83		867	1261	226		39	452	143		163.585	700.556	226		39	113	102.143		160.85	688.845	222.222		38.3481	111.111	100.435		T	(T)-S
PF3D7_0410500	conserved Plasmodium protein, unknown function	642	10	2	0		6	6	8		35	4	2		14	7	13		6.60377	2.22222	2		14	1.75	9.28571		10.2863	3.46141	3.11526		21.8069	2.72586	14.4637		n.a.	n.a.		Not expressed >15% of median level
PF3D7_0410600	conserved Plasmodium protein, unknown function	981	161	180	66		27	313	44		478	707	363		115	521	85		90.1887	392.778	363		115	130.25	60.7143		91.9355	400.385	370.031		117.227	132.773	61.8902		(T)-S	T
PF3D7_0410700	GTPase, putative	2715	321	923	1711		51	493	916		319	613	1437		35	423	773		60.1887	340.556	1437		35	105.75	552.143		22.1689	125.435	529.282		12.8913	38.9503	203.368		S	S
PF3D7_0410800	conserved Plasmodium protein, unknown function	3897	852	1779	2563		69	611	699		586	979	1322		37	487	499		110.566	543.889	1322		37	121.75	356.429		28.3721	139.566	339.235		9.49448	31.242	91.4623		S	S
PF3D7_0410900	conserved Plasmodium protein, unknown function	2934	755	1370	322		40	404	118		605	918	155		23	332	83		114.151	510	155		23	83	59.2857		38.9063	173.824	52.8289		7.83913	28.289	20.2064		T	T-(S)
PF3D7_0411000	conserved Plasmodium protein, unknown function	4713	6392	2256	1362		14	244	99		6118	1295	686		9	144	56		1154.34	719.444	686		9	36	40		244.927	152.651	145.555		1.90961	7.63845	8.48716		n.a.	n.a.		Not cell-cycle regulated
PF3D7_0411100	conserved Plasmodium protein, unknown function	618	45	118	20		0	36	5		162	574	110		2	48	8		30.566	318.889	110		2	12	5.71429		49.4596	516.001	177.994		3.23625	19.4175	9.24642		T	T-(S)
PF3D7_0411200	conserved Plasmodium protein, unknown function	3738	33	400	53		81	316	44		15	93	13		28	274	26		2.83019	51.6667	13		28	68.5	18.5714		0.75714	13.822	3.4778		7.49064	18.3253	4.96828		n.a.	n.a.		Not expressed >15% of median level
PF3D7_0411300	conserved Plasmodium protein, unknown function	2169	8	79	16		4	74	29		11	94	17		5	69	35		2.07547	52.2222	17		5	17.25	25		0.95688	24.0766	7.83771		2.30521	7.95297	11.526		T	(T)-S
PF3D7_0411400	DEAD box ATP-dependent RNA helicase, putative	3915	764	1529	152		62	190	16		747	1036	64		23	222	15		140.943	575.556	64		23	55.5	10.7143		36.0009	147.013	16.3474		5.87484	14.1762	2.73673		T	T
PF3D7_0411500	unspecified product	n.a.	0	0	0		0	0	0		n.a.	n.a.	n.a.		n.a.	n.a.	n.a.		n.a.	n.a.	n.a.		n.a.	n.a.	n.a.		n.a.	n.a.	n.a.		n.a.	n.a.	n.a.		n.a.	n.a.		tRNA
PF3D7_0411600	unspecified product	n.a.	0	0	0		0	0	0		n.a.	n.a.	n.a.		n.a.	n.a.	n.a.		n.a.	n.a.	n.a.		n.a.	n.a.	n.a.		n.a.	n.a.	n.a.		n.a.	n.a.	n.a.		n.a.	n.a.		tRNA
PF3D7_0411700	conserved Plasmodium protein, unknown function	417	8	0	10		12	0	0		40	1	65		20	0	0		7.54717	0.555556	65		20	0	0		18.0987	1.33227	155.875		47.9616	0	0		S	R
PF3D7_0411800	conserved Plasmodium protein, unknown function	5787	143	1834	689		72	255	84		46	500	174		12	191	44		8.67925	277.778	174		12	47.75	31.4286		1.49978	48.0003	30.0674		2.07361	8.25125	5.43089		T-(S)	T-(S)
PF3D7_0411900	DNA polymerase alpha	5739	249	5587	1976		67	605	209		99	1829	525		18	447	109		18.6792	1016.11	525		18	111.75	77.8571		3.25479	177.054	91.4794		3.13643	19.472	13.5663		T-(S)	T-(S)
PF3D7_0412000	conserved Plasmodium protein, unknown function	2337	182	2940	1256		17	260	67		204	3577	1135		18	263	65		38.4906	1987.22	1135		18	65.75	46.4286		16.4701	850.33	485.665		7.70218	28.1344	19.8667		T-(S)	T-(S)
PF3D7_0412100	mitochondrial ribosomal protein S12 precursor, putative	1011	38	146	29		1	107	19		130	577	110		5	192	36		24.5283	320.556	110		5	48	25.7143		24.2614	317.068	108.803		4.9456	47.4777	25.4345		T	T-(S)
PF3D7_0412200	conserved Plasmodium protein, unknown function	999	85	91	18		2	55	7		280	289	45		1	138	23		52.8302	160.556	45		1	34.5	16.4286		52.8831	160.716	45.045		1.001	34.5345	16.445		T	T-(S)
PF3D7_0412300	phosphopantothenoylcysteine synthetase, putative	1623	123	235	128		0	15	6		241	311	186		1	21	8		45.4717	172.778	186		1	5.25	5.71429		28.0171	106.456	114.603		0.616143	3.23475	3.52082		n.a.	n.a.		Not expressed >15% of median level
PF3D7_0412400	erythrocyte membrane protein 1, PfEMP1 (VAR)	6630	8576	667	195		41	239	136		1004	284	73		30	135	48		189.434	157.778	73		30	33.75	34.2857		28.5722	23.7976	11.0106		4.52489	5.0905	5.1713		n.a.	n.a.		Not cell-cycle regulated
PF3D7_0412500	Plasmodium RNA of unkown function RUF6-3	n.a.	12	0	0		0	0	0		n.a.	n.a.	n.a.		n.a.	n.a.	n.a.		n.a.	n.a.	n.a.		n.a.	n.a.	n.a.		n.a.	n.a.	n.a.		n.a.	n.a.	n.a.		n.a.	n.a.		non-protein coding transcript
PF3D7_0412600	rifin, pseudogene	1023	16	4	2		0	0	0		n.a.	n.a.	n.a.		n.a.	n.a.	n.a.		n.a.	n.a.	n.a.		n.a.	n.a.	n.a.		n.a.	n.a.	n.a.		n.a.	n.a.	n.a.		n.a.	n.a.		Not expressed >4 reads per gene
PF3D7_0412700	erythrocyte membrane protein 1, PfEMP1 (VAR)	6834	14433	3742	566		14	499	256		1652	652	166		6	190	73		311.698	362.222	166		6	47.5	52.1429		45.6099	53.003	24.2903		0.877963	6.95054	7.62992		T	(T)-S
PF3D7_0412800	unspecified product	n.a.	0	0	0		0	0	0		n.a.	n.a.	n.a.		n.a.	n.a.	n.a.		n.a.	n.a.	n.a.		n.a.	n.a.	n.a.		n.a.	n.a.	n.a.		n.a.	n.a.	n.a.		n.a.	n.a.		non-protein coding transcript
PF3D7_0412900	erythrocyte membrane protein 1, PfEMP1 (VAR)	6939	234	40	4		8	6	2		37	20	4		3	7	2		6.98113	11.1111	4		3	1.75	1.42857		1.00607	1.60126	0.576452		0.432339	0.252198	0.205876		n.a.	n.a.		Not expressed >15% of median level
PF3D7_0413000	unspecified product	n.a.	0	0	0		0	0	0		n.a.	n.a.	n.a.		n.a.	n.a.	n.a.		n.a.	n.a.	n.a.		n.a.	n.a.	n.a.		n.a.	n.a.	n.a.		n.a.	n.a.	n.a.		n.a.	n.a.		non-protein coding transcript
PF3D7_0413100	erythrocyte membrane protein 1, PfEMP1 (VAR)	6981	153	20	4		16	2	2		29	10	4		8	2	2		5.4717	5.55556	4		8	0.5	1.42857		0.783799	0.795811	0.572984		1.14597	0.071623	0.204637		n.a.	n.a.		Not expressed >15% of median level
PF3D7_0413200	rifin (RIF)	1131	4	6	0		3	0	0		n.a.	n.a.	n.a.		n.a.	n.a.	n.a.		n.a.	n.a.	n.a.		n.a.	n.a.	n.a.		n.a.	n.a.	n.a.		n.a.	n.a.	n.a.		n.a.	n.a.		Not expressed >4 reads per gene
PF3D7_0413300	rifin (RIF)	1041	32	6	6		2	0	0		n.a.	n.a.	n.a.		n.a.	n.a.	n.a.		n.a.	n.a.	n.a.		n.a.	n.a.	n.a.		n.a.	n.a.	n.a.		n.a.	n.a.	n.a.		n.a.	n.a.		Not expressed >4 reads per gene
PF3D7_0413400	erythrocyte membrane protein 1 (PfEMP1), exon1, pseudogene (VAR pseudogene)	1269	386	12	10		16	7	12		267	34	38		44	14	17		50.3774	18.8889	38		44	3.5	12.1429		39.6985	14.8849	29.9448		34.673	2.75808	9.56884		R	R
PF3D7_0413500	phosphoglucomutase-2 (PGM2)	888	115	837	588		12	814	750		317	2320	1481		26	1133	1132		59.8113	1288.89	1481		26	283.25	808.571		67.3551	1451.45	1667.79		29.2793	318.975	910.553		(T)-S	S
PF3D7_0413600	26S proteasome AAA-ATPase subunit RPT3, putative	1179	833	3076	1283		6	1275	422		1339	3939	1796		20	1714	574		252.642	2188.33	1796		20	428.5	410		214.285	1856.09	1523.32		16.9635	363.444	347.752		T-(S)	(T)-S
PF3D7_0413700	lysine decarboxylase-like protein, putative	1017	45	324	80		4	1021	274		149	1203	319		12	1987	578		28.1132	668.333	319		12	496.75	412.857		27.6433	657.162	313.668		11.7994	488.446	405.956		T-(S)	T-(S)
PF3D7_0413800	apicoplast ribosomal protein L10 precursor, putative	843	59	436	185		2	54	35		138	977	484		4	72	63		26.0377	542.778	484		4	18	45		30.887	643.865	574.14		4.74496	21.3523	53.3808		(T)-S	S
PF3D7_0413900	ubiquitin carboxyl-terminal hydrolase a, putative	2562	346	1124	428		29	679	358		296	906	325		29	601	298		55.8491	503.333	325		29	150.25	212.857		21.799	196.461	126.854		11.3193	58.6456	83.0824		T-(S)	(T)-S
PF3D7_0414000	chromosome associated protein, putative	3582	156	3026	646		73	2118	449		88	1893	281		44	2146	243		16.6038	1051.67	281		44	536.5	173.571		4.63534	293.598	78.4478		12.2836	149.777	48.4566		T	T-(S)
PF3D7_0414100	conserved Plasmodium membrane protein, unknown function	4458	63	456	61		8	82	17		35	159	20		2	69	16		6.60377	88.3333	20		2	17.25	11.4286		1.48133	19.8146	4.48632		0.448632	3.86945	2.56361		n.a.	n.a.		Not expressed >15% of median level
PF3D7_0414200.1	calmodulin-like protein	453	6	21	9		4	193	110		34	144	73		10	370	308		6.41509	80	73		10	92.5	220		14.1614	176.6	161.148		22.0751	204.194	485.651		(T)-S	S
PF3D7_0414200.2	calmodulin-like protein	453	6	21	9		4	193	110		n.a.	n.a.	n.a.		n.a.	n.a.	n.a.		n.a.	n.a.	n.a.		n.a.	n.a.	n.a.		n.a.	n.a.	n.a.		n.a.	n.a.	n.a.		n.a.	n.a.		annotated alternative splice variant
PF3D7_0414300	conserved Plasmodium protein, unknown function	339	21	7	0		12	329	74		105	35	3		38	696	190		19.8113	19.4444	3		38	174	135.714		58.4405	57.3582	8.84956		112.094	513.274	400.337		R	T-(S)
PF3D7_0414400	conserved Plasmodium protein, unknown function	993	2	4	5		43	2	2		8	11	24		62	6	5		1.50943	6.11111	24		62	1.5	3.57143		1.52007	6.15419	24.1692		62.4371	1.51057	3.5966		S	R
PF3D7_0414500	RNA binding protein, putative	1092	77	5	15		17	2	0		194	37	79		52	10	0		36.6038	20.5556	79		52	2.5	0		33.5199	18.8238	72.3443		47.619	2.28938	0		S	R
PF3D7_0414600	conserved protein, unknown function	708	129	821	741		10	98	121		361	2516	1764		31	125	198		68.1132	1397.78	1764		31	31.25	141.429		96.2051	1974.26	2491.53		43.7853	44.1384	199.758		(T)-S	S
PF3D7_0414700	GTP binding protein, putative	1896	119	611	590		28	109	117		266	899	1052		31	127	155		50.1887	499.444	1052		31	31.75	110.714		26.4708	263.42	554.852		16.3502	16.7458	58.3936		(T)-S	S
PF3D7_0414800	conserved Plasmodium protein, unknown function	600	164	1	304		3	0	55		842	1	1132		7	0	109		158.868	0.555556	1132		7	0	77.8571		264.78	0.925926	1886.67		11.6667	0	129.762		S	S
PF3D7_0414900	conserved ARM repeats protein, unknown function	828	289	15	1294		13	6	454		337	89	2879		39	20	427		63.5849	49.4444	2879		39	5	305		76.7934	59.7155	3477.05		47.1014	6.03865	368.357		S	S
PF3D7_0415000	arsenical pump-driving ATPase, putative	1140	936	712	146		15	254	68		2416	2309	539		33	482	132		455.849	1282.78	539		33	120.5	94.2857		399.868	1125.24	472.807		28.9474	105.702	82.7068		T	T-(S)
PF3D7_0415100	conserved Plasmodium protein, unknown function	1242	472	460	193		29	167	45		1515	961	457		28	344	103		285.849	533.889	457		28	86	73.5714		230.152	429.862	367.955		22.5443	69.2432	59.2363		n.a.	n.a.		Not cell-cycle regulated
PF3D7_0415200	conserved Plasmodium protein, unknown function	6639	200	3645	1002		154	679	241		66	1039	246		32	805	155		12.4528	577.222	246		32	201.25	110.714		1.87571	86.9442	37.0538		4.82	30.3133	16.6763		T-(S)	T-(S)
PF3D7_0415300	cdc2-related protein kinase 3 (CRK3)	4020	3822	4845	903		90	2686	893		2636	3217	523		117	2279	471		497.358	1787.22	523		117	569.75	336.429		123.721	444.583	130.1		29.1045	141.729	83.6887		T	T-(S)
PF3D7_0415400	nonclathrin coat protein zeta2-cop-related protein, putative	627	881	635	321		23	761	438		2857	2158	1190		45	1437	831		539.057	1198.89	1190		45	359.25	593.571		859.739	1912.1	1897.93		71.7703	572.967	946.685		(T)-S	(T)-S
PF3D7_0415500	nuclear cap-binding protein, putative	705	518	384	113		22	375	104		1126	1381	505		64	446	166		212.453	767.222	505		64	111.5	118.571		301.352	1088.26	716.312		90.7801	158.156	168.186		n.a.	n.a.		Not cell-cycle regulated
PF3D7_0415600	adenylate kinase (GAK)	690	3	52	7		12	204	14		12	202	24		25	326	23		2.26415	112.222	24		25	81.5	16.4286		3.28138	162.641	34.7826		36.2319	118.116	23.8095		T	T
PF3D7_0415700	conserved Plasmodium protein, unknown function	1386	59	257	168		16	141	81		129	532	403		18	280	231		24.3396	295.556	403		18	70	165		17.5611	213.244	290.765		12.987	50.5051	119.048		(T)-S	S
PF3D7_0415800	RING zinc finger protein, putative	2628	335	137	1146		19	53	336		283	38	816		9	26	437		53.3962	21.1111	816		9	6.5	312.143		20.3182	8.03315	310.502		3.42466	2.47336	118.776		S	S
PF3D7_0415900	60S ribosomal protein L15, putative	618	6191	4689	693		35	9870	850		4175	5770	2545		117	2981	798		787.736	3205.56	2545		117	745.25	570		1274.65	5186.98	4118.12		189.32	1205.91	922.33		T-(S)	T-(S)
PF3D7_0416000	RNA binding protein, putative	1740	404	1620	713		51	528	144		518	2422	1422		109	516	143		97.7358	1345.56	1422		109	129	102.143		56.17	773.308	817.241		62.6437	74.1379	58.7028		n.a.	n.a.		Not cell-cycle regulated
PF3D7_0416100	glutamyl-tRNA(Gln) amidotransferase subunit A, putative	2481	210	1546	1147		51	688	370		310	1951	1319		44	954	498		58.4906	1083.89	1319		44	238.5	355.714		23.5754	436.876	531.64		17.7348	96.1306	143.375		(T)-S	(T)-S
PF3D7_0416200	conserved Plasmodium protein, unknown function	624	49	40	37		59	1407	766		149	172	251		186	1883	1539		28.1132	95.5556	251		186	470.75	1099.29		45.0532	153.134	402.244		298.077	754.407	1761.68		S	S
PF3D7_0416300	DNA replication licensing factor, putative	4398	118	804	478		44	493	283		80	329	239		35	376	159		15.0943	182.778	239		35	94	113.571		3.43209	41.5593	54.3429		7.95816	21.3734	25.8234		(T)-S	(T)-S
PF3D7_0416400	histone acetyltransferase, putative (HAT1)	3780	358	3979	2318		97	2542	1773		189	2151	1430		123	2079	871		35.6604	1195	1430		123	519.75	622.143		9.43396	316.138	378.307		32.5397	137.5	164.588		(T)-S	(T)-S
PF3D7_0416500	conserved Plasmodium protein, unknown function	1170	203	1225	1451		12	113	164		552	2312	4887		12	181	702		104.151	1284.44	4887		12	45.25	501.429		89.0179	1097.82	4176.92		10.2564	38.6752	428.571		S	S
PF3D7_0416600	prohibitin-like protein, putative	864	34	196	149		22	296	79		83	399	363		24	482	145		15.6604	221.667	363		24	120.5	103.571		18.1254	256.559	420.139		27.7778	139.468	119.874		(T)-S	T-(S)
PF3D7_0416700	CDGSH iron-sulfur domain-containing protein, putative	270	157	443	157		13	69	29		395	2102	1140		55	113	79		74.5283	1167.78	1140		55	28.25	56.4286		276.031	4325.1	4222.22		203.704	104.63	208.995		n.a.	n.a.		Not cell-cycle regulated
PF3D7_0416800	small GTP-binding protein sar1 (SAR1)	579	7739	9274	2797		17	2252	467		5407	7598	5915		61	1061	507		1020.19	4221.11	5915		61	265.25	362.143		1761.98	7290.35	10215.9		105.354	458.117	625.463		(T)-S	(T)-S
PF3D7_0416900	conserved Plasmodium protein, unknown function	7269	932	2580	500		144	503	160		453	780	139		35	341	74		85.4717	433.333	139		35	85.25	52.8571		11.7584	59.6139	19.1223		4.81497	11.7279	7.27158		T	T-(S)
PF3D7_0417000	conserved Plasmodium protein, unknown function	828	2	0	8		19	0	2		8	1	30		38	0	3		1.50943	0.555556	30		38	0	2.14286		1.82299	0.670961	36.2319		45.8937	0	2.58799		S	R
PF3D7_0417100	RNA binding protein Puf2 (PUF2)	1545	15	10	9		0	0	0		n.a.	n.a.	n.a.		n.a.	n.a.	n.a.		n.a.	n.a.	n.a.		n.a.	n.a.	n.a.		n.a.	n.a.	n.a.		n.a.	n.a.	n.a.		n.a.	n.a.		Not expressed >4 reads per gene
PF3D7_0417200	bifunctional dihydrofolate reductase-thymidylate synthase (DHFR-TS)	1827	61	2083	423		2	751	218		86	2928	771		3	852	246		16.2264	1626.67	771		3	213	175.714		8.88145	890.348	422.003		1.64204	116.585	96.1764		T-(S)	T-(S)
PF3D7_0417300	LETM1-like protein, putative	2409	1361	2099	503		123	1463	274		1954	2749	516		86	2351	333		368.679	1527.22	516		86	587.75	237.857		153.042	633.965	214.197		35.6995	243.981	98.7369		T	T-(S)
PF3D7_0417400	conserved Plasmodium protein, unknown function	20310	9919	15512	5325		497	576	237		16422	17876	4106		159	1306	291		3098.49	9931.11	4106		159	326.5	207.857		152.56	488.976	202.166		7.82866	16.0758	10.2342		T	T-(S)
PF3D7_0417500	memo-like protein	891	73	608	206		12	144	11		162	1559	833		37	178	27		30.566	866.111	833		37	44.5	19.2857		34.3053	972.066	934.905		41.5264	49.9439	21.645		(T)-S	T
PF3D7_0417600	conserved Plasmodium protein, unknown function	2424	23	58	157		172	60	246		23	62	187		166	55	275		4.33962	34.4444	187		166	13.75	196.429		1.79027	14.2098	77.1452		68.4818	5.67244	81.0349		S	R-S
PF3D7_0417700	conserved Plasmodium protein, unknown function	1542	47	36	130		21	30	19		59	36	197		19	40	32		11.1321	20	197		19	10	22.8571		7.21924	12.9702	127.756		12.3217	6.48508	14.823		S	R-S
PF3D7_0417800	cdc2-related protein kinase 1 (CRK1)	2100	166	1910	450		86	825	322		187	2462	551		101	943	330		35.283	1367.78	551		101	235.75	235.714		16.8014	651.323	262.381		48.0952	112.262	112.245		T-(S)	(T)-S
PF3D7_0417900	conserved Plasmodium protein, unknown function	2262	16	42	16		135	81	16		16	43	8		85	92	29		3.01887	23.8889	8		85	23	20.7143		1.3346	10.561	3.53669		37.5774	10.168	9.15751		n.a.	n.a.		Not expressed >15% of median level
PF3D7_0418000	conserved Plasmodium protein, unknown function	14676	244	1137	791		355	50	36		77	373	194		112	37	19		14.5283	207.222	194		112	9.25	13.5714		0.989936	14.1198	13.2189		7.63151	0.630281	0.924736		n.a.	n.a.		Not expressed >15% of median level
PF3D7_0418100	conserved Plasmodium protein, unknown function	3648	1577	1746	484		44	374	108		1154	906	174		17	273	60		217.736	503.333	174		17	68.25	42.8571		59.6864	137.975	47.6974		4.66009	18.7089	11.7481		T	T-(S)
PF3D7_0418200	golgi organization and biogenesis factor, putative	1290	2022	1239	252		0	677	116		4235	1906	417		1	1105	145		799.057	1058.89	417		1	276.25	103.571		619.424	820.844	323.256		0.775194	214.147	80.2879		T	T-(S)
PF3D7_0418300	conserved Plasmodium protein, unknown function	2979	12375	36120	24328		122	6266	5646		7096	21505	8889		266	2790	3677		1338.87	11947.2	8889		266	697.5	2626.43		449.435	4010.48	2983.89		89.2917	234.139	881.648		T-(S)	S
PF3D7_0418400	conserved Plasmodium protein, unknown function	330	25	31	9		4	84	10		136	281	114		12	123	22		25.6604	156.111	114		12	30.75	15.7143		77.7587	473.064	345.455		36.3636	93.1818	47.619		T-(S)	T
PF3D7_0418500	Bet3 transport protein, putative (BET3p)	564	13	69	6		21	205	30		65	429	41		90	287	47		12.2642	238.333	41		90	71.75	33.5714		21.7449	422.577	72.695		159.574	127.216	59.5238		T	R
PF3D7_0418600	regulator of chromosome condensation, putative	6036	847	204	4490		83	83	1502		435	120	1369		25	76	714		82.0755	66.6667	1369		25	19	510		13.5977	11.0448	226.806		4.14182	3.14778	84.493		S	S
PF3D7_0418700	conserved Plasmodium protein, unknown function	1710	153	191	162		30	1067	324		246	331	240		47	1402	457		46.4151	183.889	240		47	350.5	326.429		27.1433	107.537	140.351		27.4854	204.971	190.894		(T)-S	(T)-S
PF3D7_0418800	conserved Plasmodium protein, unknown function	786	14	1	11		0	3	0		n.a.	n.a.	n.a.		n.a.	n.a.	n.a.		n.a.	n.a.	n.a.		n.a.	n.a.	n.a.		n.a.	n.a.	n.a.		n.a.	n.a.	n.a.		n.a.	n.a.		Not expressed >4 reads per gene
PF3D7_0418900	conserved Plasmodium protein, unknown function	1191	37	138	29		25	38	12		67	359	78		68	41	11		12.6415	199.444	78		68	10.25	7.85714		10.6142	167.46	65.4912		57.0949	8.60621	6.5971		T-(S)	R
PF3D7_0419000	conserved Plasmodium protein, unknown function	1323	13	31	6		54	16	19		21	55	14		119	15	17		3.96226	30.5556	14		119	3.75	12.1429		2.99491	23.0957	10.582		89.9471	2.83447	9.17827		T-(S)	R
PF3D7_0419100	conserved Plasmodium protein, unknown function	834	15	46	19		7	60	30		54	156	80		12	93	65		10.1887	86.6667	80		12	23.25	46.4286		12.2166	103.917	95.9233		14.3885	27.8777	55.6697		(T)-S	S
PF3D7_0419200	CGI-141 protein homolog, putative	411	91	135	96		32	307	325		574	996	753		64	707	979		108.302	553.333	753		64	176.75	699.286		263.508	1346.31	1832.12		155.718	430.049	1701.43		(T)-S	S
PF3D7_0419300	conserved Plasmodium protein, unknown function	1041	38	305	97		26	420	232		131	1098	378		54	837	493		24.717	610	378		54	209.25	352.143		23.7435	585.975	363.112		51.8732	201.009	338.274		T-(S)	(T)-S
PF3D7_0419400	conserved Plasmodium protein, unknown function	7419	142	404	895		30	26	88		45	146	222		4	15	47		8.49057	81.1111	222		4	3.75	33.5714		1.14444	10.9329	29.9232		0.539156	0.505459	4.52506		S	S
PF3D7_0419500	conserved Plasmodium membrane protein, unknown function	1611	464	341	220		21	60	41		1228	525	429		19	83	84		231.698	291.667	429		19	20.75	60		143.823	181.047	266.294		11.7939	12.8802	37.2439		n.a.	n.a.		Not cell-cycle regulated
PF3D7_0419600	ran binding protein 1, putative	843	633	1023	334		65	9403	3703		554	2285	1044		189	2652	1735		104.528	1269.44	1044		189	663	1239.29		123.996	1505.87	1238.43		224.199	786.477	1470.09		T-(S)	(T)-S
PF3D7_0419700	apical merozoite protein (Pf34)	978	151	16	462		43	55	947		452	40	1040		43	88	5084		85.283	22.2222	1040		43	22	3631.43		87.2015	22.7221	1063.39		43.9673	22.4949	3713.12		S	S
PF3D7_0419800	60S ribosomal protein L7ae/L30e, putative	711	1204	854	435		68	737	1775		3208	2141	1130		87	1189	2582		605.283	1189.44	1130		87	297.25	1844.29		851.312	1672.92	1589.31		122.363	418.073	2593.93		n.a.	n.a.		Not cell-cycle regulated
PF3D7_0419900	phosphatidylinositol 4-kinase, putative	15108	11084	12580	6816		420	1085	640		22410	6464	5899		114	3986	1693		4228.3	3591.11	5899		114	996.5	1209.29		279.872	237.696	390.455		7.54567	65.9584	80.0427		n.a.	n.a.		Not cell-cycle regulated
PF3D7_0420000	zinc finger protein, putative	10113	5589	9895	2918		404	1930	1026		3285	2800	788		148	2561	646		619.811	1555.56	788		148	640.25	461.429		61.2886	153.817	77.9195		14.6346	63.3096	45.6273		T	T-(S)
PF3D7_0420100	RIO-like serine/threonine kinase, putative (RIO2)	1746	1276	2209	759		55	1417	271		2216	3349	1342		85	2079	359		418.113	1860.56	1342		85	519.75	256.429		239.469	1065.61	768.614		48.6827	297.68	146.866		T-(S)	T-(S)
PF3D7_0420200	holo-(acyl-carrier protein) synthase, putative	1785	59	111	39		3	32	20		102	150	38		3	31	21		19.2453	83.3333	38		3	7.75	15		10.7817	46.6853	21.2885		1.68067	4.34174	8.40336		T	S
PF3D7_0420300	transcription factor with AP2 domain(s) (ApiAP2)	10422	6459	6285	17229		54	671	2279		2115	1818	3994		24	408	916		399.057	1010	3994		24	102	654.286		38.2898	96.9104	383.228		2.30282	9.78699	62.7793		S	S
PF3D7_0420400	ribosome recycling factor, putative	801	33	245	74		7	223	57		83	857	260		13	325	106		15.6604	476.111	260		13	81.25	75.7143		19.551	594.396	324.594		16.2297	101.436	94.5247		T-(S)	(T)-S
PF3D7_0420500	conserved Plasmodium protein, unknown function	597	9	15	60		2	40	12		40	47	302		4	47	24		7.54717	26.1111	302		4	11.75	17.1429		12.6418	43.7372	505.863		6.70017	19.6817	28.715		S	(T)-S
PF3D7_0420600	conserved Plasmodium protein, unknown function	1782	71	312	336		38	834	625		78	282	426		30	2557	1457		14.717	156.667	426		30	639.25	1040.71		8.25869	87.9162	239.057		16.835	358.726	584.015		S	(T)-S
PF3D7_0420700	erythrocyte membrane protein 1, PfEMP1 (VAR)	6459	2362	397	82		36	30	16		280	211	37		24	37	11		52.8302	117.222	37		24	9.25	7.85714		8.17931	18.1487	5.72844		3.71575	1.43211	1.21646		n.a.	n.a.		Not expressed >15% of median level
PF3D7_0420800	unspecified product	n.a.	0	0	0		0	0	0		n.a.	n.a.	n.a.		n.a.	n.a.	n.a.		n.a.	n.a.	n.a.		n.a.	n.a.	n.a.		n.a.	n.a.	n.a.		n.a.	n.a.	n.a.		n.a.	n.a.		non-protein coding transcript
PF3D7_0420900	erythrocyte membrane protein 1, PfEMP1 (VAR)	6606	438	48	6		4	2	8		51	23	7		1	3	6		9.62264	12.7778	7		1	0.75	4.28571		1.45665	1.93427	1.05964		0.151378	0.113533	0.648761		n.a.	n.a.		Not expressed >15% of median level
PF3D7_0421000	unspecified product	n.a.	0	0	0		0	0	0		n.a.	n.a.	n.a.		n.a.	n.a.	n.a.		n.a.	n.a.	n.a.		n.a.	n.a.	n.a.		n.a.	n.a.	n.a.		n.a.	n.a.	n.a.		n.a.	n.a.		non-protein coding transcript
PF3D7_0421100	erythrocyte membrane protein 1, PfEMP1 (VAR)	6546	1835	67	26		30	26	2		201	34	14		18	34	2		37.9245	18.8889	14		18	8.5	1.42857		5.79354	2.88556	2.13871		2.74977	1.2985	0.218236		n.a.	n.a.		Not expressed >15% of median level
PF3D7_0421200	rifin (RIF)	1041	29	7	0		2	0	0		n.a.	n.a.	n.a.		n.a.	n.a.	n.a.		n.a.	n.a.	n.a.		n.a.	n.a.	n.a.		n.a.	n.a.	n.a.		n.a.	n.a.	n.a.		n.a.	n.a.		Not expressed >4 reads per gene
PF3D7_0421300	erythrocyte membrane protein 1, PfEMP1 (VAR)	6582	2239	254	96		47	95	14		271	140	43		35	82	10		51.1321	77.7778	43		35	20.5	7.14286		7.76847	11.8167	6.53297		5.31753	3.11455	1.08521		n.a.	n.a.		Not expressed >15% of median level
PF3D7_0421400	unspecified product	n.a.	0	0	0		0	0	0		n.a.	n.a.	n.a.		n.a.	n.a.	n.a.		n.a.	n.a.	n.a.		n.a.	n.a.	n.a.		n.a.	n.a.	n.a.		n.a.	n.a.	n.a.		n.a.	n.a.		non-protein coding transcript
PF3D7_0421500	rifin, pseudogene (RIF)	1011	4	13	0		0	6	0		10	82	2		2	27	0		1.88679	45.5556	2		2	6.75	0		1.86626	45.0599	1.97824		1.97824	6.67656	0		T	T
PF3D7_0421600	erythrocyte membrane protein 1 (PfEMP1)-like pseudogene (VAR pseudogene)	1296	0	8	0		2	0	0		n.a.	n.a.	n.a.		n.a.	n.a.	n.a.		n.a.	n.a.	n.a.		n.a.	n.a.	n.a.		n.a.	n.a.	n.a.		n.a.	n.a.	n.a.		n.a.	n.a.		Not expressed >4 reads per gene
PF3D7_0421700	conserved Plasmodium protein, unknown function	5811	32	4	29		101	0	8		10	2	8		21	0	7		1.88679	1.11111	8		21	0	5		0.324693	0.191208	1.3767		3.61384	0	0.860437		n.a.	n.a.		Not expressed >15% of median level
PF3D7_0421800	conserved Plasmodium protein, unknown function	255	3	0	2		14	2	0		n.a.	n.a.	n.a.		n.a.	n.a.	n.a.		n.a.	n.a.	n.a.		n.a.	n.a.	n.a.		n.a.	n.a.	n.a.		n.a.	n.a.	n.a.		n.a.	n.a.		Not expressed >4 reads per gene
PF3D7_0421900	conserved Plasmodium protein, unknown function	216	2	0	6		4	0	4		n.a.	n.a.	n.a.		n.a.	n.a.	n.a.		n.a.	n.a.	n.a.		n.a.	n.a.	n.a.		n.a.	n.a.	n.a.		n.a.	n.a.	n.a.		n.a.	n.a.		Not expressed >4 reads per gene
PF3D7_0422000	steroid dehydrogenase, putative	966	10	15	4		9	155	40		25	57	19		27	240	66		4.71698	31.6667	19		27	60	47.1429		4.883	32.7812	19.6687		27.9503	62.1118	48.8021		T-(S)	T-(S)
PF3D7_0422100	transmembrane emp24 domain-containing protein, putative	1158	244	319	66		4	702	71		703	787	210		8	1566	134		132.642	437.222	210		8	391.5	95.7143		114.544	377.567	181.347		6.90846	338.083	82.6548		T	T-(S)
PF3D7_0422200	erythrocyte membrane-associated antigen	12786	3248	8377	2474		242	616	183		1869	3284	621		56	707	100		352.642	1824.44	621		56	176.75	71.4286		27.5803	142.691	48.5687		4.37979	13.8237	5.58647		T	T
PF3D7_0422300	alpha tubulin 2	1353	1651	833	427		5	29	38		887	1393	823		16	46	47		167.358	773.889	823		16	11.5	33.5714		123.694	571.98	608.278		11.8256	8.49963	24.8126		(T)-S	S
PF3D7_0422400	40S ribosomal protein S19, putative	513	5550	5816	906		13	8485	534		7820	10131	2967		48	4302	961		1475.47	5628.33	2967		48	1075.5	686.429		2876.16	10971.4	5783.63		93.5673	2096.49	1338.07		T-(S)	T-(S)
PF3D7_0422500	pre-mRNA-splicing helicase BRR2, putative (BRR2)	8625	2836	5987	1432		62	969	433		1369	1969	337		17	813	174		258.302	1093.89	337		17	203.25	124.286		29.948	126.828	39.0725		1.97101	23.5652	14.4099		T	T-(S)
PF3D7_0422600	conserved Plasmodium protein, unknown function	423	72	60	16		16	274	100		337	547	153		49	508	260		63.5849	303.889	153		49	127	185.714		150.319	718.413	361.702		115.839	300.236	439.041		T-(S)	(T)-S
PF3D7_0422700	eukaryotic initiation factor, putative	1173	181	221	38		3	324	35		327	590	117		10	381	41		61.6981	327.778	117		10	95.25	29.2857		52.5986	279.435	99.7442		8.52515	81.202	24.9665		T	T-(S)
PF3D7_0422800	serpentine receptor, putative (PfSR12)	1413	46	362	125		11	29	30		75	689	260		18	29	32		14.1509	382.778	260		18	7.25	22.8571		10.0148	270.897	184.006		12.7389	5.13093	16.1763		T-(S)	R-S
PF3D7_0422900	conserved Plasmodium protein, unknown function	729	7	21	15		10	21	47		20	61	67		22	29	84		3.77358	33.8889	67		22	7.25	60		5.17639	46.4868	91.9067		30.1783	9.94513	82.3045		(T)-S	S
PF3D7_0423000	conserved Plasmodium protein, unknown function	783	91	197	127		32	742	165		264	622	501		31	3281	728		49.8113	345.556	501		31	820.25	520		63.616	441.323	639.847		39.5913	1047.57	664.112		(T)-S	T-(S)
PF3D7_0423100	clathrin assembly protein, putative	441	581	601	232		23	612	109		1898	2831	1431		95	1143	271		358.113	1572.78	1431		95	285.75	193.571		812.048	3566.39	3244.9		215.42	647.959	438.937		(T)-S	T-(S)
PF3D7_0423200	BSD domain, putative	411	19	6	14		6	172	70		117	22	155		15	358	201		22.0755	12.2222	155		15	89.5	143.571		53.7116	29.7378	377.129		36.4964	217.762	349.322		S	(T)-S
PF3D7_0423300	conserved Plasmodium protein, unknown function	1431	238	62	1552		185	735	6184		679	82	5286		159	3294	11989		128.113	45.5556	5286		159	823.5	8563.57		89.527	31.8348	3693.92		111.111	575.472	5984.33		S	S
PF3D7_0423400	asparagine-rich protein (AARP)	654	77	17	613		11	30	478		341	56	2442		26	38	982		64.3396	31.1111	2442		26	9.5	701.429		98.3786	47.5705	3733.94		39.7554	14.526	1072.52		S	S
PF3D7_0423500	glideosome associated protein with multiple membrane spans 2 (GAPM2)	1119	285	286	881		8	606	1895		366	970	2262		27	550	2337		69.0566	538.889	2262		27	137.5	1669.29		61.7128	481.581	2021.45		24.1287	122.878	1491.77		S	S
PF3D7_0423600	conserved Plasmodium protein, unknown function	4839	2006	3749	1565		136	1799	555		1994	2635	934		86	2557	430		376.226	1463.89	934		86	639.25	307.143		77.7488	302.519	193.015		17.7723	132.104	63.4724		T-(S)	T-(S)
PF3D7_0423700	early transcribed membrane protein 4 (ETRAMP4)	411	812	491	633		4	423	668		1157	2243	2834		22	477	916		218.302	1246.11	2834		22	119.25	654.286		531.148	3031.9	6895.38		53.528	290.146	1591.94		S	S
PF3D7_0423800	conserved Plasmodium protein, unknown function	1089	165	53	348		14	115	600		425	249	1190		39	156	1212		80.1887	138.333	1190		39	39	865.714		73.6352	127.028	1092.75		35.8127	35.8127	794.963		S	S
PF3D7_0423900	probable protein, unknown function	423	223	4	132		3	27	252		959	11	1066		12	31	576		180.943	6.11111	1066		12	7.75	411.429		427.762	14.4471	2520.09		28.3688	18.3215	972.644		S	S
PF3D7_0424000	Plasmodium exported protein (PHISTc), unknown function	1044	42	226	56		47	735	286		151	980	315		216	1414	563		28.4906	544.444	315		216	353.5	402.143		27.2898	521.499	301.724		206.897	338.602	385.194		n.a.	n.a.		Not cell-cycle regulated
PF3D7_0424100	reticulocyte binding protein homologue 5 (RH5)	1581	1021	27	3451		16	64	629		2882	20	14685		15	93	5749		543.774	11.1111	14685		15	23.25	4106.43		343.943	7.0279	9288.43		9.48767	14.7059	2597.36		S	S
PF3D7_0424200	reticulocyte binding protein homologue 4 (RH4)	5151	2506	64	3531		43	8	224		2181	16	2105		15	3	181		411.509	8.88889	2105		15	0.75	129.286		79.8892	1.72566	408.659		2.91206	0.145603	25.0991		S	S
PF3D7_0424300	erythrocyte binding antigen-165, pseudogene (EBA165)	4293	518	26	1420		2	7	180		306	20	714		2	6	97		57.7358	11.1111	714		2	1.5	69.2857		13.4488	2.58819	166.317		0.465875	0.349406	16.1392		S	S
PF3D7_0424400	surface-associated interspersed gene 4.2, (SURFIN4.2) (SURF4.2)	7143	160	8	26		123	10	20		49	2	17		47	5	10		9.24528	1.11111	17		47	1.25	7.14286		1.29431	0.155552	2.37995		6.57987	0.174997	0.99998		n.a.	n.a.		Not expressed >15% of median level
PF3D7_0424500	serine/threonine protein kinase, FIKK family (FIKK4.1)	1869	756	32	99		24	102	250		1081	50	148		44	114	301		203.962	27.7778	148		44	28.5	215		109.129	14.8624	79.1867		23.542	15.2488	115.035		R	S
PF3D7_0424600	Plasmodium exported protein (PHISTb), unknown function	930	1516	136	182		11	1055	973		2949	590	672		36	1840	2245		556.415	327.778	672		36	460	1603.57		598.296	352.449	722.581		38.7097	494.624	1724.27		S	S
PF3D7_0424700	serine/threonine protein kinase, FIKK family (FIKK4.2)	3669	8686	774	480		22	394	78		1733	238	219		24	153	37		326.981	132.222	219		24	38.25	26.4286		89.12	36.0377	59.6893		6.54129	10.4252	7.20321		n.a.	n.a.		Not cell-cycle regulated
PF3D7_0424800	Plasmodium exported protein (PHISTb), unknown function	945	108	2	29		10	2	16		323	7	115		22	4	30		60.9434	3.88889	115		22	1	21.4286		64.4904	4.11523	121.693		23.2804	1.0582	22.6757		S	R-S
PF3D7_0424900	Plasmodium exported protein (PHISTa), unknown function	852	238	7	31		4	10	8		604	21	109		7	14	12		113.962	11.6667	109		7	3.5	8.57143		133.759	13.6933	127.934		8.21596	4.10798	10.0604		R	R-S
PF3D7_0425000	Plasmodium exported protein, unknown function, pseudogene	1137	11	0	0		42	0	0		41	2	3		62	0	1		7.73585	1.11111	3		62	0	0.714286		6.80374	0.977231	2.63852		54.5295	0	0.62822		n.a.	n.a.		Not expressed >15% of median level
PF3D7_0425100	Plasmodium exported protein (hyp6), unknown function	618	252	1	30		15	6	4		1419	5	98		20	10	11		267.736	2.77778	98		20	2.5	7.85714		433.23	4.49479	158.576		32.3625	4.04531	12.7138		R	R
PF3D7_0425200	Plasmodium exported protein (hyp15), unknown function	693	78	0	13		6	5	3		327	2	43		14	4	3		61.6981	1.11111	43		14	1	2.14286		89.0305	1.60333	62.0491		20.202	1.443	3.09215		R	R
PF3D7_0425300	Plasmodium exported protein (PHISTa), unknown function, pseudogene	699	2	0	2		0	0	0		n.a.	n.a.	n.a.		n.a.	n.a.	n.a.		n.a.	n.a.	n.a.		n.a.	n.a.	n.a.		n.a.	n.a.	n.a.		n.a.	n.a.	n.a.		n.a.	n.a.		Not expressed >4 reads per gene
PF3D7_0425400	Plasmodium exported protein (PHISTa), unknown function	696	4	0	0		0	0	0		n.a.	n.a.	n.a.		n.a.	n.a.	n.a.		n.a.	n.a.	n.a.		n.a.	n.a.	n.a.		n.a.	n.a.	n.a.		n.a.	n.a.	n.a.		n.a.	n.a.		Not expressed >4 reads per gene
PF3D7_0425500	stevor	915	4	6	0		1	12	0		12	27	2		5	28	0		2.26415	15	2		5	7	0		2.47448	16.3934	2.18579		5.46448	7.65027	0		n.a.	n.a.		Not expressed >15% of median level
PF3D7_0425600	rifin, pseudogene	915	2	16	0		0	0	0		n.a.	n.a.	n.a.		n.a.	n.a.	n.a.		n.a.	n.a.	n.a.		n.a.	n.a.	n.a.		n.a.	n.a.	n.a.		n.a.	n.a.	n.a.		n.a.	n.a.		Not expressed >4 reads per gene
PF3D7_0425700	rifin (RIF)	975	124	6	5		0	0	0		n.a.	n.a.	n.a.		n.a.	n.a.	n.a.		n.a.	n.a.	n.a.		n.a.	n.a.	n.a.		n.a.	n.a.	n.a.		n.a.	n.a.	n.a.		n.a.	n.a.		Not expressed >4 reads per gene
PF3D7_0425800	erythrocyte membrane protein 1, PfEMP1 (VAR)	10662	6933	961	434		35	62	33		816	328	145		22	57	17		153.962	182.222	145		22	14.25	12.1429		14.4403	17.0908	13.5997		2.0634	1.33652	1.13889		n.a.	n.a.		Not expressed >15% of median level
PF3D7_0425900	rifin (RIF)	975	72	30	34		2	4	4		n.a.	n.a.	n.a.		n.a.	n.a.	n.a.		n.a.	n.a.	n.a.		n.a.	n.a.	n.a.		n.a.	n.a.	n.a.		n.a.	n.a.	n.a.		n.a.	n.a.		Not expressed >4 reads per gene
PF3D7_0426000	erythrocyte membrane protein 1, PfEMP1 (VAR)	6450	688	50	28		74	13	7		69	25	18		54	20	5		13.0189	13.8889	18		54	5	3.57143		2.01843	2.15332	2.7907		8.37209	0.775194	0.55371		n.a.	n.a.		Not expressed >15% of median level
PF3D7_0500100	erythrocyte membrane protein 1, PfEMP1 (VAR)	6624	609	80	66		25	8	16		63	41	32		15	9	11		11.8868	22.7778	32		15	2.25	7.85714		1.7945	3.43867	4.83092		2.26449	0.339674	1.18616		n.a.	n.a.		Not expressed >15% of median level
PF3D7_0500200	erythrocyte membrane protein 1 (PfEMP1), pseudogene	72	0	0	0		5	0	2		n.a.	n.a.	n.a.		n.a.	n.a.	n.a.		n.a.	n.a.	n.a.		n.a.	n.a.	n.a.		n.a.	n.a.	n.a.		n.a.	n.a.	n.a.		n.a.	n.a.		Not expressed >4 reads per gene
PF3D7_0500300	rifin, pseudogene	1023	8	2	0		6	0	0		21	12	4		20	0	1		3.96226	6.66667	4		20	0	0.714286		3.87318	6.51678	3.91007		19.5503	0	0.698227		n.a.	n.a.		Not expressed >15% of median level
PF3D7_0500400	rifin (RIF)	1125	14	8	1		2	8	0		57	50	14		9	30	1		10.7547	27.7778	14		9	7.5	0.714286		9.55975	24.6914	12.4444		8	6.66667	0.634921		T	R
PF3D7_0500500	rifin (RIF)	930	2	0	0		0	4	0		n.a.	n.a.	n.a.		n.a.	n.a.	n.a.		n.a.	n.a.	n.a.		n.a.	n.a.	n.a.		n.a.	n.a.	n.a.		n.a.	n.a.	n.a.		n.a.	n.a.		Not expressed >4 reads per gene
PF3D7_0500600	stevor, pseudogene	924	1	4	0		10	0	2		n.a.	n.a.	n.a.		n.a.	n.a.	n.a.		n.a.	n.a.	n.a.		n.a.	n.a.	n.a.		n.a.	n.a.	n.a.		n.a.	n.a.	n.a.		n.a.	n.a.		Not expressed >4 reads per gene
PF3D7_0500700	rifin, pseudogene	273	1	1	0		12	0	0		n.a.	n.a.	n.a.		n.a.	n.a.	n.a.		n.a.	n.a.	n.a.		n.a.	n.a.	n.a.		n.a.	n.a.	n.a.		n.a.	n.a.	n.a.		n.a.	n.a.		Not expressed >4 reads per gene
PF3D7_0500800	mature parasite-infected erythrocyte surface antigen,erythrocyte membrane protein 2 (MESA)	4305	1096	13845	1318		661	43436	8754		596	10101	771		361	14031	3114		112.453	5611.67	771		361	3507.75	2224.29		26.1214	1303.52	179.094		83.856	814.808	516.675		T	T-(S)
PF3D7_0500900	serine/threonine protein kinase, FIKK family (FIKK5)	1803	20	35	179		30	29	63		26	47	263		47	31	63		4.90566	26.1111	263		47	7.75	45		2.72083	14.482	145.868		26.0677	4.29839	24.9584		S	R-S
PF3D7_0501000	Plasmodium exported protein, unknown function	783	1584	1468	129		10	2810	55		2347	3447	624		31	2602	91		442.83	1915	624		31	650.5	65		565.556	2445.72	796.935		39.5913	830.779	83.014		T	T
PF3D7_0501100.1	heat shock protein 40, type II (HSP40)	1209	3247	456	725		3	140	270		3771	1188	1148		10	139	399		711.509	660	1148		10	34.75	285		588.511	545.906	949.545		8.2713	28.7428	235.732		n.a.	n.a.		Not cell-cycle regulated
PF3D7_0501100.2	heat shock protein 40, type II	1173	3187	445	715		3	140	266		n.a.	n.a.	n.a.		n.a.	n.a.	n.a.		n.a.	n.a.	n.a.		n.a.	n.a.	n.a.		n.a.	n.a.	n.a.		n.a.	n.a.	n.a.		n.a.	n.a.		annotated alternative splice variant
PF3D7_0501200	parasite-infected erythrocyte surface protein (PIESP2)	1227	711	4506	435		9	1218	43		1119	5442	932		26	1446	47		211.132	3023.33	932		26	361.5	33.5714		172.072	2464	759.576		21.1899	294.621	27.3606		T	T
PF3D7_0501300	skeleton-binding protein 1 (SBP1)	1014	68196	4341	7279		57	1329	1653		20422	4788	11107		186	999	1608		3853.21	2660	11107		186	249.75	1148.57		3800.01	2623.27	10953.6		183.432	246.302	1132.71		S	S
PF3D7_0501400	interspersed repeat antigen (FIRA)	5163	45866	2702	8724		307	503	4945		6333	924	2465		224	183	1017		1194.91	513.333	2465		224	45.75	726.429		231.436	99.4254	477.436		43.3856	8.86113	140.699		S	S
PF3D7_0501500	rhoptry-associated protein 3 (RAP3)	1203	183	36	505		4	20	576		351	60	956		8	16	1099		66.2264	33.3333	956		8	4	785		55.0511	27.7085	794.68		6.65004	3.32502	652.535		S	S
PF3D7_0501600	rhoptry-associated protein 2 (RAP2)	1197	494	103	1967		7	57	1660		849	304	3146		16	66	2903		160.189	168.889	3146		16	16.5	2073.57		133.825	141.093	2628.24		13.3668	13.7845	1732.31		S	S
PF3D7_0501700	anaphase promoting complex subunit, putative	2382	46	4	37		16	6	24		36	2	30		12	4	20		6.79245	1.11111	30		12	1	14.2857		2.85158	0.466461	12.5945		5.03778	0.419815	5.99736		n.a.	n.a.		Not expressed >15% of median level
PF3D7_0501800	chromosome assembly factor 1 (CAF1)	3231	105	1897	682		48	1486	418		83	1652	529		49	1490	366		15.6604	917.778	529		49	372.5	261.429		4.84691	284.054	163.726		15.1656	115.289	80.9126		T-(S)	T-(S)
PF3D7_0501900	conserved Plasmodium protein, unknown function	1146	54	157	83		14	161	36		179	509	335		16	466	122		33.7736	282.778	335		16	116.5	87.1429		29.4708	246.752	292.321		13.9616	101.658	76.0409		(T)-S	T-(S)
PF3D7_0502000	conserved Plasmodium protein, unknown function	3819	1716	1783	578		64	856	370		1776	1287	379		24	2790	1208		335.094	715	379		24	697.5	862.857		87.744	187.222	99.2406		6.28437	182.639	225.938		T	(T)-S
PF3D7_0502100	HCNGP-like protein	705	31	205	93		11	148	80		77	447	227		15	195	149		14.5283	248.333	227		15	48.75	106.429		20.6075	352.246	321.986		21.2766	69.1489	150.963		(T)-S	S
PF3D7_0502200	conserved Plasmodium membrane protein, unknown function	1332	306	975	320		27	261	87		560	1436	516		30	333	106		105.66	797.778	516		30	83.25	75.7143		79.3246	598.932	387.387		22.5225	62.5	56.8426		T-(S)	(T)-S
PF3D7_0502300	conserved Plasmodium protein, unknown function	864	16	3	62		82	17	33		42	8	217		115	25	50		7.92453	4.44444	217		115	6.25	35.7143		9.17191	5.14403	251.157		133.102	7.2338	41.336		S	R
PF3D7_0502400	ring-stage membrane protein 1,merozoite surface protein 8 (MSP8)	1794	886	20	64		41	156	213		1555	16	57		37	152	290		293.396	8.88889	57		37	38	207.143		163.543	4.95479	31.7726		20.6243	21.1817	115.464		R	S
PF3D7_0502500	conserved Plasmodium protein, unknown function	1785	40	8	18		0	12	6		50	4	8		1	19	8		9.43396	2.22222	8		1	4.75	5.71429		5.28513	1.24494	4.48179		0.560224	2.66106	3.20128		n.a.	n.a.		Not expressed >15% of median level
PF3D7_0502600	conserved Plasmodium protein, unknown function	2670	74	995	172		96	287	48		53	607	73		47	267	30		10	337.222	73		47	66.75	21.4286		3.74532	126.3	27.3408		17.603	25	8.02568		T	T
PF3D7_0502700	conserved Plasmodium protein, unknown function	1188	18	79	13		27	53	2		28	149	25		45	64	1		5.28302	82.7778	25		45	16	0.714286		4.44699	69.6783	21.0438		37.8788	13.468	0.601251		T	R
PF3D7_0502800	DnaJ protein, putative	414	37	10	2		3	59	9		219	58	19		7	97	22		41.3208	32.2222	19		7	24.25	15.7143		99.8086	77.8315	45.8937		16.9082	58.5749	37.9572		R	T-(S)
PF3D7_0502900	mitochondrial inner membrane TIM10 associated protein, putative	249	81	274	36		6	128	20		298	1586	443		28	217	55		56.2264	881.111	443		28	54.25	39.2857		225.809	3538.6	1779.12		112.45	217.871	157.774		n.a.	n.a.		Not cell-cycle regulated
PF3D7_0503000	organelle ribosomal protein L28 precursor, putative	789	472	5351	2631		15	433	209		1073	9359	6141		33	595	313		202.453	5199.44	6141		33	148.75	223.571		256.594	6589.92	7783.27		41.8251	188.53	283.36		(T)-S	(T)-S
PF3D7_0503100	4-diphosphocytidyl-2c-methyl-D-erythritol kinase (CMK), putative	1614	28	473	103		21	229	71		46	753	131		25	270	81		8.67925	418.333	131		25	67.5	57.8571		5.37748	259.19	81.1648		15.4895	41.8216	35.8471		T	T-(S)
PF3D7_0503200	conserved Plasmodium protein, unknown function	2940	158	1633	1104		67	763	339		119	1229	736		37	795	290		22.4528	682.778	736		37	198.75	207.143		7.63702	232.237	250.34		12.585	67.602	70.4568		(T)-S	(T)-S
PF3D7_0503300	Ser/Arg-rich splicing factor, putative	927	2124	3888	927		35	2057	207		4005	7341	2419		141	2929	380		755.66	4078.33	2419		141	732.25	271.429		815.168	4399.5	2609.49		152.104	789.914	292.803		T-(S)	T-(S)
PF3D7_0503400	actin-depolymerizing factor 1 (ADF1)	369	2048	623	1340		36	4649	5296		2143	2571	4893		135	2511	2910		404.34	1428.33	4893		135	627.75	2078.57		1095.77	3870.82	13260.2		365.854	1701.22	5632.98		S	S
PF3D7_0503500	protein kinase, putative	2553	62	200	170		0	29	19		78	208	197		0	25	16		14.717	115.556	197		0	6.25	11.4286		5.76458	45.2627	77.1641		0	2.4481	4.47653		(T)-S	(T)-S
PF3D7_0503600	myosin B (MyoB)	2406	201	31	1028		6	12	292		250	49	1279		8	14	309		47.1698	27.2222	1279		8	3.5	220.714		19.6051	11.3143	531.588		3.32502	1.4547	91.7349		S	S
PF3D7_0503800	60S ribosomal protein L31, putative	363	240	238	34		6	1334	121		1083	1737	454		28	2697	313		204.34	965	454		28	674.25	223.571		562.919	2658.4	1250.69		77.135	1857.44	615.899		T-(S)	T-(S)
PF3D7_0503900	conserved Plasmodium protein, unknown function	1989	28	200	29		16	372	43		25	131	13		11	500	46		4.71698	72.7778	13		11	125	32.8571		2.37153	36.5901	6.53595		5.53042	62.8457	16.5194		T	T
PF3D7_0504000	cation transporting P-ATPase (ATPase3)	7182	303	6898	1028		59	657	184		135	2332	275		15	508	94		25.4717	1295.56	275		15	127	67.1429		3.5466	180.389	38.2902		2.08855	17.6831	9.34877		T	T-(S)
PF3D7_0504100	AN1-like zinc finger family protein	444	5	19	15		10	25	41		35	161	156		41	27	89		6.60377	89.4444	156		41	6.75	63.5714		14.8734	201.451	351.351		92.3423	15.2027	143.179		(T)-S	R-S
PF3D7_0504200	ATP-dependent helicase, putative	1509	93	258	159		13	140	47		203	348	223		15	170	51		38.3019	193.333	223		15	42.5	36.4286		25.3823	128.12	147.78		9.94036	28.1643	24.1409		(T)-S	T-(S)
PF3D7_0504300	conserved Plasmodium protein, unknown function	675	20	48	29		22	97	37		52	99	71		27	130	66		9.81132	55	71		27	32.5	47.1429		14.5353	81.4815	105.185		40	48.1481	69.8413		n.a.	n.a.		Not cell-cycle regulated
PF3D7_0504400	ATP-dependent helicase, putative	2268	61	1259	337		19	183	76		83	1717	406		25	173	75		15.6604	953.889	406		25	43.25	53.5714		6.90493	420.586	179.012		11.0229	19.0697	23.6206		T-(S)	(T)-S
PF3D7_0504500	conserved Plasmodium protein, unknown function	828	11	6	43		3	3	10		43	28	244		13	5	18		8.11321	15.5556	244		13	1.25	12.8571		9.79856	18.7869	294.686		15.7005	1.50966	15.528		S	R-S
PF3D7_0504600	3-methyl-2-oxobutanoate dehydrogenase (lipoamide), putative	1146	37	137	82		0	84	96		106	532	371		2	157	153		20	295.556	371		2	39.25	109.286		17.452	257.902	323.735		1.7452	34.2496	95.3628		(T)-S	S
PF3D7_0504700	conserved Plasmodium protein, unknown function	7050	183	550	175		266	515	176		59	288	60		115	333	75		11.1321	160	60		115	83.25	53.5714		1.57902	22.695	8.51064		16.3121	11.8085	7.59878		T-(S)	R
PF3D7_0504800	conserved Plasmodium protein, unknown function	16920	433	6313	2719		123	192	144		156	1796	725		31	139	68		29.434	997.778	725		31	34.75	48.5714		1.7396	58.9703	42.8487		1.83215	2.05378	2.87065		n.a.	n.a.		Not expressed >15% of median level
PF3D7_0504900	conserved Plasmodium protein, unknown function	519	45	115	52		31	186	66		138	530	337		103	230	100		26.0377	294.444	337		103	57.5	71.4286		50.169	567.33	649.326		198.459	110.79	137.627		n.a.	n.a.		Not cell-cycle regulated
PF3D7_0505000	conserved Plasmodium membrane protein, unknown function	8928	2023	2556	378		109	273	46		1037	770	97		20	211	26		195.66	427.778	97		20	52.75	18.5714		21.9154	47.9142	10.8647		2.24014	5.90838	2.08013		T	T
PF3D7_0505100	conserved Plasmodium protein, unknown function	8265	2117	7570	2581		80	526	287		1270	3027	635		22	378	138		239.623	1681.67	635		22	94.5	98.5714		28.9925	203.468	76.83		2.66183	11.4338	11.9264		T	(T)-S
PF3D7_0505200	actin-like protein, putative	1698	26	260	154		0	111	70		43	366	213		1	130	78		8.11321	203.333	213		1	32.5	55.7143		4.7781	119.749	125.442		0.588928	19.1402	32.8117		(T)-S	(T)-S
PF3D7_0505300	UDP-N-acetyl glucosamine:UMP antiporter	1836	77	113	174		14	36	50		114	117	278		11	45	104		21.5094	65	278		11	11.25	74.2857		11.7154	35.4031	151.416		5.99129	6.12745	40.4606		S	S
PF3D7_0505400	conserved Plasmodium protein, unknown function	2223	83	680	391		25	574	276		109	926	472		33	652	316		20.566	514.444	472		33	163	225.714		9.25148	231.419	212.326		14.8448	73.3243	101.536		(T)-S	(T)-S
PF3D7_0505500	DNA repair protein, putative	4053	177	5846	1180		12	214	91		111	4474	718		8	129	47		20.9434	2485.56	718		8	32.25	33.5714		5.16738	613.263	177.153		1.97385	7.95707	8.28311		T	(T)-S
PF3D7_0505600	conserved Plasmodium protein, unknown function	1002	540	1478	514		33	341	80		1827	3388	1260		35	788	184		344.717	1882.22	1260		35	197	131.429		344.029	1878.47	1257.49		34.9301	196.607	131.166		T-(S)	T-(S)
PF3D7_0505700	conserved Plasmodium membrane protein, unknown function	2775	1553	3902	1188		73	2136	580		1592	3774	724		55	2050	451		300.377	2096.67	724		55	512.5	322.143		108.244	755.556	260.901		19.8198	184.685	116.088		T	T-(S)
PF3D7_0505800	small ubiquitin-related modifier, putative (SUMO)	303	1058	1595	255		7	2071	392		1424	4257	1527		35	1252	540		268.679	2365	1527		35	313	385.714		886.73	7805.28	5039.6		115.512	1033	1272.98		T-(S)	(T)-S
PF3D7_0505900	conserved Plasmodium protein, unknown function	381	356	831	81		7	134	0		1463	3738	869		33	213	0		276.038	2076.67	869		33	53.25	0		724.508	5450.57	2280.84		86.6142	139.764	0		T-(S)	T
PF3D7_0506000	conserved Plasmodium protein, unknown function	741	346	106	25		11	253	77		1003	207	51		15	356	141		189.245	115	51		15	89	100.714		255.392	155.196	68.8259		20.2429	120.108	135.917		R	(T)-S
PF3D7_0506100	60S ribosomal subunit protein L24-2, putative	615	565	274	60		2	961	66		1987	1074	284		4	1699	112		374.906	596.667	284		4	424.75	80		609.603	970.19	461.789		6.50407	690.65	130.081		T	T
PF3D7_0506200	transcription initiation factor TFiid, TATA-binding protein (TBP)	984	244	124	58		8	160	25		712	516	211		15	307	46		134.34	286.667	211		15	76.75	32.8571		136.524	291.328	214.431		15.2439	77.998	33.3914		T-(S)	T-(S)
PF3D7_0506300	conserved Plasmodium protein, unknown function	1224	38	633	130		24	445	99		105	1213	310		32	634	133		19.8113	673.889	310		32	158.5	95		16.1857	550.563	253.268		26.1438	129.493	77.6144		T-(S)	T-(S)
PF3D7_0506400	conserved Plasmodium protein, unknown function	351	9	3	3		1	5	12		58	23	51		7	12	29		10.9434	12.7778	51		7	3	20.7143		31.1778	36.4039	145.299		19.943	8.54701	59.0151		S	S
PF3D7_0506500	conserved Plasmodium protein, unknown function	11943	1222	4049	1521		571	2008	789		714	1264	359		199	3063	446		134.717	702.222	359		199	765.75	318.571		11.28	58.7978	30.0594		16.6625	64.1171	26.6743		T-(S)	T
PF3D7_0506600	conserved Plasmodium protein, unknown function, pseudogene	246	4	4	4		3	3	0		n.a.	n.a.	n.a.		n.a.	n.a.	n.a.		n.a.	n.a.	n.a.		n.a.	n.a.	n.a.		n.a.	n.a.	n.a.		n.a.	n.a.	n.a.		n.a.	n.a.		Not expressed >4 reads per gene
PF3D7_0506700	conserved Plasmodium protein, unknown function	2460	462	1767	793		22	295	102		475	2344	916		31	287	104		89.6226	1302.22	916		31	71.75	74.2857		36.432	529.359	372.358		12.6016	29.1667	30.1974		T-(S)	(T)-S
PF3D7_0506800	conserved Plasmodium protein, unknown function	2790	1211	932	392		51	573	212		1169	644	239		39	535	168		220.566	357.778	239		39	133.75	120		79.0559	128.236	85.6631		13.9785	47.9391	43.0108		n.a.	n.a.		Not cell-cycle regulated
PF3D7_0506900	rhomboid protease ROM4 (ROM4)	2280	298	647	2439		36	218	2058		334	977	2821		86	199	1453		63.0189	542.778	2821		86	49.75	1037.86		27.6399	238.06	1237.28		37.7193	21.8202	455.201		S	S
PF3D7_0507000	conserved Plasmodium protein, unknown function	318	4	20	3		8	80	8		25	163	39		20	133	20		4.71698	90.5556	39		20	33.25	14.2857		14.8333	284.766	122.642		62.8931	104.56	44.9236		T-(S)	T
PF3D7_0507100	60S ribosomal protein L4, putative	1236	10218	10156	1174		44	16972	1299		5508	5664	1742		112	5769	957		1039.25	3146.67	1742		112	1442.25	683.571		840.813	2545.85	1409.39		90.6149	1166.87	553.051		T-(S)	T-(S)
PF3D7_0507200	subtilisin-like protease 3, putative (SUB3)	2310	167	179	1297		41	68	485		201	199	1338		51	62	602		37.9245	110.556	1338		51	15.5	430		16.4175	47.8595	579.221		22.0779	6.70996	186.147		S	S
PF3D7_0507300	conserved Plasmodium protein, unknown function	2682	199	22	851		120	6	281		149	15	567		83	2	240		28.1132	8.33333	567		83	0.5	171.429		10.4822	3.10713	211.409		30.9471	0.186428	63.9182		S	R-S
PF3D7_0507400	conserved Plasmodium protein, unknown function	462	86	8	198		17	18	307		392	40	1293		51	18	814		73.9623	22.2222	1293		51	4.5	581.429		160.091	48.1	2798.7		110.39	9.74026	1258.5		S	S
PF3D7_0507500	subtilisin-like protease 1 (SUB1)	2067	408	33	2040		15	32	2383		502	59	2278		33	32	1689		94.717	32.7778	2278		33	8	1206.43		45.8234	15.8577	1102.08		15.9652	3.87034	583.662		S	S
PF3D7_0507600	cell differentiation protein, putative (CAF40)	1959	1947	3860	1696		6	224	84		2245	4353	2100		8	219	79		423.585	2418.33	2100		8	54.75	56.4286		216.225	1234.47	1071.98		4.08372	27.9479	28.8048		T-(S)	(T)-S
PF3D7_0507700	nuclear protein localization protein 4, putative (NPL4)	1596	688	2441	771		32	848	203		975	3580	1359		58	1055	217		183.962	1988.89	1359		58	263.75	155		115.265	1246.17	851.504		36.3409	165.257	97.1178		T-(S)	T-(S)
PF3D7_0507800	conserved Plasmodium protein, unknown function	4584	3001	4072	2977		123	3577	1674		2298	3093	1800		84	4280	1058		433.585	1718.33	1800		84	1070	755.714		94.5866	374.855	392.67		18.3246	233.421	164.859		(T)-S	T-(S)
PF3D7_0507900	conserved Plasmodium protein, unknown function	354	122	76	13		6	234	77		480	641	119		25	404	173		90.566	356.111	119		25	101	123.571		255.836	1005.96	336.158		70.6215	285.311	349.072		T	(T)-S
PF3D7_0508000	6-cysteine protein (P38)	1050	163	149	513		2	48	162		416	656	1690		9	75	300		78.4906	364.444	1690		9	18.75	214.286		74.7529	347.09	1609.52		8.57143	17.8571	204.082		S	S
PF3D7_0508100	SET domain protein, putative (SET9)	5025	196	737	2416		52	313	1308		116	285	1525		61	187	612		21.8868	158.333	1525		61	46.75	437.143		4.35558	31.5091	303.483		12.1393	9.30348	86.9936		S	S
PF3D7_0508200	longevity-assurance (LAG1) domain protein, putative	1068	24	55	25		2	75	40		84	294	136		7	135	79		15.8491	163.333	136		7	33.75	56.4286		14.8399	152.934	127.341		6.55431	31.6011	52.8357		T-(S)	(T)-S
PF3D7_0508300	triose phosphate transporter (oTPT)	1029	351	2756	358		2	450	60		918	6125	1045		7	877	116		173.208	3402.78	1045		7	219.25	82.8571		168.326	3306.88	1015.55		6.80272	213.071	80.522		T	T-(S)
PF3D7_0508400	transcription factor IIb, putative	1101	59	47	62		33	6	24		182	210	331		106	11	41		34.3396	116.667	331		106	2.75	29.2857		31.1895	105.964	300.636		96.2761	2.49773	26.5992		S	R
PF3D7_0508500	guanidine nucleotide exchange factor (RCC1)	7821	526	702	1365		118	323	882		240	309	312		36	250	360		45.283	171.667	312		36	62.5	257.143		5.78993	21.9495	39.8926		4.60299	7.99131	32.8785		(T)-S	S
PF3D7_0508600	conserved Plasmodium protein, unknown function	789	1091	973	467		89	798	690		2130	2602	1427		266	988	971		401.887	1445.56	1427		266	247	693.571		509.362	1832.14	1808.62		337.136	313.054	879.051		(T)-S	S
PF3D7_0508700	Pre-mRNA-processing ATP-dependent RNA helicase prp5, putative (PRP5)	4473	1413	4069	1316		273	4001	1062		1071	3001	552		185	8049	637		202.075	1667.22	552		185	2012.25	455		45.1767	372.73	123.407		41.3593	449.866	101.721		T	T
PF3D7_0508800	single-stranded DNA-binding protein (SSB)	855	23	298	152		3	420	268		64	989	555		7	630	492		12.0755	549.444	555		7	157.5	351.429		14.1234	642.625	649.123		8.18713	184.211	411.028		(T)-S	(T)-S
PF3D7_0508900	conserved Plasmodium protein, unknown function	9405	988	2138	7183		360	1705	9983		599	641	2498		125	2053	13494		113.019	356.111	2498		125	513.25	9638.57		12.0169	37.864	265.603		13.2908	54.572	1024.83		S	S
PF3D7_0509000	SNAP protein (soluble N-ethylmaleimide-sensitive factor Attachment Protein), putative	897	75	200	77		15	92	56		183	822	392		42	98	97		34.5283	456.667	392		42	24.5	69.2857		38.4931	509.104	437.012		46.8227	27.3133	77.2416		T-(S)	S
PF3D7_0509100	chromosome condensation protein, putative	5127	274	5454	1884		154	4360	1936		168	4579	991		99	9852	1785		31.6981	2543.89	991		99	2463	1275		6.18258	496.175	193.29		19.3095	480.398	248.683		T-(S)	T-(S)
PF3D7_0509200	leucine-rich repeat protein (LRR2)	1017	21	5	9		12	330	59		36	13	20		16	644	115		6.79245	7.22222	20		16	161	82.1429		6.67891	7.1015	19.6657		15.7325	158.309	80.7698		S	T-(S)
PF3D7_0509300	conserved Plasmodium protein, unknown function	348	177	265	69		24	348	37		828	1796	731		104	608	73		156.226	997.778	731		104	152	52.1429		448.926	2867.18	2100.57		298.851	436.782	149.836		T-(S)	T
PF3D7_0509400	RNA polymerase I (RNAPI)	8745	8921	7437	1630		51	412	115		11655	2772	386		15	302	57		2199.06	1540	386		15	75.5	40.7143		251.464	176.101	44.1395		1.71527	8.6335	4.65572		R	T-(S)
PF3D7_0509500	conserved Plasmodium protein, unknown function	1335	134	427	306		28	210	60		323	893	571		36	287	84		60.9434	496.111	571		36	71.75	60		45.6505	371.619	427.715		26.9663	53.7453	44.9438		n.a.	n.a.		Not cell-cycle regulated
PF3D7_0509600	asparagine-tRNA ligase, putative	2169	88	470	78		9	350	27		110	604	87		11	367	25		20.7547	335.556	87		11	91.75	17.8571		9.5688	154.705	40.1107		5.07146	42.3006	8.23289		T	T
PF3D7_0509700	conserved Plasmodium protein, unknown function	1188	28	20	54		7	55	8		63	40	172		16	62	10		11.8868	22.2222	172		16	15.5	7.14286		10.0057	18.7056	144.781		13.468	13.0471	6.01251		S	R
PF3D7_0509800	phosphatidylinositol 4-kinase	4680	1348	2403	1994		147	1400	1069		788	1479	1023		106	1125	653		148.679	821.667	1023		106	281.25	466.429		31.7691	175.57	218.59		22.6496	60.0962	99.6642		(T)-S	(T)-S
PF3D7_0509900	conserved Plasmodium protein, unknown function	945	51	143	92		14	49	21		126	320	230		18	80	46		23.7736	177.778	230		18	20	32.8571		25.1572	188.125	243.386		19.0476	21.164	34.7695		n.a.	n.a.		Not cell-cycle regulated
PF3D7_0510000	conserved Plasmodium protein, unknown function	2349	38	133	96		102	132	111		66	136	109		93	135	139		12.4528	75.5556	109		93	33.75	99.2857		5.30133	32.165	46.4027		39.5913	14.3678	42.2672		(T)-S	R-S
PF3D7_0510100	conserved Plasmodium protein, unknown function	7608	1150	21040	8581		80	826	463		662	7306	3875		14	1380	308		124.906	4058.89	3875		14	345	220		16.4177	533.503	509.332		1.84017	45.347	28.9169		(T)-S	T-(S)
PF3D7_0510200	peptidyl-prolyl cis-trans isomerase (CYP87)	2244	500	1364	467		53	393	135		576	1801	566		65	438	155		108.679	1000.56	566		65	109.5	110.714		48.431	445.88	252.228		28.9661	48.7968	49.3379		n.a.	n.a.		Not cell-cycle regulated
PF3D7_0510300	conserved Plasmodium protein, unknown function	741	14	10	9		10	3	0		55	45	61		31	6	0		10.3774	25	61		31	1.5	0		14.0045	33.7382	82.3212		41.8354	2.02429	0		S	R
PF3D7_0510400	conserved Plasmodium protein, unknown function	1320	302	207	34		5	82	4		594	283	38		7	83	5		112.075	157.222	38		7	20.75	3.57143		84.9057	119.108	28.7879		5.30303	15.7197	2.70563		T	T
PF3D7_0510500	topoisomerase I	2520	450	1237	545		130	1916	750		594	1554	558		113	2612	869		112.075	863.333	558		113	653	620.714		44.4744	342.593	221.429		44.8413	259.127	246.315		T-(S)	(T)-S
PF3D7_0510600	unspecified product	n.a.	0	0	0		0	0	0		n.a.	n.a.	n.a.		n.a.	n.a.	n.a.		n.a.	n.a.	n.a.		n.a.	n.a.	n.a.		n.a.	n.a.	n.a.		n.a.	n.a.	n.a.		n.a.	n.a.		tRNA
PF3D7_0510700	conserved Plasmodium protein, unknown function	1044	26	0	43		4	0	0		n.a.	n.a.	n.a.		n.a.	n.a.	n.a.		n.a.	n.a.	n.a.		n.a.	n.a.	n.a.		n.a.	n.a.	n.a.		n.a.	n.a.	n.a.		n.a.	n.a.		Not expressed >4 reads per gene
PF3D7_0510800	conserved Plasmodium protein, unknown function	1929	30	7	5		11	5	2		40	9	7		14	5	1		7.54717	5	7		14	1.25	0.714286		3.91248	2.59202	3.62882		7.25765	0.648004	0.370288		n.a.	n.a.		Not expressed >15% of median level
PF3D7_0510900	small nucleolar RNA snoR04	n.a.	1	0	0		4	1	0		n.a.	n.a.	n.a.		n.a.	n.a.	n.a.		n.a.	n.a.	n.a.		n.a.	n.a.	n.a.		n.a.	n.a.	n.a.		n.a.	n.a.	n.a.		n.a.	n.a.		snRNA
PF3D7_0511000	translationally controlled tumor protein homolog, putative	516	1106	1189	242		5	2205	249		2507	3590	1214		19	2669	413		473.019	1994.44	1214		19	667.25	295		916.703	3865.2	2352.71		36.8217	1293.12	571.705		T-(S)	T-(S)
PF3D7_0511100	conserved Plasmodium protein, unknown function	360	0	3	0		5	13	4		n.a.	n.a.	n.a.		n.a.	n.a.	n.a.		n.a.	n.a.	n.a.		n.a.	n.a.	n.a.		n.a.	n.a.	n.a.		n.a.	n.a.	n.a.		n.a.	n.a.		Not expressed >4 reads per gene
PF3D7_0511200	stearoyl-CoA delta 9 desaturase, putative	2850	155	633	384		52	321	156		164	374	266		36	284	125		30.9434	207.778	266		36	71	89.2857		10.8573	72.9045	93.3333		12.6316	24.9123	31.3283		(T)-S	(T)-S
PF3D7_0511300	MORN repeat protein, putative	4254	226	1728	300		21	131	14		146	818	99		6	87	6		27.5472	454.444	99		6	21.75	4.28571		6.47559	106.828	23.2722		1.41044	5.11283	1.00746		T	T
PF3D7_0511400	conserved Plasmodium protein, unknown function	1146	16	12	2		17	6	4		68	52	9		25	13	12		12.8302	28.8889	9		25	3.25	8.57143		11.1956	25.2085	7.8534		21.815	2.83595	7.47943		T	R
PF3D7_0511500	RNA pseudouridylate synthase, putative	30186	22581	43464	10154		495	1356	1154		25163	18625	7108		156	4556	1184		4747.74	10347.2	7108		156	1139	845.714		157.283	342.782	235.473		5.16796	37.7327	28.0168		T-(S)	T-(S)
PF3D7_0511600	conserved Plasmodium protein, unknown function	627	98	30	266		19	41	288		447	82	1433		25	62	2460		84.3396	45.5556	1433		25	15.5	1757.14		134.513	72.6564	2285.49		39.8724	24.7209	2802.46		S	S
PF3D7_0511700	kinase binding protein CGI-121, putative	540	49	43	20		1	153	53		264	175	99		4	247	101		49.8113	97.2222	99		4	61.75	72.1429		92.2432	180.041	183.333		7.40741	114.352	133.598		n.a.	n.a.		Not cell-cycle regulated
PF3D7_0511800	myo-inositol 1-phosphate synthase, putative	1815	431	1574	460		10	748	376		543	2225	825		17	829	531		102.453	1236.11	825		17	207.25	379.286		56.4478	681.053	454.545		9.36639	114.187	208.973		T-(S)	(T)-S
PF3D7_0511900	conserved Plasmodium protein, unknown function	2193	447	252	33		16	89	4		930	248	28		11	106	6		175.472	137.778	28		11	26.5	4.28571		80.0145	62.8262	12.7679		5.01596	12.0839	1.95427		R	T
PF3D7_0512000	prefoldin subunit, putative	360	155	359	46		7	561	59		742	2264	586		33	1011	143		140	1257.78	586		33	252.75	102.143		388.889	3493.83	1627.78		91.6667	702.083	283.73		T-(S)	T-(S)
PF3D7_0512100	conserved Plasmodium protein, unknown function	387	37	118	19		8	504	81		225	893	198		21	1083	228		42.4528	496.111	198		21	270.75	162.857		109.697	1281.94	511.628		54.2636	699.612	420.819		T-(S)	T-(S)
PF3D7_0512200	glutathione synthetase (GS)	1968	132	525	70		17	203	19		214	577	75		14	223	20		40.3774	320.556	75		14	55.75	14.2857		20.517	162.884	38.1098		7.11382	28.3283	7.259		T	T
PF3D7_0512300	CDK-activating kinase assembly factor (MAT1)	783	1049	862	194		1	226	44		2289	1919	547		0	283	79		431.887	1066.11	547		0	70.75	56.4286		551.58	1361.57	698.595		0	90.3576	72.0671		T	T-(S)
PF3D7_0512400	conserved Plasmodium protein, unknown function	705	2	0	0		19	18	5		n.a.	n.a.	n.a.		n.a.	n.a.	n.a.		n.a.	n.a.	n.a.		n.a.	n.a.	n.a.		n.a.	n.a.	n.a.		n.a.	n.a.	n.a.		n.a.	n.a.		Not expressed >4 reads per gene
PF3D7_0512500	conserved Plasmodium protein, unknown function	2454	212	1000	311		53	167	25		369	1468	463		34	265	42		69.6226	815.556	463		34	66.25	30		28.3711	332.337	188.672		13.8549	26.9967	12.2249		T-(S)	T
PF3D7_0512600	Rab GTPase 1b (Rab1b)	603	461	694	201		8	1120	560		1696	2644	1019		29	1587	1062		320	1468.89	1019		29	396.75	758.571		530.68	2435.97	1689.88		48.0929	657.96	1258		T-(S)	(T)-S
PF3D7_0512700	orotate phosphoribosyltransferase (OPRT)	846	1396	1439	114		12	810	41		3763	3122	439		19	1367	80		710	1734.44	439		19	341.75	57.1429		839.243	2050.17	518.913		22.4586	403.96	67.5447		T	T
PF3D7_0512800	conserved Plasmodium protein, unknown function	4935	154	1593	237		34	95	11		101	748	73		12	51	5		19.0566	415.556	73		12	12.75	3.57143		3.86152	84.2058	14.7923		2.43161	2.58359	0.723694		n.a.	n.a.		Not expressed >15% of median level
PF3D7_0512900	conserved Plasmodium protein, unknown function	798	12	119	30		12	65	24		27	327	81		15	112	72		5.09434	181.667	81		15	28	51.4286		6.38388	227.652	101.504		18.797	35.0877	64.4468		T-(S)	S
PF3D7_0513000	conserved Plasmodium protein, unknown function	810	54	136	33		6	124	33		163	526	147		15	152	58		30.7547	292.222	147		15	38	41.4286		37.9688	360.768	181.481		18.5185	46.9136	51.1464		T-(S)	(T)-S
PF3D7_0513100	conserved Plasmodium protein, unknown function	756	190	393	508		9	19	59		513	1535	1365		29	38	107		96.7925	852.778	1365		29	9.5	76.4286		128.032	1128.01	1805.56		38.3598	12.5661	101.096		(T)-S	S
PF3D7_0513200	conserved Plasmodium protein, unknown function	8292	3526	4892	1731		212	632	229		3017	2317	948		59	1406	282		569.245	1287.22	948		59	351.5	201.429		68.6499	155.237	114.327		7.11529	42.3903	24.2919		T-(S)	T-(S)
PF3D7_0513300	purine nucleoside phosphorylase (PNP)	738	2340	7678	875		19	8697	413		1563	6019	1943		57	2546	396		294.906	3343.89	1943		57	636.5	282.857		399.601	4531.01	2632.79		77.2358	862.466	383.275		T-(S)	T-(S)
PF3D7_0513400	GTP binding protein, putative	861	48	105	17		10	10	6		141	546	95		22	15	11		26.6038	303.333	95		22	3.75	7.85714		30.8987	352.304	110.337		25.5517	4.3554	9.1256		T	R
PF3D7_0513500	mitochondrial matrix protein, putative	375	204	83	20		2	34	3		898	629	169		7	49	5		169.434	349.444	169		7	12.25	3.57143		451.824	931.852	450.667		18.6667	32.6667	9.52381		T	T
PF3D7_0513600	deoxyribodipyrimidine photolyase (photoreactivating enzyme, DNA photolyase), putative	3342	648	11482	2371		132	4402	945		438	9387	1746		109	2972	637		82.6415	5215	1746		109	743	455		24.7282	1560.44	522.442		32.6152	222.322	136.146		T-(S)	T-(S)
PF3D7_0513700	secreted ookinete protein, putative (PSOP12)	2208	88	97	88		15	27	2		124	109	92		15	22	1		23.3962	60.5556	92		15	5.5	0.714286		10.5961	27.4255	41.6667		6.79348	2.49094	0.323499		(T)-S	R
PF3D7_0513800	Rab GTPase 1a (RAB1a)	624	26	591	71		22	454	87		99	2273	486		77	658	140		18.6792	1262.78	486		77	164.5	100		29.9347	2023.68	778.846		123.397	263.622	160.256		T-(S)	T-(S)
PF3D7_0513900	conserved Plasmodium protein, unknown function	747	21	155	24		0	23	14		56	581	85		1	31	21		10.566	322.778	85		1	7.75	15		14.1446	432.099	113.788		1.33869	10.3748	20.0803		T	(T)-S
PF3D7_0514000	tubulin-tyrosine ligase, putative (TTL)	1263	11	79	81		18	14	19		21	250	219		38	15	21		3.96226	138.889	219		38	3.75	15		3.13718	109.967	173.397		30.0871	2.96912	11.8765		(T)-S	R
PF3D7_0514100	helicase, belonging to UvrD family, putative	4326	231	2005	1317		60	373	221		138	1127	620		23	256	133		26.0377	626.111	620		23	64	95		6.01889	144.732	143.319		5.31669	14.7943	21.9602		(T)-S	(T)-S
PF3D7_0514200	conserved Plasmodium protein, unknown function	2604	249	845	400		6	282	110		210	451	215		3	248	93		39.6226	250.556	215		3	62	66.4286		15.2161	96.2195	82.5653		1.15207	23.8095	25.5102		T-(S)	(T)-S
PF3D7_0514300	aspartyl-tRNA synthetase, putative	3387	173	1438	424		63	307	104		131	1041	263		36	235	71		24.717	578.333	263		36	58.75	50.7143		7.2976	170.751	77.6498		10.6289	17.3457	14.9732		n.a.	n.a.		Not cell-cycle regulated
PF3D7_0514400	unspecified product	n.a.	0	0	0		0	0	0		n.a.	n.a.	n.a.		n.a.	n.a.	n.a.		n.a.	n.a.	n.a.		n.a.	n.a.	n.a.		n.a.	n.a.	n.a.		n.a.	n.a.	n.a.		n.a.	n.a.		tRNA
PF3D7_0514500	conserved Plasmodium membrane protein, unknown function	648	24	19	16		42	8	7		87	84	82		135	11	10		16.4151	46.6667	82		135	2.75	7.14286		25.3319	72.0165	126.543		208.333	4.24383	11.0229		(T)-S	R
PF3D7_0514600	ribose 5-phosphate epimerase, putative	711	49	88	1		5	189	29		128	348	12		19	211	54		24.1509	193.333	12		19	52.75	38.5714		33.9676	271.917	16.8776		26.7229	74.1913	54.2495		T	T-(S)
PF3D7_0514700	conserved Plasmodium protein, unknown function	4683	26	11	4		91	11	11		12	5	1		39	8	9		2.26415	2.77778	1		39	2	6.42857		0.483483	0.593162	0.213538		8.32799	0.427077	1.37275		n.a.	n.a.		Not expressed >15% of median level
PF3D7_0514800	kinase, putative	2712	245	465	140		12	153	25		205	177	61		6	100	13		38.6792	98.3333	61		6	25	9.28571		14.2623	36.2586	22.4926		2.21239	9.21829	3.42394		T-(S)	T
PF3D7_0514900	conserved Plasmodium protein, unknown function	1317	719	974	231		25	282	87		1647	1489	378		25	416	113		310.755	827.222	378		25	104	80.7143		235.957	628.111	287.016		18.9825	78.9674	61.2865		T	T-(S)
PF3D7_0515000	RNA recognition motif, putative	2547	2394	4281	1406		88	3418	1352		2630	4519	1770		144	3580	1299		496.226	2510.56	1770		144	895	927.857		194.828	985.691	694.935		56.5371	351.394	364.294		T-(S)	(T)-S
PF3D7_0515100	rhomboid protease ROM9 (ROM9)	1467	83	648	171		27	220	85		137	999	289		30	245	99		25.8491	555	289		30	61.25	70.7143		17.6204	378.323	197.001		20.4499	41.7519	48.2033		T-(S)	(T)-S
PF3D7_0515200	conserved Plasmodium protein, unknown function	429	0	15	4		17	20	6		10	93	56		36	22	14		1.88679	51.6667	56		36	5.5	10		4.39812	120.435	130.536		83.9161	12.8205	23.31		(T)-S	R
PF3D7_0515300	phosphatidylinositol 3-kinase (PI3K)	6402	1217	6529	2473		65	418	304		766	2153	590		17	273	154		144.528	1196.11	590		17	68.25	110		22.5755	186.834	92.1587		2.65542	10.6607	17.1821		T-(S)	(T)-S
PF3D7_0515400	conserved Plasmodium protein, unknown function	2286	173	32	1552		36	9	287		196	24	1674		26	7	348		36.9811	13.3333	1674		26	1.75	248.571		16.1772	5.8326	732.283		11.3736	0.765529	108.736		S	S
PF3D7_0515500	amino acid transporter, putative	2883	29	53	58		23	37	29		11	22	29		12	14	14		2.07547	12.2222	29		12	3.5	10		0.7199	4.23941	10.059		4.16233	1.21401	3.46861		n.a.	n.a.		Not expressed >15% of median level
PF3D7_0515600	conserved Plasmodium protein, unknown function	3753	85	44	86		113	15	8		57	29	37		82	10	4		10.7547	16.1111	37		82	2.5	2.85714		2.86563	4.29286	9.85878		21.8492	0.666134	0.761296		n.a.	n.a.		Not expressed >15% of median level
PF3D7_0515700	glideosome-associated protein 40, putative (GAP40)	1371	2826	3770	12125		2	294	1285		1535	3133	14673		7	254	930		289.623	1740.56	14673		7	63.5	664.286		211.249	1269.55	10702.4		5.10576	46.3166	484.526		S	S
PF3D7_0515800	BolA-like protein, putative	255	113	127	44		2	21	5		551	1105	553		12	43	11		103.962	613.889	553		12	10.75	7.85714		407.695	2407.41	2168.63		47.0588	42.1569	30.8123		n.a.	n.a.		Not cell-cycle regulated
PF3D7_0515900	protein phosphatase, putative	987	315	2390	1020		14	93	49		1119	5472	2848		20	173	105		211.132	3040	2848		20	43.25	75		213.913	3080.04	2885.51		20.2634	43.8197	75.9878		(T)-S	S
PF3D7_0516000	RAP protein, putative	3255	71	1429	230		86	619	104		78	1080	128		59	557	85		14.717	600	128		59	139.25	60.7143		4.52135	184.332	39.3241		18.126	42.7803	18.6526		T	T
PF3D7_0516100	cation-transporting ATPase 1 (ATPase1)	7203	318	2664	536		64	108	33		114	794	143		10	83	17		21.5094	441.111	143		10	20.75	12.1429		2.98618	61.2399	19.8528		1.38831	2.88074	1.68581		n.a.	n.a.		Not expressed >15% of median level
PF3D7_0516200	40S ribosomal protein S14, putative	456	1987	1824	165		8	2196	122		2115	4780	1195		38	1324	223		399.057	2655.56	1195		38	331	159.286		875.124	5823.59	2620.61		83.3333	725.877	349.311		T-(S)	T-(S)
PF3D7_0516300	tRNA pseudouridine synthase, putative	2046	585	357	76		8	82	10		619	511	102		11	64	9		116.792	283.889	102		11	16	6.42857		57.0833	138.753	49.8534		5.37634	7.82014	3.14202		T	T
PF3D7_0516400	conserved Plasmodium protein, unknown function	1008	213	472	315		39	279	79		653	1690	941		80	487	167		123.208	938.889	941		80	121.75	119.286		122.23	931.437	933.532		79.3651	120.784	118.339		n.a.	n.a.		Not cell-cycle regulated
PF3D7_0516500	metabolite/drug transporter, putative	1329	47	65	107		11	7	36		90	137	270		32	15	45		16.9811	76.1111	270		32	3.75	32.1429		12.7774	57.2695	203.16		24.0783	2.82167	24.1857		S	R-S
PF3D7_0516600	translation initiation factor IF-2,sporozoite surface antigen MB2 (MB2)	4833	936	4632	1361		65	683	201		688	3050	816		35	571	136		129.811	1694.44	816		35	142.75	97.1429		26.8594	350.599	168.839		7.24188	29.5365	20.0999		T-(S)	T-(S)
PF3D7_0516700	ubiquitin carboxyl-terminal hydrolase 2, putative	3999	637	804	1099		33	219	170		415	294	453		20	148	103		78.3019	163.333	453		20	37	73.5714		19.5804	40.8435	113.278		5.00125	9.25231	18.3975		S	S
PF3D7_0516800	transcription factor with AP2 domain(s) (ApiAP2)	7137	336	5652	3035		132	681	652		163	1958	668		44	567	304		30.7547	1087.78	668		44	141.75	217.143		4.30919	152.414	93.5967		6.16506	19.8613	30.4249		T-(S)	(T)-S
PF3D7_0516900	60S ribosomal protein L8, putative	783	5981	8086	905		16	10857	943		3332	6645	2091		47	3112	700		628.679	3691.67	2091		47	778	500		802.911	4714.77	2670.5		60.0255	993.614	638.57		T-(S)	T-(S)
PF3D7_0517000	60S ribosomal protein L12, putative	498	784	615	119		3	4434	184		932	1876	629		14	1566	224		175.849	1042.22	629		14	391.5	160		353.111	2092.82	1263.05		28.1124	786.145	321.285		T-(S)	T-(S)
PF3D7_0517100	conserved Plasmodium protein, unknown function	1431	251	457	76		21	121	10		728	941	176		24	223	19		137.358	522.778	176		24	55.75	13.5714		95.9878	365.323	122.991		16.7715	38.9588	9.48388		T	T
PF3D7_0517200	conserved Plasmodium protein, unknown function	1899	1649	505	362		38	54	42		2468	912	616		66	59	38		465.66	506.667	616		66	14.75	27.1429		245.213	266.807	324.381		34.7551	7.76725	14.2932		n.a.	n.a.		Not cell-cycle regulated
PF3D7_0517300	pre-mRNA-splicing factor (SR1)	897	7497	5536	1751		10	1892	649		4044	4848	3476		30	865	579		763.019	2693.33	3476		30	216.25	413.571		850.634	3002.6	3875.14		33.4448	241.081	461.061		(T)-S	(T)-S
PF3D7_0517400	FACT complex subunit SPT16, putative:with=GeneDB:PBANKA_123220 (FACT-L)	3426	582	3461	862		60	3470	1345		404	2827	796		85	2661	840		76.2264	1570.56	796		85	665.25	600		22.2494	458.423	232.341		24.8103	194.177	175.131		T-(S)	(T)-S
PF3D7_0517500	conserved Plasmodium protein, unknown function	2514	60	20	36		30	6	4		75	22	35		34	6	4		14.1509	12.2222	35		34	1.5	2.85714		5.62886	4.86166	13.922		13.5243	0.596659	1.13649		n.a.	n.a.		Not expressed >15% of median level
PF3D7_0517600	f-actin capping protein beta subunit, putative (CP)	879	174	24	108		8	2	0		442	73	387		15	1	0		83.3962	40.5556	387		15	0.25	0		94.8763	46.1383	440.273		17.0648	0.284414	0		S	R
PF3D7_0517700	eukaryotic translation initiation factor, putative	2151	4904	6869	1146		7	679	104		4235	7271	1124		14	746	115		799.057	4039.44	1124		14	186.5	82.1429		371.481	1877.94	522.548		6.5086	86.7039	38.1882		T	T-(S)
PF3D7_0517800	apicortin, putative	717	25	4	25		10	0	6		89	22	156		32	0	11		16.7925	12.2222	156		32	0	7.85714		23.4204	17.0463	217.573		44.6304	0	10.9584		S	R
PF3D7_0517900	zinc finger protein, putative	1683	250	247	620		12	19	67		384	481	1009		31	27	67		72.4528	267.222	1009		31	6.75	47.8571		43.0498	158.777	599.525		18.4195	4.0107	28.4356		S	R-S
PF3D7_0518000	conserved protein, unknown function	813	318	213	102		44	231	91		843	927	472		166	297	154		159.057	515	472		166	74.25	110		195.642	633.456	580.566		204.182	91.3284	135.301		(T)-S	R
PF3D7_0518100	RAP protein, putative	4140	197	1425	247		11	113	15		157	677	107		4	80	8		29.6226	376.111	107		4	20	5.71429		7.15523	90.8481	25.8454		0.966184	4.83092	1.38026		T	T
PF3D7_0518200	conserved Plasmodium protein, unknown function	396	118	200	159		6	128	126		613	1682	1153		21	237	315		115.66	934.444	1153		21	59.25	225		292.072	2359.71	2911.62		53.0303	149.621	568.182		(T)-S	S
PF3D7_0518300	proteasome subunit beta type 1, putative	723	600	840	305		13	957	398		1350	2579	1027		42	1118	600		254.717	1432.78	1027		42	279.5	428.571		352.306	1981.71	1420.47		58.0913	386.584	592.768		T-(S)	(T)-S
PF3D7_0518400	cyclin (CYC3)	690	7	15	12		11	6	2		33	50	66		19	7	3		6.22642	27.7778	66		19	1.75	2.14286		9.02379	40.2576	95.6522		27.5362	2.53623	3.10559		S	R
PF3D7_0518500	ATP-dependent RNA helicase DDX23, putative (DDX23)	3372	1812	4018	1198		72	1261	426		1299	3321	1102		96	906	285		245.094	1845	1102		96	226.5	203.571		72.6852	547.153	326.809		28.4698	67.1708	60.3711		T-(S)	T-(S)
PF3D7_0518600	WD-repeat protein, putative	3831	290	2543	1334		37	358	193		186	1533	654		28	248	108		35.0943	851.667	654		28	62	77.1429		9.16062	222.309	170.713		7.3088	16.1838	20.1365		T-(S)	(T)-S
PF3D7_0518700	mRNA-binding protein PUF1 (PUF1)	5685	234	665	326		87	121	38		71	256	85		18	84	20		13.3962	142.222	85		18	21	14.2857		2.35642	25.0171	14.9516		3.16623	3.69393	2.51288		n.a.	n.a.		Not expressed >15% of median level
PF3D7_0518800	secreted ookinete protein, putative (PSOP13)	612	23	4	77		4	2	0		n.a.	n.a.	n.a.		n.a.	n.a.	n.a.		n.a.	n.a.	n.a.		n.a.	n.a.	n.a.		n.a.	n.a.	n.a.		n.a.	n.a.	n.a.		n.a.	n.a.		Not expressed >4 reads per gene
PF3D7_0518900	conserved Plasmodium protein, unknown function	585	5	1	5		1	0	2		n.a.	n.a.	n.a.		n.a.	n.a.	n.a.		n.a.	n.a.	n.a.		n.a.	n.a.	n.a.		n.a.	n.a.	n.a.		n.a.	n.a.	n.a.		n.a.	n.a.		Not expressed >4 reads per gene
PF3D7_0519000	conserved Plasmodium protein, unknown function	882	34	335	51		0	105	11		128	1150	198		1	148	22		24.1509	638.889	198		1	37	15.7143		27.382	724.364	224.49		1.13379	41.9501	17.8167		T	T-(S)
PF3D7_0519100	mitochondrial ribosomal protein L14 precursor, putative	375	181	208	54		4	273	119		891	1513	643		22	494	294		168.113	840.556	643		22	123.5	210		448.302	2241.48	1714.67		58.6667	329.333	560		T-(S)	(T)-S
PF3D7_0519200	vacuolar ATP synthetase	498	569	603	163		19	2484	1130		719	1812	785		70	1087	1042		135.66	1006.67	785		70	271.75	744.286		272.41	2021.42	1576.31		140.562	545.683	1494.55		T-(S)	S
PF3D7_0519300	cytochrome c oxidase assembly protein (heme A: farnesyltransferase), putative	1947	76	702	133		2	323	87		100	961	179		2	324	84		18.8679	533.889	179		2	81	60		9.69077	274.211	91.9363		1.02722	41.6025	30.8166		T	T-(S)
PF3D7_0519400	40S ribosomal protein S24, putative	402	11372	7884	899		64	21362	2098		25163	21517	4106		252	14035	2596		4747.74	11953.9	4106		252	3508.75	1854.29		11810.3	29736	10213.9		626.866	8728.23	4612.65		T	T-(S)
PF3D7_0519500	carbon catabolite repressor protein 4, putative (CCR4)	7467	621	4172	825		293	1676	292		301	1211	231		92	1979	148		56.7925	672.778	231		92	494.75	105.714		7.60579	90.1001	30.9361		12.3209	66.2582	14.1575		T	T
PF3D7_0519600	conserved Plasmodium protein, unknown function	2268	1683	1401	422		6	538	60		2494	1862	438		7	634	57		470.566	1034.44	438		7	158.5	40.7143		207.481	456.104	193.122		3.08642	69.8854	17.9516		T	T-(S)
PF3D7_0519700	conserved Plasmodium protein, unknown function	579	5961	3259	1384		11	1327	185		9934	6581	4555		27	1946	309		1874.34	3656.11	4555		27	486.5	220.714		3237.2	6314.53	7867.01		46.6321	840.242	381.199		(T)-S	T-(S)
PF3D7_0519800	conserved protein, unknown function	2007	4190	6077	1124		17	906	194		3710	6205	1050		38	961	203		700	3447.22	1050		38	240.25	145		348.779	1717.6	523.169		18.9337	119.706	72.2471		T	T-(S)
PF3D7_0519900	conserved Plasmodium protein, unknown function	1578	141	560	138		68	517	133		221	625	109		47	945	200		41.6981	347.222	109		47	236.25	142.857		26.4247	220.039	69.0748		29.7845	149.715	90.5305		T	T-(S)
PF3D7_0520000	40S ribosomal protein S9, putative	570	6729	7905	1024		33	13970	1013		4629	6847	3241		114	3880	920		873.396	3803.89	3241		114	970	657.143		1532.27	6673.49	5685.96		200	1701.75	1152.88		T-(S)	T-(S)
PF3D7_0520100	protein phosphatase, putative	2121	852	724	78		12	121	6		1180	865	83		13	108	4		222.642	480.556	83		13	27	2.85714		104.97	226.57	39.1325		6.12918	12.7298	1.34707		T	T
PF3D7_0520200	conserved Plasmodium protein, unknown function	2094	198	1025	212		2	152	17		222	1259	244		2	144	15		41.8868	699.444	244		2	36	10.7143		20.0032	334.023	116.523		0.95511	17.192	5.11666		T	T-(S)
PF3D7_0520300	U6 snRNA-associated sm-like protein lsm2, putative (LSM2)	312	230	52	7		3	125	2		977	462	88		15	157	2		184.34	256.667	88		15	39.25	1.42857		590.832	822.65	282.051		48.0769	125.801	4.57875		T	T
PF3D7_0520400	conserved Plasmodium protein, unknown function	906	54	245	109		4	181	30		113	576	331		7	225	50		21.3208	320	331		7	56.25	35.7143		23.5328	353.201	365.342		7.72627	62.0861	39.4197		(T)-S	T-(S)
PF3D7_0520500	phosphomethylpyrimidine kinase, putative	933	53	118	42		10	95	27		184	617	251		22	161	52		34.717	342.778	251		22	40.25	37.1429		37.2101	367.393	269.025		23.5798	43.1404	39.8101		n.a.	n.a.		Not cell-cycle regulated
PF3D7_0520600	BIS(5'-nucleosyl)-tetraphosphatase (diadenosine tetraphosphatase), putative	459	851	264	42		6	235	13		2792	1760	463		25	411	23		526.792	977.778	463		25	102.75	16.4286		1147.7	2130.23	1008.71		54.4662	223.856	35.7921		T	T
PF3D7_0520700	conserved Plasmodium protein, unknown function	2925	663	1034	194		34	198	34		924	912	136		16	277	37		174.34	506.667	136		16	69.25	26.4286		59.6033	173.219	46.4957		5.47009	23.6752	9.03541		T	T
PF3D7_0520800	conserved Plasmodium protein, unknown function	6165	1051	5889	1509		47	733	235		538	1751	351		9	614	106		101.509	972.778	351		9	153.5	75.7143		16.4654	157.79	56.9343		1.45985	24.8986	12.2813		T	T-(S)
PF3D7_0520900	S-adenosyl-L-homocysteine hydrolase (SAHH)	1440	1309	4741	990		8	1395	498		670	3577	1498		25	652	466		126.415	1987.22	1498		25	163	332.857		87.7883	1380.02	1040.28		17.3611	113.194	231.151		T-(S)	(T)-S
PF3D7_0521000	conserved Plasmodium protein, unknown function	1557	1012	1678	259		146	2690	252		1633	2466	410		199	4280	344		308.113	1370	410		199	1070	245.714		197.889	879.897	263.327		127.81	687.219	157.813		T	T
PF3D7_0521100	conserved Plasmodium protein, unknown function	4581	5	13	4		9	12	5		2	5	2		2	9	4		0.377358	2.77778	2		2	2.25	2.85714		0.0823747	0.606369	0.436586		0.436586	0.491159	0.623694		n.a.	n.a.		Not expressed >15% of median level
PF3D7_0521200	conserved Plasmodium protein, unknown function	987	33	87	26		16	190	61		82	202	50		19	352	123		15.4717	112.222	50		19	88	87.8571		15.6755	113.7	50.6586		19.2503	89.1591	89.0143		T-(S)	(T)-S
PF3D7_0521300	conserved Plasmodium protein, unknown function	4038	2742	3706	1285		213	1111	217		3122	3467	1280		110	3981	349		589.057	1926.11	1280		110	995.25	249.286		145.878	476.996	316.989		27.2412	246.471	61.7349		T-(S)	T
PF3D7_0521400	conserved Plasmodium protein, unknown function	1689	61	828	159		4	304	32		62	1048	138		5	399	28		11.6981	582.222	138		5	99.75	20		6.92606	344.714	81.7052		2.96033	59.0586	11.8413		T	T
PF3D7_0521500	ribosomal large subunit pseudouridylate synthase, putative	1464	69	232	42		29	295	47		183	477	92		38	422	65		34.5283	265	92		38	105.5	46.4286		23.5849	181.011	62.8415		25.9563	72.0628	31.7135		T	T
PF3D7_0521600	conserved Plasmodium protein, unknown function	291	82	37	7		1	10	4		287	189	29		1	14	5		54.1509	105	29		1	3.5	3.57143		186.086	360.825	99.6564		3.43643	12.0275	12.273		T	(T)-S
PF3D7_0521700	DEAD/DEAH box ATP-dependent RNA helicase, putative	2526	288	608	96		10	48	7		331	665	110		11	39	6		62.4528	369.444	110		11	9.75	4.28571		24.724	146.257	43.5471		4.35471	3.85986	1.69664		T	R
PF3D7_0521800	nucleotide binding protein, putative	1908	29	57	40		0	17	0		47	63	42		1	18	0		8.86792	35	42		1	4.5	0		4.64776	18.3438	22.0126		0.524109	2.35849	0		n.a.	n.a.		Not expressed >15% of median level
PF3D7_0521900	conserved Plasmodium protein, unknown function	5328	90	315	103		461	194	105		78	108	38		252	131	66		14.717	60	38		252	32.75	47.1429		2.7622	11.2613	7.13213		47.2973	6.14677	8.84813		n.a.	n.a.		Not expressed >15% of median level
PF3D7_0522000	conserved Plasmodium protein, unknown function	324	644	113	36		22	463	103		2500	914	378		64	995	274		471.698	507.778	378		64	248.75	195.714		1455.86	1567.22	1166.67		197.531	767.747	604.056		n.a.	n.a.		Not cell-cycle regulated
PF3D7_0522100	conserved Plasmodium protein, unknown function	2292	170	299	805		40	90	211		185	220	756		29	61	239		34.9057	122.222	756		29	15.25	170.714		15.2293	53.3256	329.843		12.6527	6.65358	74.4827		S	S
PF3D7_0522200	conserved Plasmodium protein, unknown function	351	255	105	59		4	76	14		1141	863	569		15	135	32		215.283	479.444	569		15	33.75	22.8571		613.342	1365.94	1621.08		42.735	96.1538	65.1201		(T)-S	T-(S)
PF3D7_0522300	S-adenosylmethionine-dependent methyltransferase, putative	825	246	253	38		10	209	57		320	889	203		32	231	99		60.3774	493.889	203		32	57.75	70.7143		73.1847	598.653	246.061		38.7879	70	85.7143		T-(S)	(T)-S
PF3D7_0522400	conserved Plasmodium protein, unknown function	27924	1029	7016	11090		301	48	213		551	2189	11072		86	32	123		103.962	1216.11	11072		86	8	87.8571		3.72304	43.5507	396.505		3.07979	0.286492	3.1463		n.a.	n.a.		Not expressed >15% of median level
PF3D7_0522500	mitochondrial ribosomal protein L17 precursor, putative	501	13	152	142		2	71	37		66	617	706		10	104	64		12.4528	342.778	706		10	26	45.7143		24.8559	684.187	1409.18		19.9601	51.8962	91.2461		(T)-S	(T)-S
PF3D7_0522600	conserved protein, unknown function	1452	106	106	590		5	31	103		185	260	1220		12	32	109		34.9057	144.444	1220		12	8	77.8571		24.0397	99.4796	840.22		8.26446	5.50964	53.6206		S	S
PF3D7_0522700	iron-sulfur assembly protein, putative (SufA)	534	24	150	4		6	35	2		103	675	13		16	46	1		19.434	375	13		16	11.5	0.714286		36.3932	702.247	24.3446		29.9625	21.5356	1.33761		T	R
PF3D7_0522800	G10 protein, putative	444	51	39	3		5	387	29		278	454	57		25	764	61		52.4528	252.222	57		25	191	43.5714		118.137	568.068	128.378		56.3063	430.18	98.1338		T	T
PF3D7_0522900	zinc finger protein, putative	4659	147	86	112		19	12	16		89	45	50		13	4	7		16.7925	25	50		13	1	5		3.6043	5.36596	10.7319		2.7903	0.214638	1.07319		n.a.	n.a.		Not expressed >15% of median level
PF3D7_0523000	multidrug resistance protein (MDR1)	4260	8007	8346	3002		6	335	225		8076	7928	1832		3	235	131		1523.77	4404.44	1832		3	58.75	93.5714		357.693	1033.91	430.047		0.704225	13.7911	21.9651		T	(T)-S
PF3D7_0523100	mitochondrial processing peptidase alpha subunit, putative	1605	391	1198	211		7	125	24		477	1826	356		16	106	19		90	1014.44	356		16	26.5	13.5714		56.0748	632.053	221.807		9.96885	16.5109	8.45572		n.a.	n.a.		Not cell-cycle regulated
PF3D7_0523200	conserved Plasmodium protein, unknown function	3306	619	755	207		22	34	13		833	588	156		11	22	11		157.17	326.667	156		11	5.5	7.85714		47.5408	98.8102	47.1869		3.32728	1.66364	2.37663		n.a.	n.a.		Not expressed >15% of median level
PF3D7_0523300	conserved Plasmodium protein, unknown function	393	29	41	20		7	113	53		131	434	305		36	194	130		24.717	241.111	305		36	48.5	92.8571		62.8931	613.514	776.081		91.6031	123.41	236.278		(T)-S	S
PF3D7_0523400	DnaJ protein, putative	1602	460	1063	647		7	775	367		586	1492	1126		13	893	451		110.566	828.889	1126		13	223.25	322.143		69.0175	517.409	702.871		8.11486	139.357	201.088		(T)-S	(T)-S
PF3D7_0523500	outer arm dynein lc3, putative	342	17	8	1		14	16	4		83	41	9		57	20	6		15.6604	22.7778	9		57	5	4.28571		45.7906	66.6017	26.3158		166.667	14.6199	12.5313		T	R
PF3D7_0523600	conserved Plasmodium protein, unknown function	624	1	45	27		4	151	62		8	285	219		17	217	109		1.50943	158.333	219		17	54.25	77.8571		2.41896	253.739	350.962		27.2436	86.9391	124.771		(T)-S	(T)-S
PF3D7_0523700	conserved Plasmodium membrane protein, unknown function	4407	122	548	138		35	28	4		91	196	59		12	17	2		17.1698	108.889	59		12	4.25	1.42857		3.89603	24.7082	13.3878		2.72294	0.964375	0.32416		n.a.	n.a.		Not expressed >15% of median level
PF3D7_0523800	transporter, putative	2055	362	186	96		14	93	48		380	253	132		19	77	46		71.6981	140.556	132		19	19.25	32.8571		34.8896	68.3969	64.2336		9.24574	9.3674	15.9889		n.a.	n.a.		Not cell-cycle regulated
PF3D7_0523900	conserved Plasmodium membrane protein, unknown function	612	686	72	60		20	22	37		2165	334	339		46	27	65		408.491	185.556	339		46	6.75	46.4286		667.468	303.195	553.922		75.1634	11.0294	75.8637		R	R-S
PF3D7_0524000	karyopherin beta (KASbeta)	3372	9604	14717	3163		19	642	247		7797	12267	2654		26	487	166		1471.13	6815	2654		26	121.75	118.571		436.279	2021.06	787.07		7.71056	36.1062	35.1635		T	(T)-S
PF3D7_0524100	conserved Plasmodium protein, unknown function	3732	1188	1355	531		98	972	360		924	579	195		46	930	220		174.34	321.667	195		46	232.5	157.143		46.7148	86.1915	52.2508		12.3258	62.299	42.1069		n.a.	n.a.		Not cell-cycle regulated
PF3D7_0524200	conserved Plasmodium membrane protein, unknown function	465	14	5	4		13	0	3		89	42	65		61	0	7		16.7925	23.3333	65		61	0	5		36.1128	50.1792	139.785		131.183	0	10.7527		S	R
PF3D7_0524300	conserved Plasmodium protein, unknown function	1221	894	1147	328		20	1320	165		1888	1689	541		24	2503	224		356.226	938.333	541		24	625.75	160		291.75	768.496	443.079		19.656	512.49	131.04		T-(S)	T-(S)
PF3D7_0524400	cytosolic preribosomal GTP-binding protein, putative	1098	2100	1768	418		4	284	49		1712	3331	1313		16	362	95		323.019	1850.56	1313		16	90.5	67.8571		294.188	1685.39	1195.81		14.5719	82.4226	61.8007		T-(S)	T-(S)
PF3D7_0524500	conserved Plasmodium protein, unknown function	372	985	809	205		0	44	9		3846	2905	1228		1	60	23		725.66	1613.89	1228		1	15	16.4286		1950.7	4338.41	3301.08		2.68817	40.3226	44.1628		T-(S)	(T)-S
PF3D7_0524600	organelle ribosomal protein L7/L12 precursor, putative	774	128	706	486		7	470	243		298	1639	1106		8	687	459		56.2264	910.556	1106		8	171.75	327.857		72.6439	1176.43	1428.94		10.3359	221.899	423.588		(T)-S	(T)-S
PF3D7_0524700	mitochondrial import receptor subunit tom22, putative	318	186	87	16		1	99	15		448	800	248		7	166	41		84.5283	444.444	248		7	41.5	29.2857		265.812	1397.62	779.874		22.0126	130.503	92.0934		T-(S)	T-(S)
PF3D7_0524800	ubiquitin fusion degradation protein UFD1, putative	2103	224	242	209		39	95	85		247	152	202		28	66	90		46.6038	84.4444	202		28	16.5	64.2857		22.1606	40.1543	96.0533		13.3143	7.84593	30.5686		S	S
PF3D7_0524900	tRNA-YW synthesizing protein, putative	2967	1848	1792	277		21	699	77		1575	1451	176		21	629	50		297.17	806.111	176		21	157.25	35.7143		100.158	271.692	59.3192		7.07786	52.9997	12.0372		T	T
PF3D7_0525000	zinc finger protein, putative	2115	228	6137	744		18	139	25		280	6563	814		41	119	21		52.8302	3646.11	814		41	29.75	15		24.9788	1723.93	384.87		19.3853	14.0662	7.0922		T	R
PF3D7_0525100	acyl-CoA synthetase (ACS10)	2022	6006	12262	5173		6	328	258		5275	10091	5286		12	303	245		995.283	5606.11	5286		12	75.75	175		492.227	2772.56	2614.24		5.93472	37.4629	86.548		(T)-S	S
PF3D7_0525200	conserved Plasmodium protein, unknown function	5550	801	4135	2118		133	1397	963		405	1225	557		26	5430	1018		76.4151	680.556	557		26	1357.5	727.143		13.7685	122.623	100.36		4.68468	244.595	131.017		T-(S)	T-(S)
PF3D7_0525300	conserved Plasmodium protein, unknown function	1446	213	70	652		6	6	72		614	98	1523		6	10	186		115.849	54.4444	1523		6	2.5	132.857		80.1169	37.6518	1053.25		4.14938	1.72891	91.8791		S	S
PF3D7_0525400	G-protein coupled receptor, putative	1404	113	389	349		8	103	59		275	831	615		12	121	80		51.8868	461.667	615		12	30.25	57.1429		36.9564	328.822	438.034		8.54701	21.5456	40.7		(T)-S	S
PF3D7_0525500	conserved Plasmodium protein, unknown function	5592	1046	999	160		76	241	33		558	352	41		13	178	17		105.283	195.556	41		13	44.5	12.1429		18.8274	34.9706	7.3319		2.32475	7.9578	2.17147		T	T
PF3D7_0525600	RNA methyltransferase, putative	1056	48	403	100		6	65	12		158	1492	398		15	127	23		29.8113	828.889	398		15	31.75	16.4286		28.2304	784.933	376.894		14.2045	30.0663	15.5574		T-(S)	T
PF3D7_0525700	conserved Plasmodium protein, unknown function	396	46	182	59		7	90	125		197	1244	613		36	158	229		37.1698	691.111	613		36	39.5	163.571		93.8632	1745.23	1547.98		90.9091	99.7475	413.059		(T)-S	S
PF3D7_0525800	membrane skeletal protein IMC1-related	903	2697	220	11904		18	40	3898		3910	967	14650		64	69	5050		737.736	537.222	14650		64	17.25	3607.14		816.983	594.93	16223.7		70.8749	19.103	3994.62		S	S
PF3D7_0525900	NIMA related kinase 2 (NEK2)	861	11	0	20		36	1	0		44	2	125		137	3	1		8.30189	1.11111	125		137	0.75	0.714286		9.64214	1.29049	145.18		159.117	0.87108	0.8296		S	R
PF3D7_0526000	RAP protein, putative	2421	65	705	192		24	214	27		93	882	282		16	401	45		17.5472	490	282		16	100.25	32.1429		7.2479	202.396	116.481		6.60884	41.4085	13.2767		T-(S)	T
PF3D7_0526100	conserved Plasmodium membrane protein, unknown function	1230	30	150	40		10	279	51		52	274	67		11	746	118		9.81132	152.222	67		11	186.5	84.2857		7.97668	123.758	54.4715		8.94309	151.626	68.525		T-(S)	T-(S)
PF3D7_0526200.1	ADP-ribosylation factor GTPase-activating protein, putative	1521	76	206	180		14	68	52		137	264	259		16	79	59		25.8491	146.667	259		16	19.75	42.1429		16.9948	96.4278	170.283		10.5194	12.9849	27.7073		(T)-S	S
PF3D7_0526200.2	ADP-ribosylation factor GTPase-activating protein, putative	1518	76	206	180		14	68	52		n.a.	n.a.	n.a.		n.a.	n.a.	n.a.		n.a.	n.a.	n.a.		n.a.	n.a.	n.a.		n.a.	n.a.	n.a.		n.a.	n.a.	n.a.		n.a.	n.a.		annotated alternative splice variant
PF3D7_0526300	nucleolar Jumonji domain interacting protein, putative	972	1277	293	99		9	145	44		3232	1090	391		20	260	86		609.811	605.556	391		20	65	61.4286		627.378	623	402.263		20.5761	66.8724	63.1981		n.a.	n.a.		Not cell-cycle regulated
PF3D7_0526400	conserved Plasmodium protein, unknown function	1086	66	213	183		8	50	28		236	689	634		10	117	97		44.5283	382.778	634		10	29.25	69.2857		41.0021	352.466	583.794		9.2081	26.9337	63.799		(T)-S	S
PF3D7_0526500	conserved Plasmodium protein, unknown function	4155	1584	2362	528		71	884	236		1555	1395	266		39	852	156		293.396	775	266		39	213	111.429		70.6128	186.522	64.0193		9.38628	51.2635	26.8179		T	T-(S)
PF3D7_0526600	conserved Plasmodium protein, unknown function	13575	396	4643	1355		31	52	16		110	1297	374		18	38	7		20.7547	720.556	374		18	9.5	5		1.52889	53.0796	27.5506		1.32597	0.699816	0.368324		n.a.	n.a.		Not expressed >15% of median level
PF3D7_0526700	conserved Plasmodium protein, unknown function	2391	171	1131	396		56	675	116		284	1277	444		47	928	142		53.5849	709.444	444		47	232	101.429		22.4111	296.715	185.696		19.657	97.0305	42.421		T-(S)	T-(S)
PF3D7_0526800	conserved Plasmodium protein, unknown function	1107	3243	2321	427		19	1048	137		8342	5021	1371		39	2059	295		1573.96	2789.44	1371		39	514.75	210.714		1421.83	2519.82	1238.48		35.2304	464.995	190.347		T	T-(S)
PF3D7_0526900	conserved Plasmodium protein, unknown function	645	133	99	9		8	1380	329		473	512	44		26	1765	542		89.2453	284.444	44		26	441.25	387.143		138.365	440.999	68.2171		40.3101	684.109	600.221		T	(T)-S
PF3D7_0527000	minchromosome maintenance (MCM) complex subunit, putative (MCM3)	2889	433	11369	3448		31	1474	994		128	4522	1800		49	420	359		24.1509	2512.22	1800		49	105	256.429		8.35962	869.582	623.053		16.9609	36.3448	88.7603		T-(S)	S
PF3D7_0527100	ubiquitin-conjugating enzyme E2 N, putative (UBC13)	459	1461	670	272		6	651	104		1706	2734	1607		28	614	202		321.887	1518.89	1607		28	153.5	144.286		701.278	3309.13	3501.09		61.0022	334.423	314.348		(T)-S	(T)-S
PF3D7_0527200	ubiquitin carboxyl-terminal hydrolase, putative	1818	2123	6395	2539		4	2861	980		4059	14977	4249		6	2914	1301		765.849	8320.56	4249		6	728.5	929.286		421.259	4576.76	2337.18		3.30033	400.715	511.158		T-(S)	(T)-S
PF3D7_0527300	methionine aminopeptidase 1a, putative (MetAP1a)	984	482	605	205		23	166	54		1427	2288	770		96	292	99		269.245	1271.11	770		96	73	70.7143		273.623	1291.78	782.52		97.561	74.187	71.8641		n.a.	n.a.		Not cell-cycle regulated
PF3D7_0527400	conserved Plasmodium protein, unknown function	528	585	150	30		7	132	35		2127	668	132		14	210	57		401.321	371.111	132		14	52.5	40.7143		760.077	702.862	250		26.5152	99.4318	77.1104		R	T-(S)
PF3D7_0527500	hsp70 interacting protein, putative	1377	3828	14327	1558		57	17334	4021		2103	7916	2180		144	6340	2731		396.792	4397.78	2180		144	1585	1950.71		288.157	3193.74	1583.15		104.575	1151.05	1416.64		T-(S)	(T)-S
PF3D7_0527600	conserved Plasmodium protein, unknown function	1368	230	472	217		36	139	95		422	1135	477		72	152	103		79.6226	630.556	477		72	38	73.5714		58.2037	460.932	348.684		52.6316	27.7778	53.7803		n.a.	n.a.		Not cell-cycle regulated
PF3D7_0527700	unspecified product	n.a.	0	0	0		0	0	0		n.a.	n.a.	n.a.		n.a.	n.a.	n.a.		n.a.	n.a.	n.a.		n.a.	n.a.	n.a.		n.a.	n.a.	n.a.		n.a.	n.a.	n.a.		n.a.	n.a.		tRNA
PF3D7_0527800	unspecified product	n.a.	0	0	0		0	0	0		n.a.	n.a.	n.a.		n.a.	n.a.	n.a.		n.a.	n.a.	n.a.		n.a.	n.a.	n.a.		n.a.	n.a.	n.a.		n.a.	n.a.	n.a.		n.a.	n.a.		tRNA
PF3D7_0527900	RNA helicase 1	1998	716	873	160		23	678	105		757	1107	246		44	712	105		142.83	615	246		44	178	75		71.4866	307.808	123.123		22.022	89.0891	37.5375		T	T-(S)
PF3D7_0528000	conserved Plasmodium protein, unknown function	375	243	117	25		7	1255	260		1055	932	237		17	3307	638		199.057	517.778	237		17	826.75	455.714		530.818	1380.74	632		45.3333	2204.67	1215.24		T	T-(S)
PF3D7_0528100	beta adaptin protein, putative	2790	1966	4026	1633		36	135	62		1411	3378	1430		53	66	35		266.226	1876.67	1430		53	16.5	25		95.4217	672.64	512.545		18.9964	5.91398	8.96057		T-(S)	R
PF3D7_0528200	eukaryotic translation initiation factor 3, subunit 6, putative	1554	3467	3216	746		34	1509	214		11641	6072	1247		39	2972	349		2196.42	3373.33	1247		39	743	249.286		1413.39	2170.74	802.445		25.0965	478.121	160.416		T	T-(S)
PF3D7_0528300	conserved Plasmodium protein, unknown function	1491	212	32	1415		6	0	48		406	47	2060		12	0	62		76.6038	26.1111	2060		12	0	44.2857		51.3774	17.5125	1381.62		8.04829	0	29.702		S	S
PF3D7_0528400	cell cycle regulator with zn-finger domain, putative	1221	200	16	1103		46	27	775		341	27	1959		107	25	1299		64.3396	15	1959		107	6.25	927.857		52.6942	12.285	1604.42		87.6331	5.11876	759.916		S	S
PF3D7_0528500	f-actin capping protein alpha subunit, putative	924	182	111	33		17	214	62		505	567	203		37	369	124		95.283	315	203		37	92.25	88.5714		103.12	340.909	219.697		40.0433	99.8377	95.8565		T-(S)	(T)-S
PF3D7_0528600	conserved Plasmodium protein, unknown function	318	50	33	12		19	517	107		237	264	107		56	1030	296		44.717	146.667	107		56	257.5	211.429		140.619	461.216	336.478		176.101	809.748	664.87		T-(S)	T-(S)
PF3D7_0528700	peptidyl-prolyl cis-trans isomerase (CYP23)	615	428	249	66		4	547	91		1566	1271	465		17	792	168		295.472	706.111	465		17	198	120		480.442	1148.15	756.098		27.6423	321.951	195.122		T-(S)	T-(S)
PF3D7_0528800	nucleolar preribosomal GTPase, putative	1614	1757	849	258		25	509	44		5052	1370	538		22	2021	98		953.208	761.111	538		22	505.25	70		590.587	471.568	333.333		13.6307	313.042	43.3705		n.a.	n.a.		Not cell-cycle regulated
PF3D7_0528900	conserved Plasmodium protein, unknown function	687	82	32	20		16	3	3		371	149	142		38	3	3		70	82.7778	142		38	0.75	2.14286		101.892	120.492	206.696		55.313	1.0917	3.11915		S	R
PF3D7_0529000	conserved Plasmodium protein, unknown function	2160	729	1029	541		2	126	69		952	1366	606		3	105	65		179.623	758.889	606		3	26.25	46.4286		83.1586	351.337	280.556		1.38889	12.1528	21.4947		T-(S)	(T)-S
PF3D7_0529100	conserved Plasmodium protein, unknown function	552	74	539	75		8	130	22		302	1823	348		17	202	37		56.9811	1012.78	348		17	50.5	26.4286		103.227	1834.74	630.435		30.7971	91.4855	47.8778		T	T-(S)
PF3D7_0529200	sugar transporter, putative	1647	27	101	27		18	37	21		36	192	46		32	37	20		6.79245	106.667	46		32	9.25	14.2857		4.12414	64.7642	27.9296		19.4293	5.61627	8.67378		T-(S)	R
PF3D7_0529300	apicoplast TIC22 precursor (TIC22)	840	29	78	25		0	112	25		94	394	151		1	154	43		17.7358	218.889	151		1	38.5	30.7143		21.1141	260.582	179.762		1.19048	45.8333	36.5646		T-(S)	T-(S)
PF3D7_0529400.1	conserved Plasmodium protein, unknown function	4749	571	6549	7510		49	1308	1307		375	5757	7096		29	1156	946		70.7547	3198.33	7096		29	289	675.714		14.8989	673.475	1494.21		6.10655	60.8549	142.286		(T)-S	S
PF3D7_0529400.2	conserved Plasmodium protein, unknown function	4509	546	6198	7092		47	1033	1081		n.a.	n.a.	n.a.		n.a.	n.a.	n.a.		n.a.	n.a.	n.a.		n.a.	n.a.	n.a.		n.a.	n.a.	n.a.		n.a.	n.a.	n.a.		n.a.	n.a.		annotated alternative splice variant
PF3D7_0529500	cell cycle regulator protein, putative	540	102	126	8		5	90	7		421	648	59		19	126	13		79.434	360	59		19	31.5	9.28571		147.1	666.667	109.259		35.1852	58.3333	17.1958		T	T
PF3D7_0529600	unspecified product	n.a.	0	0	0		0	0	0		n.a.	n.a.	n.a.		n.a.	n.a.	n.a.		n.a.	n.a.	n.a.		n.a.	n.a.	n.a.		n.a.	n.a.	n.a.		n.a.	n.a.	n.a.		n.a.	n.a.		tRNA
PF3D7_0529700	conserved Plasmodium protein, unknown function	2961	69	430	99		39	60	18		49	159	41		19	35	10		9.24528	88.3333	41		19	8.75	7.14286		3.12235	29.8323	13.8467		6.41675	2.95508	2.41231		T-(S)	R
PF3D7_0529800	conserved Plasmodium protein, unknown function	5721	271	4011	1421		215	2546	1357		82	1232	334		59	4097	979		15.4717	684.444	334		59	1024.25	699.286		2.70437	119.637	58.3814		10.3129	179.033	122.231		T-(S)	T-(S)
PF3D7_0529900	RING zinc finger protein, putative	855	2118	884	553		11	233	152		3162	2686	1442		35	303	258		596.604	1492.22	1442		35	75.75	184.286		697.782	1745.29	1686.55		40.9357	88.5965	215.539		(T)-S	S
PF3D7_0530000	conserved Plasmodium protein, unknown function	294	176	74	36		5	237	82		845	835	471		17	463	204		159.434	463.889	471		17	115.75	145.714		542.292	1577.85	1602.04		57.8231	393.707	495.627		(T)-S	(T)-S
PF3D7_0530100	SNARE protein, putative (SYN6)	678	326	273	397		16	105	175		1263	1059	1457		30	154	348		238.302	588.333	1457		30	38.5	248.571		351.478	867.748	2148.97		44.2478	56.7847	366.625		S	S
PF3D7_0530200	triose phosphate transporter (iTPT)	1575	52	825	257		7	162	61		72	1322	469		14	176	65		13.5849	734.444	469		14	44	46.4286		8.62534	466.314	297.778		8.88889	27.9365	29.4785		T-(S)	(T)-S
PF3D7_0530300	conserved Plasmodium membrane protein, unknown function	4341	54	232	363		92	272	556		23	63	123		35	212	548		4.33962	35	123		35	53	391.429		0.999683	8.06266	28.3345		8.06266	12.2092	90.1701		S	S
PF3D7_0530400	conserved Plasmodium protein, unknown function	5355	69	673	116		21	71	42		44	243	47		7	55	46		8.30189	135	47		7	13.75	32.8571		1.55031	25.2101	8.77684		1.30719	2.56769	6.13579		T	S
PF3D7_0530500	conserved Plasmodium membrane protein, unknown function	3030	14	3	0		20	51	7		7	1	1		9	25	3		1.32075	0.555556	1		9	6.25	2.14286		0.435893	0.183352	0.330033		2.9703	2.06271	0.707214		n.a.	n.a.		Not expressed >15% of median level
PF3D7_0530600	XAP-5 DNA binding protein, putative	1344	263	567	99		46	933	115		516	1319	235		83	1351	154		97.3585	732.778	235		83	337.75	110		72.4394	545.222	174.851		61.756	251.302	81.8452		T	T
PF3D7_0530700	conserved Plasmodium protein, unknown function	3252	478	545	90		18	583	99		446	294	57		12	528	78		84.1509	163.333	57		12	132	55.7143		25.8767	50.2255	17.5277		3.69004	40.5904	17.1323		T	T-(S)
PF3D7_0530800	CPW-WPC family protein	765	27	27	25		15	17	0		82	151	139		44	46	1		15.4717	83.8889	139		44	11.5	0.714286		20.2244	109.659	181.699		57.5163	15.0327	0.933707		(T)-S	R
PF3D7_0530900	formin 1, putative	8028	323	492	3107		83	26	242		115	273	834		34	21	108		21.6981	151.667	834		34	5.25	77.1429		2.7028	18.8922	103.886		4.23518	0.653961	9.60922		S	S
PF3D7_0531000	conserved Plasmodium protein, unknown function	2130	169	277	158		23	402	167		181	175	148		17	460	186		34.1509	97.2222	148		17	115	132.857		16.0333	45.6442	69.4836		7.98122	53.9906	62.3742		(T)-S	(T)-S
PF3D7_0531100	conserved Plasmodium protein, unknown function	8097	240	359	1173		198	52	120		136	213	520		54	58	133		25.6604	118.333	520		54	14.5	95		3.16912	14.6145	64.2213		6.66914	1.79079	11.7327		S	R-S
PF3D7_0531200	mitochondrial ribosomal protein S16 precursor, putative	642	4	52	16		0	22	2		22	210	88		2	25	3		4.15094	116.667	88		2	6.25	2.14286		6.46564	181.724	137.072		3.11526	9.7352	3.33778		T-(S)	T
PF3D7_0531300	conserved Plasmodium protein, unknown function	888	25	109	52		38	444	149		95	366	204		54	638	286		17.9245	203.333	204		54	159.5	204.286		20.1853	228.979	229.73		60.8108	179.617	230.051		(T)-S	(T)-S
PF3D7_0531400	conserved Plasmodium protein, unknown function	3516	1191	1002	256		12	121	15		1487	891	226		6	131	14		280.566	495	226		6	32.75	10		79.7969	140.785	64.2776		1.70648	9.31456	2.84414		T	T
PF3D7_0531500	unspecified product	n.a.	3	6	0		9	24	10		n.a.	n.a.	n.a.		n.a.	n.a.	n.a.		n.a.	n.a.	n.a.		n.a.	n.a.	n.a.		n.a.	n.a.	n.a.		n.a.	n.a.	n.a.		n.a.	n.a.		non-protein coding transcript
PF3D7_0531600	18S ribosomal RNA	n.a.	0	0	0		0	0	0		n.a.	n.a.	n.a.		n.a.	n.a.	n.a.		n.a.	n.a.	n.a.		n.a.	n.a.	n.a.		n.a.	n.a.	n.a.		n.a.	n.a.	n.a.		n.a.	n.a.		rRNA
PF3D7_0531700	unspecified product	n.a.	0	0	0		0	0	0		n.a.	n.a.	n.a.		n.a.	n.a.	n.a.		n.a.	n.a.	n.a.		n.a.	n.a.	n.a.		n.a.	n.a.	n.a.		n.a.	n.a.	n.a.		n.a.	n.a.		rRNA
PF3D7_0531800	5.8S ribosomal RNA	n.a.	0	0	0		0	0	0		n.a.	n.a.	n.a.		n.a.	n.a.	n.a.		n.a.	n.a.	n.a.		n.a.	n.a.	n.a.		n.a.	n.a.	n.a.		n.a.	n.a.	n.a.		n.a.	n.a.		rRNA
PF3D7_0531900	unspecified product	n.a.	0	0	0		0	0	0		n.a.	n.a.	n.a.		n.a.	n.a.	n.a.		n.a.	n.a.	n.a.		n.a.	n.a.	n.a.		n.a.	n.a.	n.a.		n.a.	n.a.	n.a.		n.a.	n.a.		rRNA
PF3D7_0532000	28S ribosomal RNA	n.a.	0	0	0		0	0	0		n.a.	n.a.	n.a.		n.a.	n.a.	n.a.		n.a.	n.a.	n.a.		n.a.	n.a.	n.a.		n.a.	n.a.	n.a.		n.a.	n.a.	n.a.		n.a.	n.a.		rRNA
PF3D7_0532100	early transcribed membrane protein 5 (ETRAMP5)	546	19321	20244	2156		122	44372	4801		14409	17922	4899		443	12258	4130		2718.68	9956.67	4899		443	3064.5	2950		4979.27	18235.7	8972.53		811.355	5612.64	5402.93		T	(T)-S
PF3D7_0532200	Plasmodium exported protein (PHISTc), unknown function	681	134	39	29		3	15	22		497	162	183		11	19	35		93.7736	90	183		11	4.75	25		137.7	132.159	268.722		16.1527	6.97504	36.7107		S	S
PF3D7_0532300	Plasmodium exported protein (PHISTb), unknown function	1530	10947	3030	307		8	1562	78		22398	4579	552		20	1869	71		4226.04	2543.89	552		20	467.25	50.7143		2762.12	1662.67	360.784		13.0719	305.392	33.1466		R	T
PF3D7_0532400	Plasmodium exported protein (PHISTb), unknown function	1587	1390	3972	371		84	5183	673		1994	7928	666		123	5774	1037		376.226	4404.44	666		123	1443.5	740.714		237.068	2775.33	419.66		77.5047	909.578	466.739		T	T-(S)
PF3D7_0532500	Plasmodium exported protein, unknown function	366	20	129	17		16	60	1		58	672	107		28	77	0		10.9434	373.333	107		28	19.25	0		29.9	1020.04	292.35		76.5027	52.5956	0		T	R
PF3D7_0532600	Plasmodium exported protein, unknown function	486	36	686	77		27	74	7		105	2434	355		54	118	11		19.8113	1352.22	355		54	29.5	7.85714		40.764	2782.35	730.453		111.111	60.6996	16.167		T	R
PF3D7_0532700	erythrocyte membrane protein 1 (PfEMP1), pseudogene (VAR pseudogene)	687	3	4	1		6	0	0		n.a.	n.a.	n.a.		n.a.	n.a.	n.a.		n.a.	n.a.	n.a.		n.a.	n.a.	n.a.		n.a.	n.a.	n.a.		n.a.	n.a.	n.a.		n.a.	n.a.		Not expressed >4 reads per gene
PF3D7_0532800	stevor, pseudogene	786	9	3	0		21	6	2		30	9	3		47	8	3		5.66038	5	3		47	2	2.14286		7.2015	6.36132	3.81679		59.7964	2.54453	2.72628		n.a.	n.a.		Not expressed >15% of median level
PF3D7_0532900	rifin (RIF)	957	36	21	7		0	2	0		n.a.	n.a.	n.a.		n.a.	n.a.	n.a.		n.a.	n.a.	n.a.		n.a.	n.a.	n.a.		n.a.	n.a.	n.a.		n.a.	n.a.	n.a.		n.a.	n.a.		Not expressed >4 reads per gene
PF3D7_0533000	rifin, pseudogene	1029	17	47	12		9	2	0		71	282	73		30	7	1		13.3962	156.667	73		30	1.75	0.714286		13.0187	152.251	70.9427		29.1545	1.70068	0.694155		T-(S)	R
PF3D7_0533100	erythrocyte membrane protein 1 (PfEMP1), truncated (VAR1CSA)	9495	211	308	132		75	8	18		35	166	51		55	11	12		6.60377	92.2222	51		55	2.75	8.57143		0.6955	9.71271	5.37125		5.79252	0.289626	0.902731		n.a.	n.a.		Not expressed >15% of median level
PF3D7_0600100	erythrocyte membrane protein 1 (PfEMP1), pseudogene (VAR pseudogene)	780	174	2	0		0	2	0		n.a.	n.a.	n.a.		n.a.	n.a.	n.a.		n.a.	n.a.	n.a.		n.a.	n.a.	n.a.		n.a.	n.a.	n.a.		n.a.	n.a.	n.a.		n.a.	n.a.		Not expressed >4 reads per gene
PF3D7_0600200	erythrocyte membrane protein 1, PfEMP1 (VAR)	8640	2933	445	267		17	10	4		389	225	99		9	14	3		73.3962	125	99		9	3.5	2.14286		8.49493	14.4676	11.4583		1.04167	0.405093	0.248016		n.a.	n.a.		Not expressed >15% of median level
PF3D7_0600300	rifin (RIF)	1116	16	6	2		2	0	0		n.a.	n.a.	n.a.		n.a.	n.a.	n.a.		n.a.	n.a.	n.a.		n.a.	n.a.	n.a.		n.a.	n.a.	n.a.		n.a.	n.a.	n.a.		n.a.	n.a.		Not expressed >4 reads per gene
PF3D7_0600400	erythrocyte membrane protein 1 (PfEMP1)-like protein (VAR-like)	3978	169	10	5		0	0	0		n.a.	n.a.	n.a.		n.a.	n.a.	n.a.		n.a.	n.a.	n.a.		n.a.	n.a.	n.a.		n.a.	n.a.	n.a.		n.a.	n.a.	n.a.		n.a.	n.a.		Not expressed >4 reads per gene
PF3D7_0600500	rifin (RIF)	1119	9	6	2		0	4	2		n.a.	n.a.	n.a.		n.a.	n.a.	n.a.		n.a.	n.a.	n.a.		n.a.	n.a.	n.a.		n.a.	n.a.	n.a.		n.a.	n.a.	n.a.		n.a.	n.a.		Not expressed >4 reads per gene
PF3D7_0600600	erythrocyte membrane protein 1 (PfEMP1), pseudogene (VAR pseudogene)	1323	7	1	3		4	0	0		n.a.	n.a.	n.a.		n.a.	n.a.	n.a.		n.a.	n.a.	n.a.		n.a.	n.a.	n.a.		n.a.	n.a.	n.a.		n.a.	n.a.	n.a.		n.a.	n.a.		Not expressed >4 reads per gene
PF3D7_0600700	rifin (RIF)	1050	4	2	0		2	2	0		n.a.	n.a.	n.a.		n.a.	n.a.	n.a.		n.a.	n.a.	n.a.		n.a.	n.a.	n.a.		n.a.	n.a.	n.a.		n.a.	n.a.	n.a.		n.a.	n.a.		Not expressed >4 reads per gene
PF3D7_0600800	rifin, pseudogene	1068	5	6	0		0	0	0		n.a.	n.a.	n.a.		n.a.	n.a.	n.a.		n.a.	n.a.	n.a.		n.a.	n.a.	n.a.		n.a.	n.a.	n.a.		n.a.	n.a.	n.a.		n.a.	n.a.		Not expressed >4 reads per gene
PF3D7_0600900	rifin, pseudogene (RIF pseudogene)	963	3	2	0		0	0	0		n.a.	n.a.	n.a.		n.a.	n.a.	n.a.		n.a.	n.a.	n.a.		n.a.	n.a.	n.a.		n.a.	n.a.	n.a.		n.a.	n.a.	n.a.		n.a.	n.a.		Not expressed >4 reads per gene
PF3D7_0601000	Plasmodium exported protein (hyp5), unknown function	930	0	0	0		0	2	0		n.a.	n.a.	n.a.		n.a.	n.a.	n.a.		n.a.	n.a.	n.a.		n.a.	n.a.	n.a.		n.a.	n.a.	n.a.		n.a.	n.a.	n.a.		n.a.	n.a.		Not expressed >4 reads per gene
PF3D7_0601100	Plasmodium exported protein (hyp4), unknown function	693	11	0	0		0	0	0		n.a.	n.a.	n.a.		n.a.	n.a.	n.a.		n.a.	n.a.	n.a.		n.a.	n.a.	n.a.		n.a.	n.a.	n.a.		n.a.	n.a.	n.a.		n.a.	n.a.		Not expressed >4 reads per gene
PF3D7_0601200	Pfmc-2TM Maurer's cleft two transmembrane protein (MC-2TM)	705	10	160	6		9	118	2		37	529	33		17	169	6		6.98113	293.889	33		17	42.25	4.28571		9.90232	416.864	46.8085		24.1135	59.9291	6.07903		T	T
PF3D7_0601300	RESA-like protein	849	1	0	0		0	0	0		n.a.	n.a.	n.a.		n.a.	n.a.	n.a.		n.a.	n.a.	n.a.		n.a.	n.a.	n.a.		n.a.	n.a.	n.a.		n.a.	n.a.	n.a.		n.a.	n.a.		Not expressed >4 reads per gene
PF3D7_0601400	erythrocyte membrane protein 1 (PfEMP1), pseudogene (VAR pseudogene)	1548	50	3	0		0	2	0		n.a.	n.a.	n.a.		n.a.	n.a.	n.a.		n.a.	n.a.	n.a.		n.a.	n.a.	n.a.		n.a.	n.a.	n.a.		n.a.	n.a.	n.a.		n.a.	n.a.		Not expressed >4 reads per gene
PF3D7_0601500	Plasmodium exported protein (PHISTb), unknown function	1404	0	0	0		16	4	0		n.a.	n.a.	n.a.		n.a.	n.a.	n.a.		n.a.	n.a.	n.a.		n.a.	n.a.	n.a.		n.a.	n.a.	n.a.		n.a.	n.a.	n.a.		n.a.	n.a.		Not expressed >4 reads per gene
PF3D7_0601600	Tetratricopeptide repeat protein, putative	861	6	9	7		2	9	2		16	23	44		4	15	6		3.01887	12.7778	44		4	3.75	4.28571		3.50623	14.8406	51.1034		4.64576	4.3554	4.9776		n.a.	n.a.		Not cell-cycle regulated
PF3D7_0601700	Plasmodium exported protein (PHISTa), unknown function, pseudogene	870	38	49	16		8	11	2		120	176	71		19	11	3		22.6415	97.7778	71		19	2.75	2.14286		26.0247	112.388	81.6092		21.8391	3.16092	2.46305		T-(S)	R
PF3D7_0601800	unspecified product	n.a.	3	0	0		1	0	1		n.a.	n.a.	n.a.		n.a.	n.a.	n.a.		n.a.	n.a.	n.a.		n.a.	n.a.	n.a.		n.a.	n.a.	n.a.		n.a.	n.a.	n.a.		n.a.	n.a.		non-protein coding transcript
PF3D7_0601900	conserved Plasmodium protein, unknown function	387	7488	2590	319		3	496	14		6887	6090	1835		18	518	41		1299.43	3383.33	1835		18	129.5	29.2857		3357.71	8742.46	4741.6		46.5116	334.625	75.6737		T	T
PF3D7_0602000	conserved Plasmodium protein, unknown function	4314	75	422	284		70	172	99		61	145	115		37	120	61		11.5094	80.5556	115		37	30	43.5714		2.66793	18.6731	26.6574		8.57673	6.9541	10.1		n.a.	n.a.		Not cell-cycle regulated
PF3D7_0602100	ATP-dependent RNA helicase, putative	4053	1031	845	141		36	544	73		571	369	61		26	407	39		107.736	205	61		26	101.75	27.8571		26.5818	50.5798	15.0506		6.415	25.1049	6.87322		T	T
PF3D7_0602200	MYND finger protein, putative	759	120	337	51		15	136	6		270	1329	264		42	143	7		50.9434	738.333	264		42	35.75	5		67.1191	972.771	347.826		55.336	47.1014	6.58762		T	R
PF3D7_0602300	liver merozoite formation protein, putative:with=GeneDB:PBANKA_010110 (PALM)	945	45	24	22		2	3	0		n.a.	n.a.	n.a.		n.a.	n.a.	n.a.		n.a.	n.a.	n.a.		n.a.	n.a.	n.a.		n.a.	n.a.	n.a.		n.a.	n.a.	n.a.		n.a.	n.a.		Not expressed >4 reads per gene
PF3D7_0602400	elongation factor G (EF-G)	2814	104	1137	149		12	1083	202		88	772	98		12	919	134		16.6038	428.889	98		12	229.75	95.7143		5.90042	152.413	34.8259		4.26439	81.6453	34.0136		T	T-(S)
PF3D7_0602500	geranylgeranyltransferase, putative	1140	32	108	16		7	73	3		92	492	63		21	108	5		17.3585	273.333	63		21	27	3.57143		15.2267	239.766	55.2632		18.4211	23.6842	3.13283		T	T
PF3D7_0602600	conserved Plasmodium protein, unknown function	3894	1412	945	244		2	257	52		1228	276	79		1	185	30		231.698	153.333	79		1	46.25	21.4286		59.5013	39.3768	20.2876		0.256805	11.8772	5.50297		R	T-(S)
PF3D7_0602700	conserved Plasmodium protein, unknown function	1401	94	35	44		51	29	8		187	33	54		47	23	9		35.283	18.3333	54		47	5.75	6.42857		25.1842	13.0859	38.5439		33.5475	4.10421	4.58856		S	R
PF3D7_0602800	JmjC domain containing protein (JmjC2)	1941	342	161	60		53	157	11		784	143	63		34	244	17		147.925	79.4444	63		34	61	12.1429		76.2105	40.9296	32.4575		17.5167	31.4271	6.25598		R	T
PF3D7_0602900	conserved Plasmodium protein, unknown function	1413	296	303	604		24	105	239		964	656	1367		25	159	1265		181.887	364.444	1367		25	39.75	903.571		128.724	257.922	967.445		17.6929	28.1316	639.47		S	S
PF3D7_0603000	conserved Plasmodium protein, unknown function	1779	1352	1462	1073		89	361	201		3444	2591	2738		71	993	840		649.811	1439.44	2738		71	248.25	600		365.268	809.131	1539.07		39.9101	139.545	337.268		S	S
PF3D7_0603100	conserved Plasmodium protein, unknown function	1359	24	581	229		2	65	19		26	898	406		3	64	21		4.90566	498.889	406		3	16	15		3.60976	367.1	298.749		2.20751	11.7734	11.0375		T-(S)	(T)-S
PF3D7_0603200	mitochondrial chaperone BCS1, putative	1416	16	497	83		4	147	13		31	1159	228		7	158	14		5.84906	643.889	228		7	39.5	10		4.13069	454.724	161.017		4.9435	27.8955	7.06215		T-(S)	T
PF3D7_0603300	dihydroorotate dehydrogenase, mitochondrial precursor (DHODH)	1710	163	1138	155		4	606	36		277	1815	222		8	719	34		52.2642	1008.33	222		8	179.75	24.2857		30.5638	589.669	129.825		4.67836	105.117	14.2022		T	T
PF3D7_0603400	conserved Plasmodium protein, unknown function	3312	796	1402	450		52	1945	449		639	956	278		27	2459	393		120.566	531.111	278		27	614.75	280.714		36.4028	160.36	83.9372		8.15217	185.613	84.7567		T-(S)	T-(S)
PF3D7_0603500	cation/H antiporter (CHA)	1326	19	84	37		14	193	92		46	236	112		45	204	107		8.67925	131.111	112		45	51	76.4286		6.54543	98.8772	84.4646		33.9367	38.4615	57.6384		n.a.	n.a.		Not cell-cycle regulated
PF3D7_0603600	conserved Plasmodium protein, unknown function	7107	107	492	174		61	23	19		30	200	48		12	14	10		5.66038	111.111	48		12	3.5	7.14286		0.796451	15.634	6.7539		1.68848	0.492472	1.00505		n.a.	n.a.		Not expressed >15% of median level
PF3D7_0603700	phenylalanyl-tRNA synthetase subunit, putative	1332	25	373	81		3	61	26		67	780	189		4	71	40		12.6415	433.333	189		4	17.75	28.5714		9.49062	325.325	141.892		3.003	13.3258	21.45		T-(S)	(T)-S
PF3D7_0603800	conserved Plasmodium protein, unknown function	5481	70	311	579		83	238	296		22	220	202		54	156	115		4.15094	122.222	202		54	39	82.1429		0.757333	22.2993	36.8546		9.85222	7.11549	14.9868		(T)-S	S
PF3D7_0603900	conserved Plasmodium protein, unknown function	1128	22	74	86		84	32	72		49	167	213		78	50	159		9.24528	92.7778	213		78	12.5	113.571		8.19617	82.2498	188.83		69.1489	11.0816	100.684		S	R-S
PF3D7_0604000	conserved Plasmodium protein, unknown function	6033	83	670	116		47	56	2		24	254	29		7	45	1		4.5283	141.111	29		7	11.25	0.714286		0.750589	23.3899	4.8069		1.16029	1.86474	0.118396		n.a.	n.a.		Not expressed >15% of median level
PF3D7_0604100	transcription factor with AP2 domain(s),SPE2-interacting protein (SIP2)	5940	855	3514	18979		66	138	1309		441	1061	8358		18	114	638		83.2075	589.444	8358		18	28.5	455.714		14.008	99.2331	1407.07		3.0303	4.79798	76.7196		S	S
PF3D7_0604200	mitochondrial ribosomal protein L41 precursor, putative	282	16	158	16		2	13	0		90	1092	251		12	33	1		16.9811	606.667	251		12	8.25	0.714286		60.2168	2151.3	890.071		42.5532	29.2553	2.53293		T-(S)	R
PF3D7_0604300	conserved Plasmodium protein, unknown function	2322	203	1029	291		23	374	98		298	1175	331		20	425	120		56.2264	652.778	331		20	106.25	85.7143		24.2146	281.127	142.55		8.61326	45.758	36.914		T-(S)	T-(S)
PF3D7_0604400	conserved Plasmodium protein, unknown function	537	11	7	13		14	4	2		49	16	73		22	3	5		9.24528	8.88889	73		22	0.75	3.57143		17.2165	16.5529	135.94		40.9683	1.39665	6.6507		S	R
PF3D7_0604500	conserved Plasmodium protein, unknown function	8625	10725	12061	4480		329	5389	2353		6341	4954	1043		108	10496	1138		1196.42	2752.22	1043		108	2624	812.857		138.715	319.098	120.928		12.5217	304.232	94.2443		T	T-(S)
PF3D7_0604600	DNA helicase, putative	5139	111	721	129		134	465	141		57	203	34		61	357	78		10.7547	112.778	34		61	89.25	55.7143		2.09276	21.9455	6.61607		11.87	17.3672	10.8415		n.a.	n.a.		Not cell-cycle regulated
PF3D7_0604700	glyoxalase I (GILP)	924	12	68	12		33	507	85		49	353	73		138	959	173		9.24528	196.111	73		138	239.75	123.571		10.0057	212.241	79.0043		149.351	259.47	133.735		n.a.	n.a.		Not cell-cycle regulated
PF3D7_0604800	RAP protein, putative	4305	64	840	106		22	40	2		36	348	38		7	27	1		6.79245	193.333	38		7	6.75	0.714286		1.57781	44.909	8.82695		1.62602	1.56794	0.16592		n.a.	n.a.		Not expressed >15% of median level
PF3D7_0604900	conserved Plasmodium protein, unknown function	288	6	167	4		2	85	4		44	1324	66		12	130	7		8.30189	735.556	66		12	32.5	5		28.826	2554.01	229.167		41.6667	112.847	17.3611		T	T
PF3D7_0605000	mitochondrial ribosomal protein L24 precursor, putative	585	15	24	8		1	117	14		63	102	45		5	181	25		11.8868	56.6667	45		5	45.25	17.8571		20.3193	96.8661	76.9231		8.54701	77.3504	30.525		T-(S)	T-(S)
PF3D7_0605100	RNA binding protein, putative	2268	1109	1719	783		2	186	138		1196	2223	889		3	181	134		225.66	1235	889		3	45.25	95.7143		99.4975	544.533	391.975		1.32275	19.9515	42.2021		T-(S)	(T)-S
PF3D7_0605200	conserved Plasmodium protein, unknown function	630	27	194	61		16	211	68		99	773	367		54	245	103		18.6792	429.444	367		54	61.25	73.5714		29.6496	681.658	582.54		85.7143	97.2222	116.78		n.a.	n.a.		Not cell-cycle regulated
PF3D7_0605300	serine/threonine protein kinase (ARK1)	1062	76	598	157		6	116	35		185	1612	574		21	211	71		34.9057	895.556	574		21	52.75	50.7143		32.8679	843.273	540.49		19.774	49.6704	47.7536		T-(S)	(T)-S
PF3D7_0605400	calcium-binding protein, putative	483	5	5	6		2	53	9		9	6	9		5	54	16		1.69811	3.33333	9		5	13.5	11.4286		3.51576	6.90131	18.6335		10.352	27.9503	23.6616		n.a.	n.a.		Not expressed >15% of median level
PF3D7_0605500	cyclin dependent kinase binding protein, putative	1824	24	186	104		14	319	188		37	233	139		16	379	266		6.98113	129.444	139		16	94.75	190		3.82738	70.9673	76.2061		8.77193	51.9463	104.167		(T)-S	(T)-S
PF3D7_0605600	nucleoside diphosphate kinase, putative	5487	36	28	31		124	38	70		11	9	10		41	33	33		2.07547	5	10		41	8.25	23.5714		0.378253	0.911245	1.82249		7.47221	1.50355	4.29587		n.a.	n.a.		Not expressed >15% of median level
PF3D7_0605700	conserved Plasmodium protein, unknown function	855	42	6	28		5	2	14		109	9	132		15	1	20		20.566	5	132		15	0.25	14.2857		24.0538	5.84795	154.386		17.5439	0.292398	16.7084		S	R-S
PF3D7_0605800	DNA repair-like protein, putative	6711	1251	7802	1775		144	1756	488		727	1987	417		36	2149	226		137.17	1103.89	417		36	537.25	161.429		20.4395	164.489	62.1368		5.36433	80.0551	24.0543		T	T-(S)
PF3D7_0605900	long chain polyunsaturated fatty acid elongation enzyme, putative	882	2423	196	727		1	77	133		3698	795	1667		5	101	230		697.736	441.667	1667		5	25.25	164.286		791.084	500.756	1890.02		5.66893	28.6281	186.265		S	S
PF3D7_0606000	conserved Plasmodium protein, unknown function	3192	2658	1113	1514		36	700	1238		3122	824	1194		29	694	1118		589.057	457.778	1194		29	173.5	798.571		184.542	143.414	374.06		9.08521	54.3546	250.179		S	S
PF3D7_0606100	RNA binding protein, putative	1749	1440	872	254		90	2839	588		2109	1348	445		126	2740	871		397.925	748.889	445		126	685	622.143		227.515	428.181	254.431		72.0412	391.652	355.713		n.a.	n.a.		Not cell-cycle regulated
PF3D7_0606200	ubiquitin conjugating enzyme E2, putative	468	382	193	260		2	65	165		699	1283	1548		13	109	299		131.887	712.778	1548		13	27.25	213.571		281.809	1523.03	3307.69		27.7778	58.2265	456.349		S	S
PF3D7_0606300	conserved Plasmodium protein, unknown function	369	13	0	18		8	117	81		53	2	108		13	331	458		10	1.11111	108		13	82.75	327.143		27.1003	3.01114	292.683		35.2304	224.255	886.566		S	S
PF3D7_0606400	conserved Plasmodium protein, unknown function	378	6	3	2		12	1	0		26	13	10		21	0	1		4.90566	7.22222	10		21	0	0.714286		12.9779	19.1064	26.455		55.5556	0	1.88964		(T)-S	R
PF3D7_0606500	polypyrimidine tract binding protein, putative	1992	751	433	118		12	132	38		821	582	155		16	126	37		154.906	323.333	155		16	31.5	26.4286		77.7639	162.316	77.8112		8.03213	15.8133	13.2674		n.a.	n.a.		Not cell-cycle regulated
PF3D7_0606600	conserved Plasmodium protein, unknown function	7245	2165	1808	493		90	1025	556		1019	566	137		27	854	233		192.264	314.444	137		27	213.5	166.429		26.5375	43.4016	18.9096		3.72671	29.4686	22.9715		T	T-(S)
PF3D7_0606700	coatomer alpha subunit, putative	4539	2538	4244	2099		47	387	199		1864	3415	1077		36	279	111		351.698	1897.22	1077		36	69.75	79.2857		77.4836	417.982	237.277		7.93126	15.3668	17.4677		T-(S)	(T)-S
PF3D7_0606800	probable protein, unknown function	900	120	240	100		18	364	224		341	1101	429		40	470	346		64.3396	611.667	429		40	117.5	247.143		71.4885	679.63	476.667		44.4444	130.556	274.603		T-(S)	S
PF3D7_0606900	glutaredoxin-like protein (GLP2)	660	1450	788	162		6	557	66		4440	2517	713		14	952	116		837.736	1398.33	713		14	238	82.8571		1269.3	2118.69	1080.3		21.2121	360.606	125.541		n.a.	n.a.		Not cell-cycle regulated
PF3D7_0607000	translation initiation factor IF-2, putative	2934	5915	12531	2861		219	10561	3333		5395	9615	2436		279	7502	2026		1017.92	5341.67	2436		279	1875.5	1447.14		346.941	1820.61	830.266		95.092	639.23	493.232		T-(S)	T-(S)
PF3D7_0607100	MYND finger protein, putative	1419	18	7	1		61	0	5		36	9	3		141	0	3		6.79245	5	3		141	0	2.14286		4.78679	3.52361	2.11416		99.3658	0	1.51012		n.a.	n.a.		Not expressed >15% of median level
PF3D7_0607200	conserved Plasmodium membrane protein, unknown function	1290	63	967	226		27	340	78		166	1704	444		35	520	97		31.3208	946.667	444		35	130	69.2857		24.2797	733.85	344.186		27.1318	100.775	53.7099		T-(S)	T-(S)
PF3D7_0607300	uroporphyrinogen III decarboxylase (UROD)	1242	16	129	39		7	35	0		39	263	83		11	36	0		7.35849	146.111	83		11	9	0		5.92471	117.642	66.8277		8.85668	7.24638	0		T-(S)	R
PF3D7_0607400	G-protein associated signal transduction protein, putative	1902	258	998	169		35	476	94		301	1336	219		44	549	96		56.7925	742.222	219		44	137.25	68.5714		29.8593	390.233	115.142		23.1335	72.1609	36.0523		T	T-(S)
PF3D7_0607500	para-hydroxybenzoate--polyprenyltransferase (4- hydroxybenzoate octaprenyltransferase), putative	1566	133	309	114		9	227	202		178	303	106		9	243	254		33.5849	168.333	106		9	60.75	181.429		21.4463	107.493	67.6884		5.74713	38.7931	115.855		T-(S)	S
PF3D7_0607600	conserved Plasmodium protein, unknown function	2586	151	829	988		36	641	496		161	517	779		25	571	489		30.3774	287.222	779		25	142.75	349.286		11.7469	111.068	301.237		9.66744	55.2011	135.068		S	S
PF3D7_0607700	conserved Plasmodium protein, unknown function	8259	572	2037	6993		95	77	271		238	629	6422		21	51	124		44.9057	349.444	6422		21	12.75	88.5714		5.43718	42.3107	777.576		2.54268	1.54377	10.7242		S	S
PF3D7_0607800	conserved Plasmodium protein, unknown function	2025	14	192	39		11	183	43		14	181	37		12	179	38		2.64151	100.556	37		12	44.75	27.1429		1.30445	49.6571	18.2716		5.92593	22.0988	13.4039		T-(S)	T-(S)
PF3D7_0607900	conserved Plasmodium protein, unknown function	2592	61	871	200		52	669	78		43	497	93		27	620	50		8.11321	276.111	93		27	155	35.7143		3.1301	106.524	35.8796		10.4167	59.7994	13.7787		T-(S)	T
PF3D7_0608000	conserved protein, unknown function	1038	103	237	19		20	267	43		320	1038	116		78	449	80		60.3774	576.667	116		78	112.25	57.1429		58.167	555.556	111.753		75.1445	108.141	55.0509		n.a.	n.a.		Not cell-cycle regulated
PF3D7_0608100	conserved Plasmodium protein, unknown function	3969	360	2201	513		110	1410	305		257	1261	258		68	1579	195		48.4906	700.556	258		68	394.75	139.286		12.2173	176.507	65.0038		17.1328	99.4583	35.0934		T-(S)	T-(S)
PF3D7_0608200	conserved Plasmodium protein, unknown function	471	17	98	20		8	187	39		85	1030	315		26	355	103		16.0377	572.222	315		26	88.75	73.5714		34.0504	1214.91	668.79		55.2017	188.429	156.203		T-(S)	T-(S)
PF3D7_0608300	conserved Plasmodium protein, unknown function	4296	125	2112	332		48	356	40		97	1471	176		17	551	43		18.3019	817.222	176		17	137.75	30.7143		4.26022	190.229	40.9683		3.95717	32.0647	7.14951		T	T
PF3D7_0608310	conserved Plasmodium protein, unknown function	1362	57	136	14		6	68	9		119	224	19		6	94	16		22.4528	124.444	19		6	23.5	11.4286		16.4852	91.3689	13.9501		4.40529	17.254	8.39102		T	T-(S)
PF3D7_0608400	conserved Plasmodium protein, unknown function	321	1	38	6		19	397	54		5	328	73		73	751	125		0.943396	182.222	73		73	187.75	89.2857		2.93893	567.67	227.414		227.414	584.891	278.149		T-(S)	T
PF3D7_0608500	proteasome subunit alpha type 2, putative	708	360	581	143		7	1232	277		935	2053	655		24	1548	448		176.415	1140.56	655		24	387	320		249.174	1610.95	925.141		33.8983	546.61	451.977		T-(S)	T-(S)
PF3D7_0608600	conserved Plasmodium protein, unknown function	852	64	139	104		33	295	99		152	282	277		33	466	194		28.6792	156.667	277		33	116.5	138.571		33.6611	183.881	325.117		38.7324	136.737	162.643		(T)-S	(T)-S
PF3D7_0608700	chaperone, putative	1632	1909	4196	481		17	872	80		2437	6655	874		45	906	79		459.811	3697.22	874		45	226.5	56.4286		281.747	2265.45	535.539		27.5735	138.787	34.5763		T	T
PF3D7_0608800	ornithine aminotransferase (OAT)	1245	629	10472	1410		5	1630	438		396	6055	2008		18	712	391		74.717	3363.89	2008		18	178	279.286		60.0136	2701.92	1612.85		14.4578	142.972	224.326		T-(S)	(T)-S
PF3D7_0608900	conserved Plasmodium protein, unknown function	2988	85	615	477		43	368	223		78	436	488		21	740	531		14.717	242.222	488		21	185	379.286		4.92536	81.065	163.32		7.02811	61.9143	126.936		(T)-S	(T)-S
PF3D7_0609000	conserved Plasmodium protein, unknown function	18234	6112	21300	5426		153	387	120		6887	9001	1654		32	331	72		1299.43	5000.56	1654		32	82.75	51.4286		71.2643	274.243	90.7097		1.75496	4.53823	2.82048		T	T-(S)
PF3D7_0609100	Zn2 or Fe2 permease	1077	1462	242	175		11	547	61		2750	1067	660		36	1036	112		518.868	592.778	660		36	259	80		481.772	550.397	612.813		33.4262	240.483	74.2804		n.a.	n.a.		Not cell-cycle regulated
PF3D7_0609200	citrate synthase-like protein, putative	1398	149	163	35		13	38	7		355	299	58		14	52	12		66.9811	166.111	58		14	13	8.57143		47.9121	118.821	41.4878		10.0143	9.299	6.13121		n.a.	n.a.		Not cell-cycle regulated
PF3D7_0609300	conserved Plasmodium protein, unknown function	2964	54	1151	379		96	330	81		34	650	219		53	274	52		6.41509	361.111	219		53	68.5	37.1429		2.16434	121.832	73.8866		17.8812	23.1107	12.5313		n.a.	n.a.		Not cell-cycle regulated
PF3D7_0609400	mitochondrial cardiolipin synthase, putative (CLS)	1812	63	274	67		45	431	78		78	410	68		55	522	77		14.717	227.778	68		55	130.5	55		8.12195	125.705	37.5276		30.3532	72.0199	30.3532		T	T
PF3D7_0609500	conserved Plasmodium protein, unknown function	3204	47	29	53		17	1	5		35	17	33		14	0	2		6.60377	9.44444	33		14	0	1.42857		2.0611	2.9477	10.2996		4.36954	0	0.445871		n.a.	n.a.		Not expressed >15% of median level
PF3D7_0609600	probable protein, unknown function	3774	21	18	45		43	4	6		8	7	11		15	1	2		1.50943	3.88889	11		15	0.25	1.42857		0.399956	1.03044	2.91468		3.97456	0.0662427	0.37853		n.a.	n.a.		Not expressed >15% of median level
PF3D7_0609700	conserved Plasmodium protein, unknown function	5706	3306	1126	3283		143	504	1805		1301	384	853		58	311	683		245.472	213.333	853		58	77.75	487.857		43.0199	37.3875	149.492		10.1647	13.626	85.499		S	S
PF3D7_0609800	zinc finger protein, putative	855	162	269	818		13	217	1242		235	916	1820		40	240	865		44.3396	508.889	1820		40	60	617.857		51.8592	595.192	2128.65		46.7836	70.1754	722.64		S	S
PF3D7_0609900	conserved Plasmodium protein, unknown function	6054	496	531	466		49	159	275		226	205	121		8	122	176		42.6415	113.889	121		8	30.5	125.714		7.04353	18.8122	19.9868		1.32144	5.03799	20.7655		(T)-S	S
PF3D7_0610000	mitochondrial ribosomal protein L19 precursor, putative	942	34	327	117		12	126	27		96	1370	481		35	184	44		18.1132	761.111	481		35	46	31.4286		19.2285	807.974	510.616		37.155	48.8323	33.3637		n.a.	n.a.		Not cell-cycle regulated
PF3D7_0610100	Pre-mRNA-splicing factor SLU7, putative (SLU7)	1335	1875	3435	903		76	3270	773		2680	4152	1674		162	4546	1229		505.66	2306.67	1674		162	1136.5	877.857		378.772	1727.84	1253.93		121.348	851.311	657.571		T-(S)	T-(S)
PF3D7_0610200	conserved Plasmodium protein, unknown function	2883	645	1272	252		242	9201	1730		535	838	121		147	10492	2734		100.943	465.556	121		147	2623	1952.86		35.0133	161.483	41.9702		50.9886	909.816	677.37		T	T-(S)
PF3D7_0610300	unspecified product	n.a.	1	2	0		10	2	0		n.a.	n.a.	n.a.		n.a.	n.a.	n.a.		n.a.	n.a.	n.a.		n.a.	n.a.	n.a.		n.a.	n.a.	n.a.		n.a.	n.a.	n.a.		n.a.	n.a.		non-protein coding transcript
PF3D7_0610400	histone H3 (H3)	411	2066	6060	3279		46	11289	15162		2221	9620	6422		182	6092	5753		419.057	5344.44	6422		182	1523	4109.29		1019.6	13003.5	15625.3		442.822	3705.6	9998.26		(T)-S	S
PF3D7_0610500	conserved protein, unknown function	372	116	21	5		2	148	16		582	176	67		7	263	34		109.811	97.7778	67		7	65.75	24.2857		295.192	262.843	180.108		18.8172	176.747	65.2842		n.a.	n.a.		Not cell-cycle regulated
PF3D7_0610600	calcium-dependent protein kinase (CDPK2)	1530	213	1140	247		21	168	78		363	1581	434		38	180	79		68.4906	878.333	434		38	45	56.4286		44.7651	574.074	283.66		24.8366	29.4118	36.8814		n.a.	n.a.		Not cell-cycle regulated
PF3D7_0610700	conserved Plasmodium protein, unknown function	264	8	5	1		3	30	12		49	18	11		10	38	34		9.24528	10	11		10	9.5	24.2857		35.02	37.8788	41.6667		37.8788	35.9848	91.9913		n.a.	n.a.		Not cell-cycle regulated
PF3D7_0610800	transketolase (TK)	2019	1660	2980	471		4	357	77		1551	3374	583		9	350	72		292.642	1874.44	583		9	87.5	51.4286		144.944	928.402	288.757		4.45765	43.3383	25.4723		T	T-(S)
PF3D7_0610900	trancription factor, putative	3843	2823	9200	2826		68	2457	839		2400	9615	1773		40	3186	476		452.83	5341.67	1773		40	796.5	340		117.832	1389.97	461.358		10.4085	207.26	88.4725		T	T-(S)
PF3D7_0611000	conserved Plasmodium membrane protein, unknown function	864	12	77	31		6	28	11		47	276	127		10	39	22		8.86792	153.333	127		10	9.75	15.7143		10.2638	177.469	146.991		11.5741	11.2847	18.1878		n.a.	n.a.		Not cell-cycle regulated
PF3D7_0611100	succinate dehydrogenase subunit 3, putative (SDH3)	252	5	14	2		1	78	35		35	133	30		7	122	82		6.60377	73.8889	30		7	30.5	58.5714		26.2055	293.21	119.048		27.7778	121.032	232.426		T-(S)	(T)-S
PF3D7_0611200	transcription factor with AP2 domain(s), putative (ApiAP2)	837	22	138	33		7	474	46		77	536	148		17	668	82		14.5283	297.778	148		17	167	58.5714		17.3576	355.768	176.822		20.3106	199.522	69.9778		T-(S)	T-(S)
PF3D7_0611300	conserved Plasmodium protein, unknown function	843	22	37	8		0	112	16		78	170	46		1	156	27		14.717	94.4444	46		1	39	19.2857		17.4579	112.034	54.567		1.18624	46.2633	22.8775		T-(S)	T-(S)
PF3D7_0611400	SWI/SNF-related matrix-associated actin-dependent regulator of chromatin	2493	551	603	187		3	161	33		691	499	175		3	128	31		130.377	277.222	175		3	32	22.1429		52.2974	111.2	70.1966		1.20337	12.8359	8.88201		T	T-(S)
PF3D7_0611500	conserved Plasmodium protein, unknown function	1083	12	4	14		0	7	2		10	13	29		2	11	2		1.88679	7.22222	29		2	2.75	1.42857		1.74219	6.66872	26.7775		1.84672	2.53924	1.31909		n.a.	n.a.		Not expressed >15% of median level
PF3D7_0611600	conserved Plasmodium protein, unknown function	1953	330	538	1935		92	880	2007		383	461	2299		61	1351	5745		72.2642	256.111	2299		61	337.75	4103.57		37.0016	131.137	1177.16		31.234	172.939	2101.16		S	S
PF3D7_0611700	60S ribosomal protein L39, putative	156	557	185	22		9	739	92		2014	1391	341		44	1337	231		380	772.778	341		44	334.25	165		2435.9	4953.7	2185.9		282.051	2142.63	1057.69		T	T-(S)
PF3D7_0611800	conserved Plasmodium protein, unknown function	9747	3775	8857	4877		121	1026	485		1804	2354	1527		30	995	223		340.377	1307.78	1527		30	248.75	159.286		34.9212	134.172	156.664		3.07787	25.5207	16.342		(T)-S	T-(S)
PF3D7_0611900	lsm12, putative	531	28	224	61		7	689	432		104	1067	408		22	968	779		19.6226	592.778	408		22	242	556.429		36.9541	1116.34	768.362		41.4313	455.744	1047.89		T-(S)	S
PF3D7_0612000	conserved Plasmodium protein, unknown function	255	10	85	33		2	89	48		59	780	438		13	153	121		11.1321	433.333	438		13	38.25	86.4286		43.6552	1699.35	1717.65		50.9804	150	338.936		(T)-S	S
PF3D7_0612100	eukaryotic translation initiation factor 3 subunit L, putative	1971	838	928	204		32	481	44		1150	1062	254		30	582	47		216.981	590	254		30	145.5	33.5714		110.087	299.34	128.869		15.2207	73.8204	17.0327		T	T
PF3D7_0612200	leucine-rich repeat protein (LRR6)	5595	372	2685	2661		156	1390	1995		147	826	656		61	1143	1001		27.7358	458.889	656		61	285.75	715		4.95726	82.0177	117.248		10.9026	51.0724	127.793		(T)-S	S
PF3D7_0612300	conserved Plasmodium protein, unknown function	357	0	1	4		9	99	53		n.a.	n.a.	n.a.		n.a.	n.a.	n.a.		n.a.	n.a.	n.a.		n.a.	n.a.	n.a.		n.a.	n.a.	n.a.		n.a.	n.a.	n.a.		n.a.	n.a.		Not expressed >4 reads per gene
PF3D7_0612400	conserved Plasmodium protein, unknown function	711	13	42	16		0	9	3		34	119	47		1	22	7		6.41509	66.1111	47		1	5.5	5		9.02264	92.9833	66.1041		1.40647	7.73558	7.03235		T-(S)	(T)-S
PF3D7_0612500	conserved Plasmodium protein, unknown function	366	5	12	8		8	24	12		11	51	40		15	26	26		2.07547	28.3333	40		15	6.5	18.5714		5.67069	77.4135	109.29		40.9836	17.7596	50.7416		(T)-S	R-S
PF3D7_0612600	PP-loop family protein, putative	1449	301	385	822		18	198	126		601	808	1161		30	243	162		113.396	448.889	1161		30	60.75	115.714		78.2583	309.792	801.242		20.7039	41.9255	79.858		S	S
PF3D7_0612700	6-cysteine protein (P12)	1044	183	189	913		4	218	394		545	921	3186		12	387	798		102.83	511.667	3186		12	96.75	570		98.4963	490.102	3051.72		11.4943	92.6724	545.977		S	S
PF3D7_0612800	6-cysteine protein (P12p)	1116	111	203	44		3	76	33		276	538	120		7	104	66		52.0755	298.889	120		7	26	47.1429		46.6626	267.822	107.527		6.2724	23.2975	42.2427		T	(T)-S
PF3D7_0612900	nucleolar GTP-binding protein 1, putative	2061	1535	1661	353		34	1507	156		1701	2112	483		59	1624	151		320.943	1173.33	483		59	406	107.857		155.722	569.303	234.352		28.6269	196.992	52.3324		T	T
PF3D7_0613000.1	conserved Plasmodium protein, unknown function	366	30	211	24		10	98	8		181	1561	359		47	147	19		34.1509	867.222	359		47	36.75	13.5714		93.3086	2369.46	980.874		128.415	100.41	37.0804		T-(S)	R
PF3D7_0613000.2	conserved Plasmodium protein, unknown function	351	27	206	21		5	95	7		n.a.	n.a.	n.a.		n.a.	n.a.	n.a.		n.a.	n.a.	n.a.		n.a.	n.a.	n.a.		n.a.	n.a.	n.a.		n.a.	n.a.	n.a.		n.a.	n.a.		annotated alternative splice variant
PF3D7_0613000.3	conserved Plasmodium protein, unknown function	357	29	206	22		5	105	8		n.a.	n.a.	n.a.		n.a.	n.a.	n.a.		n.a.	n.a.	n.a.		n.a.	n.a.	n.a.		n.a.	n.a.	n.a.		n.a.	n.a.	n.a.		n.a.	n.a.		annotated alternative splice variant
PF3D7_0613100	conserved Plasmodium protein, unknown function	237	96	84	69		8	40	15		445	897	774		39	63	39		83.9623	498.333	774		39	15.75	27.8571		354.271	2102.67	3265.82		164.557	66.4557	117.541		(T)-S	R-S
PF3D7_0613200	conserved Plasmodium protein, unknown function	183	1	18	4		1	33	8		12	235	95		8	73	26		2.26415	130.556	95		8	18.25	18.5714		12.3724	713.418	519.126		43.7158	99.7268	101.483		T-(S)	(T)-S
PF3D7_0613300	integral membrane protein, putative	4269	459	86	2474		345	52	1327		249	32	1377		199	22	1691		46.9811	17.7778	1377		199	5.5	1207.86		11.0052	4.16439	322.558		46.6151	1.28836	282.937		S	S
PF3D7_0613400	apicoplast ribosomal protein L18 precursor, putative	642	75	504	259		26	774	791		317	2251	1313		109	1100	1338		59.8113	1250.56	1313		109	275	955.714		93.1641	1947.91	2045.17		169.782	428.349	1488.65		(T)-S	S
PF3D7_0613500	adapter-related protein, putative	4092	159	1550	449		2	173	37		94	743	155		1	104	20		17.7358	412.778	155		1	26	14.2857		4.33427	100.874	37.8788		0.244379	6.35386	3.49113		T-(S)	T-(S)
PF3D7_0613600	conserved Plasmodium protein, unknown function	3105	126	244	505		9	29	67		137	126	385		6	12	46		25.8491	70	385		6	3	32.8571		8.32498	22.5443	123.994		1.93237	0.966184	10.582		S	S
PF3D7_0613700	syntaxin binding protein, putative	2112	218	2770	1395		57	1029	424		264	3543	1447		67	1334	537		49.8113	1968.33	1447		67	333.5	383.571		23.5849	931.976	685.133		31.7235	157.907	181.615		T-(S)	(T)-S
PF3D7_0613800	transcription factor with AP2 domain(s) (ApiAP2)	12330	1384	16612	25490		135	1089	1871		752	9620	11818		44	948	1039		141.887	5344.44	11818		44	237	742.143		11.5074	433.45	958.475		3.56853	19.2214	60.19		(T)-S	S
PF3D7_0613900	myosin E, putative (PfmyoE)	6462	756	77	2741		113	262	11514		347	36	695		42	173	3477		65.4717	20	695		42	43.25	2483.57		10.1318	3.09502	107.552		6.49954	6.69297	384.335		S	S
PF3D7_0614000	thiamin-phosphate pyrophosphorylase, putative	1617	111	570	579		2	652	559		147	891	832		3	881	826		27.7358	495	832		3	220.25	590		17.1527	306.122	514.533		1.85529	136.209	364.873		(T)-S	S
PF3D7_0614100	conserved Plasmodium protein, unknown function	2808	179	506	1137		116	134	246		203	297	1487		61	152	612		38.3019	165	1487		61	38	437.143		13.6403	58.7607	529.558		21.7236	13.5328	155.678		S	S
PF3D7_0614200	conserved Plasmodium protein, unknown function	2733	395	864	241		24	119	31		332	488	109		11	67	16		62.6415	271.111	109		11	16.75	11.4286		22.9204	99.1991	39.8829		4.02488	6.1288	4.18169		n.a.	n.a.		Not cell-cycle regulated
PF3D7_0614300	organic anion transporter	2562	4025	4884	1917		13	475	189		3717	4314	1713		18	345	132		701.321	2396.67	1713		18	86.25	94.2857		273.74	935.467	668.618		7.02576	33.6651	36.8016		T-(S)	(T)-S
PF3D7_0614400	conserved Plasmodium protein, unknown function	768	993	633	132		29	1250	281		2562	1722	517		40	2185	542		483.396	956.667	517		40	546.25	387.143		629.422	1245.66	673.177		52.0833	711.263	504.092		n.a.	n.a.		Not cell-cycle regulated
PF3D7_0614500	60S ribosomal protein L19, putative	549	7069	5226	870		28	16878	837		9477	8373	2900		119	9875	1364		1788.11	4651.67	2900		119	2468.75	974.286		3257.04	8472.98	5282.33		216.758	4496.81	1774.66		T-(S)	T-(S)
PF3D7_0614600	conserved Plasmodium protein, unknown function	1845	116	50	505		57	28	179		218	51	1090		45	37	732		41.1321	28.3333	1090		45	9.25	522.857		22.2938	15.3568	590.786		24.3902	5.01355	283.391		S	S
PF3D7_0614700	conserved Plasmodium protein, unknown function	1815	287	172	2547		60	26	511		509	198	4102		63	27	977		96.0377	110	4102		63	6.75	697.857		52.9134	60.6061	2260.06		34.7107	3.71901	384.494		S	S
PF3D7_0614800	endonuclease III homologue, putative	1314	89	893	320		48	1120	197		180	1790	641		87	1784	293		33.9623	994.444	641		87	446	209.286		25.8465	756.807	487.823		66.21	339.422	159.274		T-(S)	T-(S)
PF3D7_0614900	conserved Plasmodium membrane protein, unknown function	3291	141	567	607		161	1022	744		116	205	376		78	2146	1268		21.8868	113.889	376		78	536.5	905.714		6.6505	34.6062	114.251		23.701	163.02	275.209		S	(T)-S
PF3D7_0615000	conserved Plasmodium protein, unknown function	441	784	237	64		23	411	60		2692	1751	674		71	843	159		507.925	972.778	674		71	210.75	113.571		1151.76	2205.85	1528.34		160.998	477.891	257.532		n.a.	n.a.		Not cell-cycle regulated
PF3D7_0615100	enoyl-acyl carrier reductase (ENR)	1299	74	2	13		13	14	8		162	5	50		41	21	10		30.566	2.77778	50		41	5.25	7.14286		23.5304	2.1384	38.4911		31.5627	4.04157	5.49874		S	R
PF3D7_0615200	conserved Plasmodium protein, unknown function	1134	20	41	37		59	154	68		53	172	121		90	295	131		10	95.5556	121		90	73.75	93.5714		8.81834	84.2642	106.702		79.3651	65.0353	82.5145		n.a.	n.a.		Not cell-cycle regulated
PF3D7_0615300	conserved Plasmodium membrane protein, unknown function	2625	81	1051	378		96	920	345		74	929	368		51	3058	1301		13.9623	516.111	368		51	764.5	929.286		5.31896	196.614	140.19		19.4286	291.238	354.014		T-(S)	(T)-S
PF3D7_0615400	ribonuclease, putative	8190	4446	9218	3125		439	3273	1114		2278	4525	914		267	4411	425		429.811	2513.89	914		267	1102.75	303.571		52.48	306.946	111.6		32.6007	134.646	37.0661		T	T
PF3D7_0615500	cdc2-related protein kinase 5 (CRK5)	2118	265	1912	1004		44	716	447		278	2541	1203		78	826	475		52.4528	1411.67	1203		78	206.5	339.286		24.7653	666.509	567.989		36.8272	97.4976	160.192		T-(S)	(T)-S
PF3D7_0615600	conserved Plasmodium protein, unknown function	7587	2023	2758	570		68	176	66		1073	808	153		11	140	34		202.453	448.889	153		11	35	24.2857		26.6842	59.1655	20.1661		1.44985	4.61315	3.20096		T	T-(S)
PF3D7_0615700	RNA and export factor binding protein, putative	471	106	75	24		5	173	45		502	840	343		18	316	118		94.717	466.667	343		18	79	84.2857		201.098	990.8	728.238		38.2166	167.728	178.951		T-(S)	(T)-S
PF3D7_0615800	conserved Plasmodium protein, unknown function	3558	158	1982	587		19	61	23		93	1080	234		6	31	11		17.5472	600	234		6	7.75	7.85714		4.93175	168.634	65.7673		1.68634	2.17819	2.2083		n.a.	n.a.		Not expressed >15% of median level
PF3D7_0615900	conserved Plasmodium protein, unknown function	5421	343	5886	1196		133	782	171		127	1807	280		26	1183	96		23.9623	1003.89	280		26	295.75	68.5714		4.42027	185.185	51.651		4.79616	54.5564	12.6492		T	T
PF3D7_0616000	pyridoxine kinase (PdxK)	1494	123	698	120		15	63	16		242	1602	331		48	69	21		45.6604	890	331		48	17.25	15		30.5625	595.716	221.553		32.1285	11.5462	10.0402		T-(S)	R
PF3D7_0616100	conserved Plasmodium protein, unknown function	444	115	200	71		22	200	52		558	1495	597		65	380	131		105.283	830.556	597		65	95	93.5714		237.124	1870.62	1344.59		146.396	213.964	210.746		n.a.	n.a.		Not cell-cycle regulated
PF3D7_0616200	Ndc80 homologue, putative	1776	88	512	363		65	1201	465		112	918	620		96	1626	744		21.1321	510	620		96	406.5	531.429		11.8987	287.162	349.099		54.0541	228.885	299.228		(T)-S	(T)-S
PF3D7_0616300	conserved Plasmodium protein, unknown function	684	296	397	160		32	1049	380		1069	1167	608		41	2121	843		201.698	648.333	608		41	530.25	602.143		294.88	947.856	888.889		59.9415	775.219	880.326		(T)-S	(T)-S
PF3D7_0616400	conserved Plasmodium protein, unknown function	5043	449	1550	391		66	94	28		438	1065	223		26	87	27		82.6415	591.667	223		26	21.75	19.2857		16.3874	117.324	44.2197		5.15566	4.31291	3.82425		n.a.	n.a.		Not cell-cycle regulated
PF3D7_0616500	TRAP-like protein (TLP)	4116	70	14	74		49	0	2		43	10	29		43	0	0		8.11321	5.55556	29		43	0	0		1.97114	1.34975	7.04568		10.447	0	0		n.a.	n.a.		Not expressed >15% of median level
PF3D7_0616600	conserved Plasmodium protein, unknown function	1878	63	681	364		50	574	301		111	1024	548		52	704	467		20.9434	568.889	548		52	176	333.571		11.152	302.923	291.8		27.689	93.7167	177.621		(T)-S	(T)-S
PF3D7_0616700	ras GTPAse, putative	1551	59	343	77		34	199	72		103	549	90		39	246	82		19.434	305	90		39	61.5	58.5714		12.53	196.647	58.0271		25.1451	39.6518	37.7637		n.a.	n.a.		Not cell-cycle regulated
PF3D7_0616800	malate:quinone oxidoreductase, putative	1566	215	1852	389		6	261	64		339	2614	779		14	249	62		63.9623	1452.22	779		14	62.25	44.2857		40.8444	927.345	497.446		8.93997	39.751	28.2795		T-(S)	T-(S)
PF3D7_0616900	conserved Plasmodium protein, unknown function	3966	810	1649	388		80	691	149		842	1238	217		32	1827	222		158.868	687.778	217		32	456.75	158.571		40.0575	173.419	54.7151		8.06858	115.166	39.9827		T	T-(S)
PF3D7_0617000	mitochondrial import receptor subunit tom40, putative	1134	618	1393	146		4	339	35		1624	3429	589		13	541	56		306.415	1905	589		13	135.25	40		270.207	1679.89	519.4		11.4638	119.268	35.2734		T	T-(S)
PF3D7_0617100	alpha adaptin-like protein, putative	3711	2979	3403	2332		48	196	110		2970	2373	1185		24	135	68		560.377	1318.33	1185		24	33.75	48.5714		151.004	355.25	319.321		6.46726	9.09458	13.0885		T-(S)	S
PF3D7_0617200	conserved Plasmodium protein, unknown function	1341	7679	8248	2625		159	15899	2653		25141	13807	4243		189	17507	5062		4743.58	7670.56	4243		189	4376.75	3615.71		3537.35	5720.03	3164.06		140.94	3263.8	2696.28		n.a.	n.a.		Not cell-cycle regulated
PF3D7_0617300	conserved Plasmodium protein, unknown function	420	11	8	18		25	51	105		73	71	307		125	81	263		13.7736	39.4444	307		125	20.25	187.857		32.7942	93.9153	730.952		297.619	48.2143	447.279		S	R-S
PF3D7_0617400	erythrocyte membrane protein 1, PfEMP1 (VAR)	7185	2840	336	133		29	36	45		366	178	52		18	44	22		69.0566	98.8889	52		18	11	15.7143		9.61122	13.7632	7.2373		2.50522	1.53097	2.1871		n.a.	n.a.		Not expressed >15% of median level
PF3D7_0617500	rifin, pseudogene	957	45	79	10		1	44	8		140	455	57		5	81	19		26.4151	252.778	57		5	20.25	13.5714		27.602	264.136	59.5611		5.22466	21.1599	14.1812		T	T-(S)
PF3D7_0617600	stevor (Stevor)	909	35	665	49		2	74	2		96	1736	242		8	106	8		18.1132	964.444	242		8	26.5	5.71429		19.9265	1060.99	266.227		8.80088	29.1529	6.28634		T	T
PF3D7_0617700	rifin (RIF)	996	29	4	0		1	11	0		108	29	4		7	31	1		20.3774	16.1111	4		7	7.75	0.714286		20.4592	16.1758	4.01606		7.02811	7.78112	0.717154		R	T
PF3D7_0617800	histone H2A (H2A)	399	5412	7511	4253		1195	36804	46908		4417	11591	8895		443	12244	13494		833.396	6439.44	8895		443	3061	9638.57		2088.71	16139	22293.2		1110.28	7671.68	24156.8		(T)-S	S
PF3D7_0617900	histone H3 variant, putative (H3.3)	411	8503	3230	3140		21	2501	5553		7536	6834	6164		86	1452	3117		1421.89	3796.67	6164		86	363	2226.43		3459.58	9237.63	14997.6		209.246	883.212	5417.1		(T)-S	S
PF3D7_0618000	conserved Plasmodium membrane protein, unknown function	2388	301	41	1538		31	35	1223		337	37	1625		23	26	2148		63.5849	20.5556	1625		23	6.5	1534.29		26.6268	8.60785	680.486		9.63149	2.72194	642.498		S	S
PF3D7_0618100	conserved Plasmodium protein, unknown function	2232	80	488	460		12	321	112		95	382	425		9	419	144		17.9245	212.222	425		9	104.75	102.857		8.0307	95.0816	190.412		4.03226	46.931	46.0829		(T)-S	(T)-S
PF3D7_0618200	conserved Plasmodium protein, unknown function	600	497	226	36		20	935	153		1453	1129	235		68	1364	257		274.151	627.222	235		68	341	183.571		456.918	1045.37	391.667		113.333	568.333	305.952		T	T-(S)
PF3D7_0618300	60S ribosomal protein L27a, putative	447	1911	1433	192		10	2126	166		1996	3853	1325		47	1286	310		376.604	2140.56	1325		47	321.5	221.429		842.514	4788.71	2964.21		105.145	719.239	495.366		T-(S)	T-(S)
PF3D7_0618400	conserved Plasmodium membrane protein, unknown function	1797	26	5	19		39	0	2		23	3	11		35	0	0		4.33962	1.66667	11		35	0	0		2.41493	0.927472	6.12131		19.4769	0	0		n.a.	n.a.		Not expressed >15% of median level
PF3D7_0618500	malate dehydrogenase (MDH)	942	25	74	63		10	91	92		76	297	305		33	178	146		14.3396	165	305		33	44.5	104.286		15.2225	175.159	323.779		35.0318	47.2399	110.707		(T)-S	S
PF3D7_0618600	rhomboid protease ROM10 (ROM10)	825	7	28	6		22	367	55		25	101	34		49	493	103		4.71698	56.1111	34		49	123.25	73.5714		5.71755	68.0135	41.2121		59.3939	149.394	89.1775		T-(S)	T-(S)
PF3D7_0618700	transport protein particle (TRAPP) component, putative	855	65	119	59		10	773	157		190	329	212		13	3570	666		35.8491	182.778	212		13	892.5	475.714		41.9287	213.775	247.953		15.2047	1043.86	556.391		(T)-S	T-(S)
PF3D7_0618800	conserved Plasmodium protein, unknown function	3078	122	966	219		44	233	56		123	818	169		23	337	82		23.2075	454.444	169		23	84.25	58.5714		7.53981	147.643	54.9058		7.47238	27.3717	19.0291		T-(S)	T-(S)
PF3D7_0618900	N-acetylglucosamine transferase (GPI1)	2190	80	1133	701		85	689	378		83	1077	683		56	916	487		15.6604	598.333	683		56	229	347.857		7.15086	273.212	311.872		25.5708	104.566	158.839		(T)-S	(T)-S
PF3D7_0619000.1	conserved Plasmodium protein, unknown function	5391	1329	3490	1203		131	2116	527		737	1044	260		43	1907	215		139.057	580	260		43	476.75	153.571		25.7942	107.587	48.2285		7.97626	88.4344	28.4866		T	T-(S)
PF3D7_0619000.2	conserved Plasmodium protein, unknown function	5394	1329	3490	1203		131	2117	527		n.a.	n.a.	n.a.		n.a.	n.a.	n.a.		n.a.	n.a.	n.a.		n.a.	n.a.	n.a.		n.a.	n.a.	n.a.		n.a.	n.a.	n.a.		n.a.	n.a.		annotated alternative splice variant
PF3D7_0619100	conserved Plasmodium protein, unknown function	1002	20	15	6		8	52	23		37	41	14		12	77	44		6.98113	22.7778	14		12	19.25	31.4286		6.9672	22.7323	13.9721		11.976	19.2116	31.3658		T-(S)	S
PF3D7_0619200	conserved Plasmodium protein, unknown function	3189	877	691	334		29	735	244		729	326	177		16	769	200		137.547	181.111	177		16	192.25	142.857		43.1318	56.7924	55.5033		5.01725	60.2854	44.7968		n.a.	n.a.		Not cell-cycle regulated
PF3D7_0619300	conserved Plasmodium protein, unknown function	10857	154	1540	477		334	531	118		52	434	127		93	585	67		9.81132	241.111	127		93	146.25	47.8571		0.903686	22.2079	11.6975		8.5659	13.4706	4.40795		T-(S)	T
PF3D7_0619400	cell division cycle protein 48 homologue, putative	2487	1374	6675	1825		14	1197	683		481	3769	1959		28	533	399		90.7547	2093.89	1959		28	133.25	285		36.4916	841.934	787.696		11.2585	53.5786	114.596		(T)-S	S
PF3D7_0619500	acyl-CoA synthetase (ACS12)	4179	450	811	139		22	141	10		239	219	40		8	75	4		45.0943	121.667	40		8	18.75	2.85714		10.7907	29.1138	9.57167		1.91433	4.48672	0.683691		T	T
PF3D7_0619600	conserved Plasmodium protein, unknown function	2616	50	421	79		36	152	32		44	229	50		19	177	34		8.30189	127.222	50		19	44.25	24.2857		3.1735	48.6323	19.1131		7.263	16.9151	9.28353		T-(S)	T
PF3D7_0619700	conserved Plasmodium protein, unknown function	1902	65	298	523		88	233	259		70	210	509		52	237	456		13.2075	116.667	509		52	59.25	325.714		6.94403	61.3389	267.613		27.3396	31.1514	171.248		S	S
PF3D7_0619800	conserved Plasmodium membrane protein, unknown function	7593	1134	3725	957		66	405	91		796	1586	380		13	688	91		150.189	881.111	380		13	172	65		19.7799	116.043	50.0461		1.7121	22.6524	8.56052		T	T-(S)
PF3D7_0619900	splicing factor 3A subunit 2, putative (SF3A2)	702	737	920	372		2	88	38		1479	2455	1143		7	98	52		279.057	1363.89	1143		7	24.5	37.1429		397.517	1942.86	1628.21		9.97151	34.9003	52.9101		T-(S)	(T)-S
PF3D7_0620000	conserved Plasmodium protein, unknown function	1518	12	10	6		16	17	8		16	12	3		28	15	5		3.01887	6.66667	3		28	3.75	3.57143		1.98871	4.39174	1.97628		18.4453	2.47036	2.35272		n.a.	n.a.		Not expressed >15% of median level
PF3D7_0620100	conserved Plasmodium protein, unknown function	393	4	29	14		1	37	7		22	222	132		5	59	14		4.15094	123.333	132		5	14.75	10		10.5622	313.825	335.878		12.7226	37.5318	25.4453		(T)-S	T-(S)
PF3D7_0620200	conserved Plasmodium protein, unknown function	972	5	2	9		8	6	8		7	8	21		10	20	27		1.32075	4.44444	21		10	5	19.2857		1.3588	4.57247	21.6049		10.2881	5.14403	19.8413		S	S
PF3D7_0620300	conserved Plasmodium protein, unknown function	2460	46	64	401		9	28	110		57	56	591		6	29	295		10.7547	31.1111	591		6	7.25	210.714		4.37184	12.6468	240.244		2.43902	2.94715	85.6562		S	S
PF3D7_0620400	merozoite surface protein 10 (MSP10)	1578	121	51	1178		18	9	129		269	63	2105		21	11	181		50.7547	35	2105		21	2.75	129.286		32.164	22.18	1333.97		13.308	1.74271	81.9301		S	S
PF3D7_0620500	cleavage stimulation factor subunit 1-like protein, putative	1953	731	1528	796		20	430	139		1060	1966	749		23	540	156		200	1092.22	749		23	135	111.429		102.407	559.254	383.513		11.7768	69.1244	57.0551		T-(S)	T-(S)
PF3D7_0620600	conserved Plasmodium protein, unknown function	885	62	44	32		21	29	11		177	121	96		25	55	34		33.3962	67.2222	96		25	13.75	24.2857		37.7358	75.9573	108.475		28.2486	15.5367	27.4415		n.a.	n.a.		Not cell-cycle regulated
PF3D7_0620700	DnaJ protein, putative	1089	198	594	952		4	30	43		632	1425	2331		9	43	92		119.245	791.667	2331		9	10.75	65.7143		109.5	726.967	2140.5		8.26446	9.87144	60.3437		S	S
PF3D7_0620800	unspecified product	n.a.	0	0	0		0	0	0		n.a.	n.a.	n.a.		n.a.	n.a.	n.a.		n.a.	n.a.	n.a.		n.a.	n.a.	n.a.		n.a.	n.a.	n.a.		n.a.	n.a.	n.a.		n.a.	n.a.		tRNA
PF3D7_0620900	unspecified product	n.a.	0	0	0		0	0	0		n.a.	n.a.	n.a.		n.a.	n.a.	n.a.		n.a.	n.a.	n.a.		n.a.	n.a.	n.a.		n.a.	n.a.	n.a.		n.a.	n.a.	n.a.		n.a.	n.a.		tRNA
PF3D7_0621000	conserved Plasmodium protein, unknown function	2535	311	2023	451		78	489	90		670	3086	671		51	1648	219		126.415	1714.44	671		51	412	156.429		49.8679	676.309	264.694		20.1183	162.525	61.7075		T-(S)	T-(S)
PF3D7_0621100	conserved Plasmodium protein, unknown function	4065	409	559	2589		17	26	162		234	192	1510		10	13	92		44.1509	106.667	1510		10	3.25	65.7143		10.8612	26.2403	371.464		2.46002	0.799508	16.1659		S	S
PF3D7_0621200	pyridoxine biosynthesis protein PDX1 (Pdx1)	906	4259	5230	449		24	2792	193		2315	4669	1212		73	1074	223		436.792	2593.89	1212		73	268.5	159.286		482.111	2863.01	1337.75		80.574	296.358	175.812		T-(S)	T-(S)
PF3D7_0621300	mRNA binding Pumilio-homology domain protein, putative	2382	2588	1075	261		70	1265	135		4737	1663	398		46	5402	391		893.774	923.889	398		46	1350.5	279.286		375.22	387.863	167.086		19.3115	566.961	117.248		T	T
PF3D7_0621400	Pf77 protein (ALV7)	1995	492	116	1006		18	1	27		512	137	1242		31	0	21		96.6038	76.1111	1242		31	0	15		48.4229	38.1509	622.556		15.5388	0	7.5188		S	R
PF3D7_0621500	conserved Plasmodium protein, unknown function	1032	240	439	272		8	88	30		1099	1470	1006		11	223	104		207.358	816.667	1006		11	55.75	74.2857		200.929	791.344	974.806		10.6589	54.0213	71.9823		(T)-S	(T)-S
PF3D7_0621600	unspecified product	n.a.	0	0	0		0	0	0		n.a.	n.a.	n.a.		n.a.	n.a.	n.a.		n.a.	n.a.	n.a.		n.a.	n.a.	n.a.		n.a.	n.a.	n.a.		n.a.	n.a.	n.a.		n.a.	n.a.		tRNA
PF3D7_0621700	conserved Plasmodium protein, unknown function	4851	142	679	122		60	141	16		119	248	48		22	146	16		22.4528	137.778	48		22	36.5	11.4286		4.6285	28.4019	9.89487		4.53515	7.52422	2.35592		T	T
PF3D7_0621800	nascent polypeptide associated complex alpha chain, putative	555	5503	6497	1075		16	3059	329		4005	6361	3368		54	1313	351		755.66	3533.89	3368		54	328.25	250.714		1361.55	6367.37	6068.47		97.2973	591.441	451.737		(T)-S	T-(S)
PF3D7_0621900	conserved Plasmodium protein, unknown function	2331	1406	1384	383		20	759	167		2526	1675	432		18	1123	207		476.604	930.556	432		18	280.75	147.857		204.463	399.209	185.328		7.72201	120.442	63.4308		T	T-(S)
PF3D7_0622000	conserved Plasmodium protein, unknown function	639	122	31	31		14	54	10		493	114	139		26	74	16		93.0189	63.3333	139		26	18.5	11.4286		145.569	99.1132	217.527		40.6886	28.9515	17.8851		S	R
PF3D7_0622100	conserved Plasmodium protein, unknown function	4023	556	118	299		35	10	27		543	44	159		12	6	25		102.453	24.4444	159		12	1.5	17.8571		25.4668	6.07617	39.5227		2.98285	0.372856	4.43876		S	R-S
PF3D7_0622200	radical SAM protein, putative	2583	1626	2258	420		78	2418	370		1343	2007	313		74	2279	314		253.396	1115	313		74	569.75	224.286		98.1015	431.669	121.177		28.6489	220.577	86.8315		T	T-(S)
PF3D7_0622300	conserved Plasmodium protein, unknown function	2505	99	379	78		40	255	35		162	427	84		37	272	39		30.566	237.222	84		37	68	27.8571		12.202	94.6995	33.5329		14.7705	27.1457	11.1206		T	T
PF3D7_0622400	conserved Apicomplexan protein, unknown function	387	8	58	13		0	201	41		48	511	133		1	386	115		9.0566	283.889	133		1	96.5	82.1429		23.4021	733.563	343.669		2.58398	249.354	212.255		T-(S)	(T)-S
PF3D7_0622500	RNA methyltransferase, putative	1305	73	101	43		11	639	136		156	202	85		20	1023	172		29.434	112.222	85		20	255.75	122.857		22.5548	85.994	65.1341		15.3257	195.977	94.1434		T-(S)	T-(S)
PF3D7_0622600	conserved Plasmodium protein, unknown function	291	10	19	6		17	62	33		65	191	89		79	98	79		12.2642	106.111	89		79	24.5	56.4286		42.1448	364.643	305.842		271.478	84.1924	193.913		T-(S)	R-S
PF3D7_0622700	conserved Plasmodium membrane protein, unknown function	1146	117	328	40		5	7	4		347	756	74		11	14	10		65.4717	420	74		11	3.5	7.14286		57.1306	366.492	64.5724		9.5986	3.0541	6.23286		T	R
PF3D7_0622800	leucyl tRNA synthase	4344	3193	4499	721		41	1039	243		2497	3848	366		31	829	140		471.132	2137.78	366		31	207.25	100		108.456	492.122	84.2541		7.13628	47.7095	23.0203		T	T-(S)
PF3D7_0622900	transcription factor with AP2 domain(s), putative (ApiAP2)	5970	11648	4199	5942		64	629	756		14323	1258	1975		11	742	596		2702.45	698.889	1975		11	185.5	425.714		452.672	117.067	330.821		1.84255	31.072	71.3089		R	S
PF3D7_0623000	chorismate synthase (CS)	1584	134	896	217		7	275	92		179	1426	382		16	262	87		33.7736	792.222	382		16	65.5	62.1429		21.3217	500.14	241.162		10.101	41.351	39.2316		T-(S)	(T)-S
PF3D7_0623100	coronin binding protein, putative	2361	3431	4255	973		35	1372	235		3925	4469	1192		61	1398	231		740.566	2482.78	1192		61	349.5	165		313.666	1051.58	504.871		25.8365	148.03	69.8856		T	T-(S)
PF3D7_0623200	ferredoxin NADP reductase (FNR)	1116	591	397	126		5	138	26		1696	1462	470		13	247	50		320	812.222	470		13	61.75	35.7143		286.738	727.798	421.147		11.6487	55.3315	32.002		T	T-(S)
PF3D7_0623300	EGF-like membrane protein, putative	711	153	239	63		23	125	37		432	1046	341		86	159	64		81.5094	581.111	341		86	39.75	45.7143		114.641	817.315	479.606		120.956	55.9072	64.2958		T-(S)	R
PF3D7_0623400	RNA-binding protein mei2 homologue, putative	1284	28	50	27		8	71	29		71	88	62		12	84	44		13.3962	48.8889	62		12	21	31.4286		10.4332	38.0755	48.2866		9.34579	16.3551	24.4771		(T)-S	(T)-S
PF3D7_0623500	superoxide dismutase (SOD2)	801	165	390	98		35	209	58		414	1396	441		97	245	101		78.1132	775.556	441		97	61.25	72.1429		97.5196	968.234	550.562		121.099	76.4669	90.066		n.a.	n.a.		Not cell-cycle regulated
PF3D7_0623600	transcription or splicing factor-like protein, putative	1848	2880	5768	1264		12	201	57		3841	11585	1853		31	196	52		724.717	6436.11	1853		31	49	37.1429		392.163	3482.74	1002.71		16.7749	26.5152	20.0989		n.a.	n.a.		Not cell-cycle regulated
PF3D7_0623700	ATP dependent DEAD-box helicase, putative	3414	296	1357	495		22	506	111		239	895	311		12	426	79		45.0943	497.222	311		12	106.5	56.4286		13.2087	145.642	91.0955		3.51494	31.1951	16.5286		T-(S)	T-(S)
PF3D7_0623800	protein kinase, putative (TKL4)	7215	19827	3568	5918		107	918	1903		10884	1114	1431		36	843	841		2053.58	618.889	1431		36	210.75	600.714		284.627	85.7781	198.337		4.9896	29.21	83.2591		R	S
PF3D7_0623900	ribonuclease HII, putative	867	28	111	37		19	274	60		97	470	208		71	348	108		18.3019	261.111	208		71	87	77.1429		21.1094	301.166	239.908		81.8916	100.346	88.9768		n.a.	n.a.		Not cell-cycle regulated
PF3D7_0624000	hexokinase (HK)	1482	4275	6099	1097		2	555	170		2323	4087	1582		7	353	148		438.302	2270.56	1582		7	88.25	105.714		295.75	1532.09	1067.48		4.72335	59.5479	71.3322		T-(S)	(T)-S
PF3D7_0624100	conserved Plasmodium protein, unknown function	819	27	192	71		3	77	23		84	774	365		10	94	35		15.8491	430	365		10	23.5	25		19.3517	525.031	445.665		12.21	28.6935	30.525		T-(S)	(T)-S
PF3D7_0624200	conserved Plasmodium protein, unknown function	1026	102	604	230		44	668	216		317	2059	728		101	1276	390		59.8113	1143.89	728		101	319	278.571		58.2956	1114.9	709.552		98.4405	310.916	271.512		T-(S)	T-(S)
PF3D7_0624300	conserved Plasmodium protein, unknown function	558	7	27	11		14	3	8		34	155	94		54	5	16		6.41509	86.1111	94		54	1.25	11.4286		11.4966	154.321	168.459		96.7742	2.24014	20.4813		(T)-S	R
PF3D7_0624400	conserved Plasmodium protein, unknown function	1824	260	929	268		58	456	131		645	1546	574		45	1512	494		121.698	858.889	574		45	378	352.857		66.7205	470.882	314.693		24.6711	207.237	193.452		T-(S)	(T)-S
PF3D7_0624500	anaphase promoting complex subunit, putative	270	74	435	220		13	757	620		259	2069	1412		58	715	873		48.8679	1149.44	1412		58	178.75	623.571		180.992	4257.2	5229.63		214.815	662.037	2309.52		(T)-S	S
PF3D7_0624600	SNF2 helicase, putative (ISWI)	8160	9566	21117	11741		122	3359	2418		3128	7580	2834		46	2207	1102		590.189	4211.11	2834		46	551.75	787.143		72.327	516.068	347.304		5.63725	67.6164	96.4636		T-(S)	(T)-S
PF3D7_0624700	N-acetylglucosaminylphosphatidylinositol deacetylase, putative	744	22	135	17		16	163	49		78	522	73		33	213	87		14.717	290	73		33	53.25	62.1429		19.7809	389.785	98.1183		44.3548	71.5726	83.5253		n.a.	n.a.		Not cell-cycle regulated
PF3D7_0624800	conserved Plasmodium protein, unknown function	1875	11	2	23		9	0	2		5	1	16		9	0	0		0.943396	0.555556	16		9	0	0		0.503145	0.296296	8.53333		4.8	0	0		n.a.	n.a.		Not expressed >15% of median level
PF3D7_0624900	conserved Plasmodium protein, unknown function	1338	17	89	72		16	44	21		41	152	154		22	46	30		7.73585	84.4444	154		22	11.5	21.4286		5.78165	63.1124	115.097		16.4425	8.59492	16.0154		n.a.	n.a.		Not cell-cycle regulated
PF3D7_0625000.1	phosphatidic acid phosphatase (PAP)	1320	25	32	104		1	39	127		57	49	244		4	48	168		10.7547	27.2222	244		4	12	120		8.14751	20.6229	184.848		3.0303	9.09091	90.9091		S	S
PF3D7_0625000.2	phosphatidic acid phosphatase	1386	27	34	113		1	39	129		n.a.	n.a.	n.a.		n.a.	n.a.	n.a.		n.a.	n.a.	n.a.		n.a.	n.a.	n.a.		n.a.	n.a.	n.a.		n.a.	n.a.	n.a.		n.a.	n.a.		annotated alternative splice variant
PF3D7_0625100	sphingomyelin synthase, putative	1200	12	6	18		4	10	7		8	10	26		6	10	8		1.50943	5.55556	26		6	2.5	5.71429		1.25786	4.62963	21.6667		5	2.08333	4.7619		S	R-S
PF3D7_0625200	conserved Plasmodium protein, unknown function	1158	17	119	143		50	201	171		42	343	519		51	662	1004		7.92453	190.556	519		51	165.5	717.143		6.84329	164.556	448.187		44.0415	142.919	619.294		S	S
PF3D7_0625300	DNA polymerase 1, putative	4335	182	2855	1198		102	667	292		114	1666	548		39	841	260		21.5094	925.556	548		39	210.25	185.714		4.96181	213.508	126.413		8.99654	48.5006	42.8407		T-(S)	(T)-S
PF3D7_0625400	conserved Plasmodium protein, unknown function	1239	1306	211	476		14	43	89		2576	312	763		18	39	108		486.038	173.333	763		18	9.75	77.1429		392.282	139.898	615.819		14.5278	7.86925	62.2622		S	S
PF3D7_0625500	conserved Plasmodium membrane protein, unknown function	1014	100	130	42		24	168	55		334	374	111		27	506	220		63.0189	207.778	111		27	126.5	157.143		62.1488	204.909	109.467		26.6272	124.753	154.973		T-(S)	(T)-S
PF3D7_0625600	poly(A) polymerase PAP, putative	1896	5102	2751	837		17	97	51		8323	4356	1499		30	104	52		1570.38	2420	1499		30	26	37.1429		828.258	1276.37	790.612		15.8228	13.7131	19.5901		n.a.	n.a.		Not cell-cycle regulated
PF3D7_0625700	conserved Plasmodium protein, unknown function	297	40	119	27		0	31	3		204	981	308		2	43	5		38.4906	545	308		2	10.75	3.57143		129.598	1835.02	1037.04		6.73401	36.1953	12.025		T-(S)	T
PF3D7_0625800	conserved Plasmodium protein, unknown function	1929	145	151	40		1	13	6		173	105	25		1	12	5		32.6415	58.3333	25		1	3	3.57143		16.9215	30.2402	12.9601		0.518403	1.55521	1.85144		n.a.	n.a.		Not expressed >15% of median level
PF3D7_0625900	conserved Plasmodium protein, unknown function	981	11	8	15		11	6	0		42	30	65		18	14	1		7.92453	16.6667	65		18	3.5	0.714286		8.07801	16.9895	66.2589		18.3486	3.56779	0.72812		S	R
PF3D7_0626000	conserved Plasmodium protein, unknown function	5256	2278	2313	531		35	56	15		2437	1780	334		12	45	14		459.811	988.889	334		12	11.25	10		87.4831	188.145	63.5464		2.28311	2.14041	1.90259		n.a.	n.a.		Not expressed >15% of median level
PF3D7_0626100	oxidoreductase, short-chain dehydrogenase family, putative	1152	53	212	27		12	244	31		205	900	157		39	420	55		38.6792	500	157		39	105	39.2857		33.5757	434.028	136.285		33.8542	91.1458	34.1022		T	T
PF3D7_0626200	conserved Plasmodium protein, unknown function	1257	166	185	66		5	137	18		431	366	138		4	263	42		81.3208	203.333	138		4	65.75	30		64.6943	161.761	109.785		3.18218	52.3071	23.8663		T-(S)	T-(S)
PF3D7_0626300	3-oxoacyl-acyl-carrier protein synthase I/II (FabB/FabF)	1422	52	161	47		3	20	3		122	400	155		11	30	3		23.0189	222.222	155		11	7.5	2.14286		16.1877	156.274	109.001		7.73558	5.27426	1.50693		T-(S)	R
PF3D7_0626400	Sec14 domain containing protein	3480	170	1406	1319		90	523	418		178	1006	1151		62	452	377		33.5849	558.889	1151		62	113	269.286		9.65083	160.6	330.747		17.8161	32.4713	77.381		(T)-S	S
PF3D7_0626500	conserved Plasmodium protein, unknown function	2844	34	32	56		260	51	26		26	16	34		178	39	25		4.90566	8.88889	34		178	9.75	17.8571		1.72492	3.12549	11.955		62.5879	3.42827	6.27888		n.a.	n.a.		Not expressed >15% of median level
PF3D7_0626600	conserved Plasmodium protein, unknown function	438	47	37	4		0	6	4		183	284	31		2	10	7		34.5283	157.778	31		2	2.5	5		78.8317	360.223	70.7763		4.56621	5.70776	11.4155		T	S
PF3D7_0626700	conserved protein, unknown function	1119	366	265	69		0	114	11		912	1129	365		2	154	20		172.075	627.222	365		2	38.5	14.2857		153.776	560.52	326.184		1.78731	34.4057	12.7665		T-(S)	T-(S)
PF3D7_0626800	pyruvate kinase (PyrK)	1536	5129	10338	1412		4	5277	341		2497	8552	2245		11	1490	250		471.132	4751.11	2245		11	372.5	178.571		306.727	3093.17	1461.59		7.16146	242.513	116.257		T-(S)	T-(S)
PF3D7_0626900	mitochondrial ribosomal protein L46 precursor, putative	1119	24	151	59		4	407	80		43	402	167		9	816	170		8.11321	223.333	167		9	204	121.429		7.25041	199.583	149.24		8.0429	182.306	108.515		T-(S)	T-(S)
PF3D7_0627000	conserved Plasmodium protein, unknown function	333	25	9	6		14	4	4		150	47	74		28	5	11		28.3019	26.1111	74		28	1.25	7.85714		84.9907	78.4117	222.222		84.0841	3.75375	23.595		S	R
PF3D7_0627100	ankyrin-repeat protein, putative	5139	7680	8314	6006		20	410	356		15039	7572	4548		12	332	203		2837.55	4206.67	4548		12	83	145		552.159	818.577	884.997		2.33508	16.151	28.2156		n.a.	n.a.		Not cell-cycle regulated
PF3D7_0627200	myosin light chain, putative	420	18	6	8		8	35	8		91	13	96		36	46	14		17.1698	7.22222	96		36	11.5	10		40.8805	17.1958	228.571		85.7143	27.381	23.8095		S	R
PF3D7_0627300	c3h4-type ring finger protein, putative	1350	1902	5014	2434		6	1349	544		3274	6454	3985		14	1933	911		617.736	3585.56	3985		14	483.25	650.714		457.582	2655.97	2951.85		10.3704	357.963	482.011		(T)-S	(T)-S
PF3D7_0627400	mitochondrial import inner membrane translocase subunit, putative	582	124	87	11		1	92	23		557	548	83		5	129	40		105.094	304.444	83		5	32.25	28.5714		180.574	523.1	142.612		8.59107	55.4124	49.0918		T	(T)-S
PF3D7_0627500	4-methyl-5(B-hydroxyethyl)-thiazol monophosphate biosynthesis enzyme	570	596	439	58		0	1969	129		740	1545	353		2	981	181		139.623	858.333	353		2	245.25	129.286		244.952	1505.85	619.298		3.50877	430.263	226.817		T	T-(S)
PF3D7_0627600	conserved Plasmodium protein, unknown function	1185	119	75	16		21	144	14		204	109	17		25	128	16		38.4906	60.5556	17		25	32	11.4286		32.4815	51.1017	14.346		21.097	27.0042	9.64436		T	T
PF3D7_0627700	transportin	3444	5759	15800	4970		9	160	112		10864	14977	4548		6	109	84		2049.81	8320.56	4548		6	27.25	60		595.183	2415.96	1320.56		1.74216	7.91231	17.4216		T-(S)	S
PF3D7_0627800	acetyl-CoA synthetase, putative	2994	2423	7221	2578		12	186	91		1801	6459	2185		16	108	52		339.811	3588.33	2185		16	27	37.1429		113.497	1198.51	729.793		5.34402	9.01804	12.4058		T-(S)	(T)-S
PF3D7_0627900	conserved Plasmodium protein, unknown function	876	377	309	110		4	15	0		1083	1117	464		10	20	1		204.34	620.556	464		10	5	0.714286		233.264	708.397	529.68		11.4155	5.70776	0.815395		T-(S)	R
PF3D7_0628000	6-pyruvoyltetrahydropterin synthase (PTPS)	522	42	136	27		4	37	4		128	672	151		14	46	5		24.1509	373.333	151		14	11.5	3.57143		46.2662	715.198	289.272		26.8199	22.0307	6.84182		T-(S)	R
PF3D7_0628100	HECT-domain (ubiquitin-transferase), putative	30864	2436	999	24814		161	18	507		1045	366	7497		66	16	211		197.17	203.333	7497		66	4	150.714		6.38834	6.58804	242.904		2.13841	0.129601	4.88317		S	S
PF3D7_0628200	protein kinase PK4 (PK4)	9219	4248	8978	3465		65	1770	1119		2074	3853	1025		18	1537	452		391.321	2140.56	1025		18	384.25	322.857		42.4472	232.19	111.183		1.95249	41.6802	35.0208		T-(S)	T-(S)
PF3D7_0628300	choline/ethanolaminephosphotransferase, putative (CEPT)	1176	4216	2687	6838		36	899	3505		5653	3543	11810		115	1178	4368		1066.6	1968.33	11810		115	294.5	3120		906.976	1673.75	10042.5		97.7891	250.425	2653.06		S	S
PF3D7_0628400	conserved Plasmodium membrane protein, unknown function	1020	6	3	4		55	7	23		14	15	22		125	14	46		2.64151	8.33333	22		125	3.5	32.8571		2.58972	8.16993	21.5686		122.549	3.43137	32.2129		S	R
PF3D7_0628500	conserved Plasmodium protein, unknown function	951	235	166	66		0	32	10		735	367	143		2	50	19		138.679	203.889	143		2	12.5	13.5714		145.825	214.394	150.368		2.10305	13.1441	14.2707		n.a.	n.a.		Not cell-cycle regulated
PF3D7_0628600	conserved Plasmodium protein, unknown function	1158	306	404	73		14	141	22		943	1313	265		24	277	42		177.925	729.444	265		24	69.25	30		153.648	629.917	228.843		20.7254	59.8014	25.9067		T	T
PF3D7_0628700	conserved Plasmodium protein, unknown function	1722	169	993	223		54	644	85		375	1625	439		42	2661	222		70.7547	902.778	439		42	665.25	158.571		41.0887	524.261	254.936		24.3902	386.324	92.0856		T-(S)	T
PF3D7_0628800	glutamyl-tRNA(Gln) amidotransferase subunit B, putative	2649	101	1684	277		4	64	9		114	1360	157		3	43	5		21.5094	755.556	157		3	10.75	3.57143		8.11983	285.223	59.2676		1.1325	4.05814	1.34822		T	T
PF3D7_0628900	RAP protein, putative	4329	96	1482	224		50	288	44		59	660	69		17	230	27		11.1321	366.667	69		17	57.5	19.2857		2.57151	84.7001	15.939		3.927	13.2825	4.455		T	T
PF3D7_0629000	conserved protein, unknown function	876	10	127	39		7	83	8		20	337	117		7	141	22		3.77358	187.222	117		7	35.25	15.7143		4.30775	213.724	133.562		7.99087	40.2397	17.9387		T-(S)	T-(S)
PF3D7_0629100	nicotinate phosphoribosyltransferase, putative	1998	543	2827	451		13	97	20		629	3603	541		17	89	18		118.679	2001.67	541		17	22.25	12.8571		59.399	1001.84	270.771		8.50851	11.1361	6.43501		n.a.	n.a.		Not cell-cycle regulated
PF3D7_0629200	DnaJ protein, putative	1143	2100	3734	866		6	1413	292		5328	8568	2545		16	2437	606		1005.28	4760	2545		16	609.25	432.857		879.513	4164.48	2226.6		13.9983	533.027	378.703		T-(S)	T-(S)
PF3D7_0629300	phosphatidylcholine-sterol acyltransferase precursor, putative (PL)	2592	254	52	1372		22	16	184		207	37	1015		43	10	126		39.0566	20.5556	1015		43	2.5	90		15.0681	7.93038	391.59		16.5895	0.964506	34.7222		S	R-S
PF3D7_0629400	RNA binding protein, putative	2343	113	2134	406		17	257	47		180	2726	455		15	274	51		33.9623	1514.44	455		15	68.5	36.4286		14.4952	646.37	194.195		6.40205	29.236	15.5478		T	T-(S)
PF3D7_0629500	amino acid transporter, putative	1821	2053	2442	712		65	703	237		3717	3696	1205		97	757	270		701.321	2053.33	1205		97	189.25	192.857		385.129	1127.59	661.724		53.2674	103.926	105.907		n.a.	n.a.		Not cell-cycle regulated
PF3D7_0629600	conserved Plasmodium protein, unknown function	780	468	153	36		14	125	30		1158	386	96		20	137	51		218.491	214.444	96		20	34.25	36.4286		280.116	274.929	123.077		25.641	43.9103	46.7033		n.a.	n.a.		Not cell-cycle regulated
PF3D7_0629700	SET domain protein, putative (SET1)	20262	4554	18090	4695		306	1390	686		2302	10111	1379		101	1493	381		434.34	5617.22	1379		101	373.25	272.143		21.4362	277.229	68.0584		4.9847	18.4212	13.4312		T	T-(S)
PF3D7_0629800	cullin-like protein, putative	3390	2041	1545	550		33	521	153		2298	1097	354		19	436	112		433.585	609.444	354		19	109	80		127.901	179.777	104.425		5.60472	32.1534	23.5988		n.a.	n.a.		Not cell-cycle regulated
PF3D7_0629900	sec14-like cytosolic factor or phosphatidylinositol/phosphatidylcholine transfer protein, putative	987	574	152	53		15	76	25		1470	668	277		44	118	43		277.358	371.111	277		44	29.5	30.7143		281.012	375.999	280.648		44.5795	29.8886	31.1188		n.a.	n.a.		Not cell-cycle regulated
PF3D7_0630000	CPW-WPC family protein	843	6	7	14		15	0	0		21	34	87		44	0	1		3.96226	18.8889	87		44	0	0.714286		4.70019	22.4067	103.203		52.1945	0	0.847314		S	R
PF3D7_0630100	conserved Plasmodium protein, unknown function	2034	92	111	215		39	16	62		112	74	201		25	15	64		21.1321	41.1111	201		25	3.75	45.7143		10.3894	20.212	98.8201		12.2911	1.84366	22.4751		S	R-S
PF3D7_0630200	secreted ookinete protein, putative (PSOP6)	408	3	1	8		1	0	2		n.a.	n.a.	n.a.		n.a.	n.a.	n.a.		n.a.	n.a.	n.a.		n.a.	n.a.	n.a.		n.a.	n.a.	n.a.		n.a.	n.a.	n.a.		n.a.	n.a.		Not expressed >4 reads per gene
PF3D7_0630300	DNA polymerase epsilon, catalytic subunit a, putative	8724	192	5026	1207		151	57	25		56	1524	282		38	43	13		10.566	846.667	282		38	10.75	9.28571		1.21115	97.0503	32.3246		4.3558	1.23223	1.06439		T-(S)	R
PF3D7_0630400	conserved Plasmodium protein, unknown function	1170	84	64	383		2	27	67		160	52	595		3	23	86		30.1887	28.8889	595		3	5.75	61.4286		25.8023	24.6914	508.547		2.5641	4.91453	52.5031		S	S
PF3D7_0630500	microtubule-associated protein ytm1 homologue, putative	1497	762	1066	182		3	154	11		1701	1745	284		4	163	12		320.943	969.444	284		4	40.75	8.57143		214.391	647.591	189.713		2.67201	27.2211	5.72574		T	T
PF3D7_0630600	conserved Plasmodium protein, unknown function	2808	211	812	513		4	105	61		157	596	338		3	62	35		29.6226	331.111	338		3	15.5	25		10.5494	117.917	120.37		1.06838	5.51994	8.90313		(T)-S	(T)-S
PF3D7_0630700	conserved Plasmodium protein, unknown function	1974	69	88	64		19	79	55		106	83	70		13	91	122		20	46.1111	70		13	22.75	87.1429		10.1317	23.3592	35.461		6.58561	11.5248	44.1453		(T)-S	S
PF3D7_0630800	conserved Plasmodium protein, unknown function	1176	17	16	43		48	160	93		29	24	88		67	178	117		5.4717	13.3333	88		67	44.5	83.5714		4.6528	11.3379	74.8299		56.9728	37.8401	71.0641		n.a.	n.a.		Not cell-cycle regulated
PF3D7_0630900	DEAD/DEAH box ATP-dependent RNA helicase (Has1p)	1806	513	300	73		23	744	66		735	493	91		39	962	66		138.679	273.889	91		39	240.5	47.1429		76.7881	151.655	50.3876		21.5947	133.167	26.1035		T	T
PF3D7_0631000	Tetratricopeptide repeat protein, putative	858	26	42	74		0	45	74		103	140	282		1	66	143		19.434	77.7778	282		1	16.5	102.143		22.6503	90.6501	328.671		1.1655	19.2308	119.048		S	S
PF3D7_0631100	Plasmodium exported protein (PHISTb), unknown function	1401	6	2	2		27	12	4		11	4	4		47	12	4		2.07547	2.22222	4		47	3	2.85714		1.48142	1.58617	2.8551		33.5475	2.14133	2.03936		n.a.	n.a.		Not expressed >15% of median level
PF3D7_0631200	erythrocyte membrane protein 1 (PfEMP1), pseudogene (VAR pseudogene)	1545	41	2	0		0	2	0		n.a.	n.a.	n.a.		n.a.	n.a.	n.a.		n.a.	n.a.	n.a.		n.a.	n.a.	n.a.		n.a.	n.a.	n.a.		n.a.	n.a.	n.a.		n.a.	n.a.		Not expressed >4 reads per gene
PF3D7_0631300	RESA-like protein	849	0	0	0		0	0	0		n.a.	n.a.	n.a.		n.a.	n.a.	n.a.		n.a.	n.a.	n.a.		n.a.	n.a.	n.a.		n.a.	n.a.	n.a.		n.a.	n.a.	n.a.		n.a.	n.a.		Not expressed >4 reads per gene
PF3D7_0631400	Pfmc-2TM Maurer's cleft two transmembrane protein (MC-2TM)	696	0	42	2		2	9	2		10	165	10		7	13	6		1.88679	91.6667	10		7	3.25	4.28571		2.71091	131.705	14.3678		10.0575	4.66954	6.15764		T	R
PF3D7_0631500	Plasmodium exported protein (hyp4), unknown function	693	15	0	0		0	0	0		n.a.	n.a.	n.a.		n.a.	n.a.	n.a.		n.a.	n.a.	n.a.		n.a.	n.a.	n.a.		n.a.	n.a.	n.a.		n.a.	n.a.	n.a.		n.a.	n.a.		Not expressed >4 reads per gene
PF3D7_0631600	Plasmodium exported protein (hyp5), unknown function	930	0	0	0		0	0	0		n.a.	n.a.	n.a.		n.a.	n.a.	n.a.		n.a.	n.a.	n.a.		n.a.	n.a.	n.a.		n.a.	n.a.	n.a.		n.a.	n.a.	n.a.		n.a.	n.a.		Not expressed >4 reads per gene
PF3D7_0631700	rifin, pseudogene	1083	0	0	0		0	0	0		n.a.	n.a.	n.a.		n.a.	n.a.	n.a.		n.a.	n.a.	n.a.		n.a.	n.a.	n.a.		n.a.	n.a.	n.a.		n.a.	n.a.	n.a.		n.a.	n.a.		Not expressed >4 reads per gene
PF3D7_0631800	rifin (RIF)	1029	4	0	0		0	0	0		n.a.	n.a.	n.a.		n.a.	n.a.	n.a.		n.a.	n.a.	n.a.		n.a.	n.a.	n.a.		n.a.	n.a.	n.a.		n.a.	n.a.	n.a.		n.a.	n.a.		Not expressed >4 reads per gene
PF3D7_0631900	stevor (stevor)	912	0	25	2		0	11	0		4	132	25		2	32	1		0.754717	73.3333	25		2	8	0.714286		0.827541	80.4094	27.4123		2.19298	8.77193	0.783208		T-(S)	T
PF3D7_0632000	rifin (RIF)	1113	0	0	0		5	0	0		n.a.	n.a.	n.a.		n.a.	n.a.	n.a.		n.a.	n.a.	n.a.		n.a.	n.a.	n.a.		n.a.	n.a.	n.a.		n.a.	n.a.	n.a.		n.a.	n.a.		Not expressed >4 reads per gene
PF3D7_0632100	rifin (RIF)	972	2	0	0		0	0	0		n.a.	n.a.	n.a.		n.a.	n.a.	n.a.		n.a.	n.a.	n.a.		n.a.	n.a.	n.a.		n.a.	n.a.	n.a.		n.a.	n.a.	n.a.		n.a.	n.a.		Not expressed >4 reads per gene
PF3D7_0632200	rifin (RIF)	1134	5	0	2		5	0	0		13	3	23		19	0	2		2.45283	1.66667	23		19	0	1.42857		2.16299	1.46972	20.2822		16.7549	0	1.25976		S	R
PF3D7_0632300	rifin (RIF)	1080	6	2	0		0	0	0		n.a.	n.a.	n.a.		n.a.	n.a.	n.a.		n.a.	n.a.	n.a.		n.a.	n.a.	n.a.		n.a.	n.a.	n.a.		n.a.	n.a.	n.a.		n.a.	n.a.		Not expressed >4 reads per gene
PF3D7_0632400	rifin (RIF)	1134	41	16	8		0	12	0		120	103	59		2	42	2		22.6415	57.2222	59		2	10.5	1.42857		19.9661	50.4605	52.0282		1.76367	9.25926	1.25976		(T)-S	T
PF3D7_0632500	erythrocyte membrane protein 1, PfEMP1 (VAR)	11865	8776	860	443		52	78	24		1083	318	148		40	72	16		204.34	176.667	148		40	18	11.4286		17.222	14.8897	12.4737		3.37126	1.51707	0.963217		n.a.	n.a.		Not expressed >15% of median level
PF3D7_0632600	rifin, pseudogene (RIF pseudogene)	1050	214	16	9		0	0	0		n.a.	n.a.	n.a.		n.a.	n.a.	n.a.		n.a.	n.a.	n.a.		n.a.	n.a.	n.a.		n.a.	n.a.	n.a.		n.a.	n.a.	n.a.		n.a.	n.a.		Not expressed >4 reads per gene
PF3D7_0632700	rifin (RIF)	1131	74	40	23		2	2	2		n.a.	n.a.	n.a.		n.a.	n.a.	n.a.		n.a.	n.a.	n.a.		n.a.	n.a.	n.a.		n.a.	n.a.	n.a.		n.a.	n.a.	n.a.		n.a.	n.a.		Not expressed >4 reads per gene
PF3D7_0632800	erythrocyte membrane protein 1, PfEMP1 (VAR)	6717	4261	372	195		37	89	15		566	195	74		25	81	10		106.792	108.333	74		25	20.25	7.14286		15.8988	16.1282	11.0168		3.7219	3.01474	1.0634		n.a.	n.a.		Not expressed >15% of median level
PF3D7_0700100	erythrocyte membrane protein 1, PfEMP1 (VAR)	6861	933	87	36		33	2	6		98	47	20		20	3	4		18.4906	26.1111	20		20	0.75	2.85714		2.69502	3.80573	2.91503		2.91503	0.109314	0.416432		n.a.	n.a.		Not expressed >15% of median level
PF3D7_0700200	rifin (RIF)	972	8	4	2		0	4	2		n.a.	n.a.	n.a.		n.a.	n.a.	n.a.		n.a.	n.a.	n.a.		n.a.	n.a.	n.a.		n.a.	n.a.	n.a.		n.a.	n.a.	n.a.		n.a.	n.a.		Not expressed >4 reads per gene
PF3D7_0700300	rifin (RIF)	951	2	0	0		0	0	0		n.a.	n.a.	n.a.		n.a.	n.a.	n.a.		n.a.	n.a.	n.a.		n.a.	n.a.	n.a.		n.a.	n.a.	n.a.		n.a.	n.a.	n.a.		n.a.	n.a.		Not expressed >4 reads per gene
PF3D7_0700400	stevor	903	0	2	4		3	0	0		n.a.	n.a.	n.a.		n.a.	n.a.	n.a.		n.a.	n.a.	n.a.		n.a.	n.a.	n.a.		n.a.	n.a.	n.a.		n.a.	n.a.	n.a.		n.a.	n.a.		Not expressed >4 reads per gene
PF3D7_0700500	rifin (RIF)	1074	6	8	0		3	0	0		n.a.	n.a.	n.a.		n.a.	n.a.	n.a.		n.a.	n.a.	n.a.		n.a.	n.a.	n.a.		n.a.	n.a.	n.a.		n.a.	n.a.	n.a.		n.a.	n.a.		Not expressed >4 reads per gene
PF3D7_0700600	Plasmodium exported protein, unknown function, pseudogene	870	0	0	0		0	0	0		n.a.	n.a.	n.a.		n.a.	n.a.	n.a.		n.a.	n.a.	n.a.		n.a.	n.a.	n.a.		n.a.	n.a.	n.a.		n.a.	n.a.	n.a.		n.a.	n.a.		Not expressed >4 reads per gene
PF3D7_0700700	stevor, pseudogene	864	0	2	0		12	2	0		n.a.	n.a.	n.a.		n.a.	n.a.	n.a.		n.a.	n.a.	n.a.		n.a.	n.a.	n.a.		n.a.	n.a.	n.a.		n.a.	n.a.	n.a.		n.a.	n.a.		Not expressed >4 reads per gene
PF3D7_0700800	Pfmc-2TM Maurer's cleft two transmembrane protein (MC-2TM)	696	8	374	10		28	254	2		37	1413	48		43	414	6		6.98113	785	48		43	103.5	4.28571		10.0304	1127.87	68.9655		61.7816	148.707	6.15764		T	T
PF3D7_0700900	RESA-like protein, pseudogene	1053	2	0	0		5	0	0		n.a.	n.a.	n.a.		n.a.	n.a.	n.a.		n.a.	n.a.	n.a.		n.a.	n.a.	n.a.		n.a.	n.a.	n.a.		n.a.	n.a.	n.a.		n.a.	n.a.		Not expressed >4 reads per gene
PF3D7_0701000	erythrocyte membrane protein 1 (PfEMP1), pseudogene	1548	1	2	0		0	0	0		n.a.	n.a.	n.a.		n.a.	n.a.	n.a.		n.a.	n.a.	n.a.		n.a.	n.a.	n.a.		n.a.	n.a.	n.a.		n.a.	n.a.	n.a.		n.a.	n.a.		Not expressed >4 reads per gene
PF3D7_0701100	rifin (RIF)	990	94	3	10		9	14	10		217	19	65		30	49	27		40.9434	10.5556	65		30	12.25	19.2857		41.357	10.6622	65.6566		30.303	12.3737	19.4805		S	R
PF3D7_0701200	rifin, pseudogene (RIF)	924	6	2	0		0	0	0		n.a.	n.a.	n.a.		n.a.	n.a.	n.a.		n.a.	n.a.	n.a.		n.a.	n.a.	n.a.		n.a.	n.a.	n.a.		n.a.	n.a.	n.a.		n.a.	n.a.		Not expressed >4 reads per gene
PF3D7_0701300	rifin, pseudogene	1083	0	0	0		0	0	0		n.a.	n.a.	n.a.		n.a.	n.a.	n.a.		n.a.	n.a.	n.a.		n.a.	n.a.	n.a.		n.a.	n.a.	n.a.		n.a.	n.a.	n.a.		n.a.	n.a.		Not expressed >4 reads per gene
PF3D7_0701400	Plasmodium exported protein (hyp5), unknown function, pseudogene	927	0	0	0		6	0	0		n.a.	n.a.	n.a.		n.a.	n.a.	n.a.		n.a.	n.a.	n.a.		n.a.	n.a.	n.a.		n.a.	n.a.	n.a.		n.a.	n.a.	n.a.		n.a.	n.a.		Not expressed >4 reads per gene
PF3D7_0701500	Plasmodium exported protein (hyp4), unknown function	693	0	0	0		0	0	0		n.a.	n.a.	n.a.		n.a.	n.a.	n.a.		n.a.	n.a.	n.a.		n.a.	n.a.	n.a.		n.a.	n.a.	n.a.		n.a.	n.a.	n.a.		n.a.	n.a.		Not expressed >4 reads per gene
PF3D7_0701600	Pfmc-2TM Maurer's cleft two transmembrane protein (MC-2TM)	708	6	156	10		32	88	0		16	518	49		47	119	1		3.01887	287.778	49		47	29.75	0.714286		4.26394	406.466	69.209		66.3842	42.0198	1.00888		T	R
PF3D7_0701700	RESA-like protein	849	0	0	0		0	0	0		n.a.	n.a.	n.a.		n.a.	n.a.	n.a.		n.a.	n.a.	n.a.		n.a.	n.a.	n.a.		n.a.	n.a.	n.a.		n.a.	n.a.	n.a.		n.a.	n.a.		Not expressed >4 reads per gene
PF3D7_0701800	rifin (RIF)	996	16	0	0		2	0	0		n.a.	n.a.	n.a.		n.a.	n.a.	n.a.		n.a.	n.a.	n.a.		n.a.	n.a.	n.a.		n.a.	n.a.	n.a.		n.a.	n.a.	n.a.		n.a.	n.a.		Not expressed >4 reads per gene
PF3D7_0701900	Plasmodium exported protein, unknown function	2895	2373	69	1072		58	70	1538		1733	39	991		81	31	1017		326.981	21.6667	991		81	7.75	726.429		112.947	7.48417	342.314		27.9793	2.67703	250.925		S	S
PF3D7_0702000	Plasmodium exported protein (hyp12), unknown function	738	3901	60	980		16	26	148		6537	320	2807		35	42	224		1233.4	177.778	2807		35	10.5	160		1671.27	240.891	3803.52		47.4255	14.2276	216.802		S	S
PF3D7_0702100	Plasmodium exported protein (PHISTb), unknown function, pseudogene	2016	1295	52	913		27	11	207		1339	90	1148		39	14	213		252.642	50	1148		39	3.5	152.143		125.318	24.8016	569.444		19.3452	1.73611	75.4677		S	S
PF3D7_0702200	lysophospholipase, putative	1275	669	40	353		6	23	191		1078	100	701		14	26	249		203.396	55.5556	701		14	6.5	177.857		159.526	43.573	549.804		10.9804	5.09804	139.496		S	S
PF3D7_0702300	sporozoite threonine and asparagine-rich protein (STARP)	1785	7621	183	894		14	49	63		29359	210	1487		16	54	71		5539.43	116.667	1487		16	13.5	50.7143		3103.32	65.3595	833.053		8.96359	7.56303	28.4114		R	S
PF3D7_0702400	conserved Plasmodium protein, unknown function	372	9286	4473	894		1	986	68		7805	8349	3994		8	813	154		1472.64	4638.33	3994		8	203.25	110		3958.71	12468.6	10736.6		21.5054	546.371	295.699		T-(S)	T-(S)
PF3D7_0702500	Plasmodium exported protein, unknown function	762	2592	897	83		19	1222	142		1695	2122	381		59	655	174		319.811	1178.89	381		59	163.75	124.286		419.7	1547.1	500		77.4278	214.895	163.105		T	T-(S)
PF3D7_0702600	chitinase precursor fragment, truncated	264	3	1	1		17	3	10		n.a.	n.a.	n.a.		n.a.	n.a.	n.a.		n.a.	n.a.	n.a.		n.a.	n.a.	n.a.		n.a.	n.a.	n.a.		n.a.	n.a.	n.a.		n.a.	n.a.		Not expressed >4 reads per gene
PF3D7_0702700	unspecified product	n.a.	0	0	0		0	0	0		n.a.	n.a.	n.a.		n.a.	n.a.	n.a.		n.a.	n.a.	n.a.		n.a.	n.a.	n.a.		n.a.	n.a.	n.a.		n.a.	n.a.	n.a.		n.a.	n.a.		tRNA
PF3D7_0702800	unspecified product	n.a.	0	0	0		0	0	0		n.a.	n.a.	n.a.		n.a.	n.a.	n.a.		n.a.	n.a.	n.a.		n.a.	n.a.	n.a.		n.a.	n.a.	n.a.		n.a.	n.a.	n.a.		n.a.	n.a.		tRNA
PF3D7_0702900	centrin, putative	324	20	12	12		13	279	72		102	64	115		41	530	187		19.2453	35.5556	115		41	132.5	133.571		59.399	109.739	354.938		126.543	408.951	412.257		S	(T)-S
PF3D7_0703000	conserved Plasmodium protein, unknown function	5532	278	650	212		16	12	8		179	305	89		1	11	7		33.7736	169.444	89		1	2.75	5		6.10513	30.6299	16.0882		0.180766	0.497108	0.903832		n.a.	n.a.		Not expressed >15% of median level
PF3D7_0703100	conserved Plasmodium protein, unknown function	543	74	32	6		9	78	14		238	57	14		14	94	25		44.9057	31.6667	14		14	23.5	17.8571		82.6992	58.318	25.7827		25.7827	43.2781	32.8861		n.a.	n.a.		Not cell-cycle regulated
PF3D7_0703200	conserved Plasmodium protein, unknown function	4623	574	6563	2579		22	1065	735		384	6210	1450		13	955	400		72.4528	3450	1450		13	238.75	285.714		15.6723	746.269	313.649		2.81203	51.644	61.8028		T-(S)	(T)-S
PF3D7_0703300	conserved Plasmodium protein, unknown function	441	48	109	32		0	266	36		188	965	370		2	447	74		35.4717	536.111	370		2	111.75	52.8571		80.4347	1215.67	839.002		4.53515	253.401	119.857		T-(S)	T-(S)
PF3D7_0703400	conserved Plasmodium protein, unknown function	2463	314	503	61		16	100	22		355	395	50		12	70	19		66.9811	219.444	50		12	17.5	13.5714		27.1949	89.0964	20.3004		4.87211	7.10516	5.51012		n.a.	n.a.		Not cell-cycle regulated
PF3D7_0703500	erythrocyte membrane-associated antigen	6900	11777	14179	3559		15	548	138		7536	6090	993		4	363	70		1421.89	3383.33	993		4	90.75	50		206.071	490.338	143.913		0.57971	13.1522	7.24638		T	T-(S)
PF3D7_0703600	conserved Plasmodium protein, unknown function	789	36	124	175		19	243	444		98	532	752		53	291	650		18.4906	295.556	752		53	72.75	464.286		23.4354	374.595	953.105		67.1736	92.2053	588.448		S	S
PF3D7_0703700	conserved Plasmodium protein, unknown function	750	700	391	90		8	1084	125		1641	1339	347		19	1594	225		309.623	743.889	347		19	398.5	160.714		412.83	991.852	462.667		25.3333	531.333	214.286		T	T-(S)
PF3D7_0703800	conserved Plasmodium protein, unknown function	3177	78	34	53		60	7	10		49	15	27		33	2	4		9.24528	8.33333	27		33	0.5	2.85714		2.91007	2.62302	8.49858		10.3872	0.157381	0.899321		n.a.	n.a.		Not expressed >15% of median level
PF3D7_0703900	conserved Plasmodium membrane protein, unknown function	13077	1618	1293	192		82	290	67		959	485	76		16	388	65		180.943	269.444	76		16	97	46.4286		13.8368	20.6045	5.81173		1.22352	7.4176	3.5504		T	T-(S)
PF3D7_0704000	conserved Plasmodium membrane protein, unknown function	9807	652	1578	324		50	203	41		521	590	132		8	237	40		98.3019	327.778	132		8	59.25	28.5714		10.0236	33.4228	13.4598		0.815744	6.0416	2.91337		T	T-(S)
PF3D7_0704100	conserved Plasmodium membrane protein, unknown function	10680	873	2948	6973		296	244	690		431	881	2251		81	181	482		81.3208	489.444	2251		81	45.25	344.286		7.6143	45.8281	210.768		7.58427	4.23689	32.2365		S	S
PF3D7_0704200	tRNA m5C-methyltransferase, putative	3582	302	419	75		10	170	22		182	113	22		3	100	10		34.3396	62.7778	22		3	25	7.14286		9.58672	17.5259	6.14182		0.837521	6.97934	1.9941		n.a.	n.a.		Not expressed >15% of median level
PF3D7_0704300	conserved Plasmodium membrane protein, unknown function	5559	526	5007	3724		179	4391	3712		256	1513	781		60	6350	3117		48.3019	840.556	781		60	1587.5	2226.43		8.68895	151.206	140.493		10.7933	285.573	400.509		(T)-S	(T)-S
PF3D7_0704400	phosphoinositide-binding protein, putative	3033	252	915	535		2	90	40		249	600	439		2	56	26		46.9811	333.333	439		2	14	18.5714		15.49	109.902	144.741		0.659413	4.61589	6.12312		(T)-S	(T)-S
PF3D7_0704500	serine/threonine protein kinase, putative	4812	385	1013	4270		45	273	869		241	324	2608		16	215	1101		45.4717	180	2608		16	53.75	786.429		9.44965	37.4065	541.978		3.32502	11.17	163.431		S	S
PF3D7_0704600	ubiquitin transferase, putative	11682	7328	15763	6334		281	2543	1565		3779	6572	1775		78	3407	604		713.019	3651.11	1775		78	851.75	431.429		61.0357	312.542	151.943		6.67694	72.9113	36.9311		T-(S)	T-(S)
PF3D7_0704700	conserved Plasmodium membrane protein, unknown function	4014	576	770	474		89	420	194		556	311	295		36	775	301		104.906	172.778	295		36	193.75	215		26.1349	43.0438	73.4928		8.96861	48.2686	53.5625		S	(T)-S
PF3D7_0704800	conserved Plasmodium protein, unknown function	3894	220	938	1642		48	34	160		134	365	901		28	18	90		25.283	202.778	901		28	4.5	64.2857		6.49281	52.0744	231.382		7.19055	1.15562	16.5089		S	S
PF3D7_0704900	peptide chain release factor, putative	1119	21	201	57		2	395	154		72	848	243		7	755	333		13.5849	471.111	243		7	188.75	237.857		12.1402	421.011	217.158		6.25559	168.677	212.562		T-(S)	(T)-S
PF3D7_0705000	methyltransferase, putative	3642	1998	2020	633		58	1248	363		1575	1191	269		22	1303	224		297.17	661.667	269		22	325.75	160		81.5952	181.677	73.8605		6.04064	89.4426	43.9319		T	T-(S)
PF3D7_0705100	conserved Plasmodium protein, unknown function	2970	323	626	1828		19	39	137		259	264	1422		10	15	98		48.8679	146.667	1422		10	3.75	70		16.4538	49.3827	478.788		3.367	1.26263	23.569		S	S
PF3D7_0705200	conserved Plasmodium protein, unknown function	4599	47	689	165		71	39	4		26	262	74		29	26	2		4.90566	145.556	74		29	6.5	1.42857		1.06668	31.6494	16.0905		6.30572	1.41335	0.310627		T-(S)	R
PF3D7_0705300	origin recognition complex subunit 2, putative (ORC2)	2478	22	288	188		101	1373	886		31	304	233		91	2047	1135		5.84906	168.889	233		91	511.75	810.714		2.36039	68.1553	94.0274		36.7232	206.517	327.165		(T)-S	(T)-S
PF3D7_0705400	minchromosome maintenance (MCM) complex subunit, putative (MCM7)	2466	408	7230	2480		4	455	283		507	7563	3005		9	480	287		95.6604	4201.67	3005		9	120	205		38.7917	1703.84	1218.57		3.64964	48.6618	83.1306		T-(S)	(T)-S
PF3D7_0705500	inositol-phosphate phosphatase, putative	8445	5714	4626	6256		36	715	1212		4622	1550	2958		11	602	499		872.075	861.111	2958		11	150.5	356.429		103.265	101.967	350.266		1.30255	17.8212	42.2059		S	S
PF3D7_0705600	RNA helicase, putative	3399	254	394	96		61	403	71		198	164	48		34	327	44		37.3585	91.1111	48		34	81.75	31.4286		10.991	26.8053	14.1218		10.0029	24.0512	9.24642		T	T
PF3D7_0705700	40S ribosomal protein S29, putative	165	372	84	23		3	738	60		695	774	331		18	680	141		131.132	430	331		18	170	100.714		794.74	2606.06	2006.06		109.091	1030.3	610.39		T-(S)	T-(S)
PF3D7_0705800	cysteine-rich secretory protein, putative	582	61	11	2		10	90	5		240	37	14		25	124	8		45.283	20.5556	14		25	31	5.71429		77.8059	35.3188	24.055		42.9553	53.2646	9.81836		R	T
PF3D7_0705900	ATP synthase subunit C, putative	501	327	603	153		9	1107	254		1205	2496	849		32	1520	441		227.358	1386.67	849		32	380	315		453.809	2767.8	1694.61		63.8723	758.483	628.743		T-(S)	T-(S)
PF3D7_0706000	conserved Plasmodium protein, unknown function	3690	5591	5647	1792		33	383	176		10864	4412	1009		11	361	125		2049.81	2451.11	1009		11	90.25	89.2857		555.504	664.258	273.442		2.98103	24.458	24.1967		T	(T)-S
PF3D7_0706100	conserved Plasmodium protein, unknown function	4590	176	1837	885		51	93	58		110	885	382		17	50	32		20.7547	491.667	382		17	12.5	22.8571		4.52172	107.117	83.2244		3.7037	2.72331	4.97977		n.a.	n.a.		Not cell-cycle regulated
PF3D7_0706200	conserved Plasmodium protein, unknown function	234	14	56	27		3	32	12		74	485	316		13	47	23		13.9623	269.444	316		13	11.75	16.4286		59.6678	1151.47	1350.43		55.5556	50.2137	70.2076		n.a.	n.a.		Not cell-cycle regulated
PF3D7_0706300	conserved Plasmodium protein, unknown function	357	404	38	412		27	114	477		1616	200	1855		47	149	1232		304.906	111.111	1855		47	37.25	880		854.077	311.236	5196.08		131.653	104.342	2464.99		S	S
PF3D7_0706400	ribosomal protein, L37e, putative	279	5477	2974	613		16	3355	540		4622	6572	2656		67	1907	745		872.075	3651.11	2656		67	476.75	532.143		3125.72	13086.4	9519.71		240.143	1708.78	1907.32		T-(S)	(T)-S
PF3D7_0706500	conserved Plasmodium protein, unknown function	5121	4565	4579	1578		96	2632	1224		4618	3180	840		44	4093	1301		871.321	1766.67	840		44	1023.25	929.286		170.147	344.985	164.03		8.59207	199.814	181.466		T	(T)-S
PF3D7_0706600	conserved Plasmodium protein, unknown function	2034	39	286	27		43	143	13		49	317	19		29	225	22		9.24528	176.111	19		29	56.25	15.7143		4.54537	86.5836	9.3412		14.2576	27.6549	7.7258		T	T
PF3D7_0706700	DNA mismatch repair protein, putative (MSH2-2)	2622	48	48	20		11	37	33		39	26	11		9	17	17		7.35849	14.4444	11		9	4.25	12.1429		2.80644	5.50894	4.19527		3.43249	1.6209	4.63114		n.a.	n.a.		Not expressed >15% of median level
PF3D7_0706800	unspecified product	n.a.	0	0	0		0	0	0		n.a.	n.a.	n.a.		n.a.	n.a.	n.a.		n.a.	n.a.	n.a.		n.a.	n.a.	n.a.		n.a.	n.a.	n.a.		n.a.	n.a.	n.a.		n.a.	n.a.		tRNA
PF3D7_0706900	unspecified product	n.a.	0	0	0		0	0	0		n.a.	n.a.	n.a.		n.a.	n.a.	n.a.		n.a.	n.a.	n.a.		n.a.	n.a.	n.a.		n.a.	n.a.	n.a.		n.a.	n.a.	n.a.		n.a.	n.a.		tRNA
PF3D7_0707000	unspecified product	n.a.	0	0	0		0	0	0		n.a.	n.a.	n.a.		n.a.	n.a.	n.a.		n.a.	n.a.	n.a.		n.a.	n.a.	n.a.		n.a.	n.a.	n.a.		n.a.	n.a.	n.a.		n.a.	n.a.		tRNA
PF3D7_0707100	unspecified product	n.a.	0	0	0		0	0	0		n.a.	n.a.	n.a.		n.a.	n.a.	n.a.		n.a.	n.a.	n.a.		n.a.	n.a.	n.a.		n.a.	n.a.	n.a.		n.a.	n.a.	n.a.		n.a.	n.a.		tRNA
PF3D7_0707200	conserved Plasmodium protein, unknown function	6390	244	2208	2228		75	675	542		144	843	1307		15	1514	1119		27.1698	468.333	1307		15	378.5	799.286		4.25193	73.2916	204.538		2.34742	59.2332	125.084		S	(T)-S
PF3D7_0707300	rhoptry-associated membrane antigen (RAMA)	2586	5227	1621	57763		191	1020	18124		4405	1287	24065		182	852	13494		831.132	715	24065		182	213	9638.57		321.397	276.489	9305.88		70.379	82.3666	3727.21		S	S
PF3D7_0707400	AAA family ATPase, putative	1992	1185	3924	686		26	335	33		1472	5105	795		35	355	33		277.736	2836.11	795		35	88.75	23.5714		139.426	1423.75	399.096		17.5703	44.5532	11.833		T	T
PF3D7_0707500	conserved Plasmodium protein, unknown function	4806	5073	1582	3418		42	72	166		7797	1097	3556		14	58	254		1471.13	609.444	3556		14	14.5	181.429		306.103	126.809	739.908		2.91303	3.01706	37.7504		S	S
PF3D7_0707600	conserved Plasmodium protein, unknown function	735	571	160	85		8	163	45		1331	404	266		11	190	80		251.132	224.444	266		11	47.5	57.1429		341.676	305.367	361.905		14.966	64.6259	77.7454		n.a.	n.a.		Not cell-cycle regulated
PF3D7_0707700	ubiquitin-protein ligase e3, putative	2886	2848	5901	4142		17	647	454		2970	6568	3485		16	588	381		560.377	3648.89	3485		16	147	272.143		194.171	1264.34	1207.55		5.54401	50.9356	94.2976		(T)-S	(T)-S
PF3D7_0707800	RAP protein, putative	3552	116	2124	721		28	786	221		76	1151	288		9	1269	166		14.3396	639.444	288		9	317.25	118.571		4.03706	180.024	81.0811		2.53378	89.3159	33.3816		T-(S)	T-(S)
PF3D7_0707900	large ribosomal subunit processing protein, putative	780	1633	2366	462		12	1086	114		2487	4300	1276		40	1314	189		469.245	2388.89	1276		40	328.5	135		601.597	3062.68	1635.9		51.2821	421.154	173.077		T-(S)	T-(S)
PF3D7_0708000	cytoskeleton associated protein, putative	2607	77	495	94		25	57	9		67	249	62		20	38	4		12.6415	138.333	62		20	9.5	2.85714		4.84906	53.0623	23.7821		7.67165	3.64404	1.09595		T-(S)	R
PF3D7_0708100	DNA-directed RNA polymerase 2 8.2 kDa polypeptide, putative	210	737	225	54		5	285	58		2535	1599	600		21	471	139		478.302	888.333	600		21	117.75	99.2857		2277.63	4230.16	2857.14		100	560.714	472.789		n.a.	n.a.		Not cell-cycle regulated
PF3D7_0708200	conserved Plasmodium protein, unknown function	2865	75	49	28		46	8	6		46	21	12		24	3	2		8.67925	11.6667	12		24	0.75	1.42857		3.0294	4.07213	4.18848		8.37696	0.26178	0.498629		n.a.	n.a.		Not expressed >15% of median level
PF3D7_0708300	O-sialoglycoprotein endopeptidase, putative	690	92	40	7		7	25	2		304	178	42		25	30	1		57.3585	98.8889	42		25	7.5	0.714286		83.1282	143.317	60.8696		36.2319	10.8696	1.0352		T	R
PF3D7_0708400	heat shock protein 90 (HSP90)	2238	51101	65382	15147		93	17461	4531		10844	18617	8884		185	3976	1595		2046.04	10342.8	8884		185	994	1139.29		914.226	4621.44	3969.62		82.6631	444.147	509.064		T-(S)	(T)-S
PF3D7_0708500	heat shock protein 86 family protein	2739	912	1488	351		214	4853	1014		632	1141	246		199	3301	744		119.245	633.889	246		199	825.25	531.429		43.5361	231.431	89.8138		72.6543	301.296	194.023		T	T-(S)
PF3D7_0708600	heat shock protein 86 family protein	759	38	15	15		2	2	2		n.a.	n.a.	n.a.		n.a.	n.a.	n.a.		n.a.	n.a.	n.a.		n.a.	n.a.	n.a.		n.a.	n.a.	n.a.		n.a.	n.a.	n.a.		n.a.	n.a.		Not expressed >4 reads per gene
PF3D7_0708700	Cg8 protein	687	141	459	173		1	342	114		323	1623	814		7	340	153		60.9434	901.667	814		7	85	109.286		88.7095	1312.47	1184.86		10.1892	123.726	159.077		(T)-S	(T)-S
PF3D7_0708800	heat shock protein 70 (HSP70-z)	2622	9012	13857	2550		85	5546	1049		7522	10101	2064		117	4407	693		1419.25	5611.67	2064		117	1101.75	495		541.283	2140.22	787.185		44.6224	420.195	188.787		T	T-(S)
PF3D7_0708900	Cg3 protein	954	1185	516	181		25	226	102		3735	1295	465		30	391	206		704.717	719.444	465		30	97.75	147.143		738.697	754.135	487.421		31.4465	102.463	154.238		n.a.	n.a.		Not cell-cycle regulated
PF3D7_0709000	chloroquine resistance transporter (CRT)	1275	2196	973	131		41	416	80		2780	1951	375		128	549	92		524.528	1083.89	375		128	137.25	65.7143		411.395	850.109	294.118		100.392	107.647	51.5406		T	T
PF3D7_0709100	Cg1 protein	3747	282	3936	1361		49	442	143		172	2730	608		29	369	84		32.4528	1516.67	608		29	92.25	60		8.66102	404.768	162.263		7.73952	24.6197	16.0128		T-(S)	T-(S)
PF3D7_0709200	Cg6 protein,glutaredoxin-like protein (GLP3)	819	55	69	25		1	37	29		143	247	91		4	59	46		26.9811	137.222	91		4	14.75	32.8571		32.944	167.549	111.111		4.884	18.0098	40.1186		T-(S)	S
PF3D7_0709300	Cg2 protein	8190	1124	2088	404		60	219	46		627	656	111		12	151	24		118.302	364.444	111		12	37.75	17.1429		14.4447	44.4987	13.5531		1.4652	4.60928	2.09314		T	T
PF3D7_0709400	Cg7 protein	3846	143	2827	1039		105	920	341		81	1625	448		48	881	210		15.283	902.778	448		48	220.25	150		3.97374	234.732	116.485		12.4805	57.2673	39.0016		T-(S)	T-(S)
PF3D7_0709500	conserved Plasmodium protein, unknown function	408	10	19	2		13	36	3		61	122	20		42	58	5		11.5094	67.7778	20		42	14.5	3.57143		28.2094	166.122	49.0196		102.941	35.5392	8.7535		T	R
PF3D7_0709600	rRNA/tRNA ribonuclease MRP/P subunit, putative	3471	1281	1640	318		61	204	29		1460	1280	190		41	167	20		275.472	711.111	190		41	41.75	14.2857		79.3638	204.872	54.7393		11.8122	12.0282	4.11573		T	T
PF3D7_0709700	lysophospholipase, putative	1107	201	387	309		12	128	133		616	1603	997		40	231	270		116.226	890.556	997		40	57.75	192.857		104.992	804.477	900.632		36.1337	52.168	174.216		(T)-S	S
PF3D7_0709800	conserved Plasmodium protein, unknown function	195	37	39	32		4	27	15		206	466	446		22	52	42		38.8679	258.889	446		22	13	30		199.323	1327.64	2287.18		112.821	66.6667	153.846		(T)-S	R-S
PF3D7_0709900	conserved Plasmodium membrane protein, unknown function	6933	44	221	299		167	44	110		13	130	92		62	40	55		2.45283	72.2222	92		62	10	39.2857		0.353791	10.4172	13.2699		8.94274	1.44238	5.66648		n.a.	n.a.		Not expressed >15% of median level
PF3D7_0710000	conserved Plasmodium protein, unknown function	9804	511	3745	2022		162	184	126		399	1617	1128		35	213	143		75.283	898.333	1128		35	53.25	102.143		7.67881	91.6293	115.055		3.56997	5.43146	10.4185		(T)-S	S
PF3D7_0710100	conserved Plasmodium protein, unknown function	1380	1347	1844	836		58	759	202		3216	2541	1184		52	2272	450		606.792	1411.67	1184		52	568	321.429		439.705	1022.95	857.971		37.6812	411.594	232.919		T-(S)	T-(S)
PF3D7_0710200	conserved Plasmodium protein, unknown function	8733	474	5977	1672		838	5120	2975		368	2884	903		279	17507	5753		69.434	1602.22	903		279	4376.75	4109.29		7.95076	183.468	103.401		31.9478	501.174	470.547		T-(S)	(T)-S
PF3D7_0710300	conserved Plasmodium membrane protein, unknown function	612	29	53	2		12	970	140		122	337	15		45	1290	262		23.0189	187.222	15		45	322.5	187.143		37.6125	305.919	24.5098		73.5294	526.961	305.789		T	T-(S)
PF3D7_0710400	nucleotide excision repair protein, putative	1098	220	282	77		27	172	31		1023	975	299		30	515	109		193.019	541.667	299		30	128.75	77.8571		175.791	493.321	272.313		27.3224	117.259	70.9081		T	T-(S)
PF3D7_0710500	conserved Plasmodium protein, unknown function	768	31	67	3		21	120	38		82	235	12		37	161	61		15.4717	130.556	12		37	40.25	43.5714		20.1454	169.994	15.625		48.1771	52.4089	56.7336		n.a.	n.a.		Not cell-cycle regulated
PF3D7_0710600	60S ribosomal protein L34a, putative	453	930	835	91		45	10327	738		1282	2933	853		178	4952	959		241.887	1629.44	853		178	1238	685		533.966	3597.01	1883		392.936	2732.89	1512.14		T-(S)	T-(S)
PF3D7_0710700	conserved Plasmodium protein, unknown function	606	1924	1630	367		103	3379	854		5328	4050	1260		127	7514	3685		1005.28	2250	1260		127	1878.5	2632.14		1658.88	3712.87	2079.21		209.571	3099.83	4343.47		T	(T)-S
PF3D7_0710800	conserved Plasmodium protein, unknown function	1131	600	746	260		40	587	148		1851	1848	629		45	1234	303		349.245	1026.67	629		45	308.5	216.429		308.793	907.751	556.145		39.7878	272.767	191.36		T-(S)	T-(S)
PF3D7_0710900	mitochondrial ribosomal protein L1 precursor, putative	1200	139	182	40		21	186	20		334	335	85		28	244	28		63.0189	186.111	85		28	61	20		52.5157	155.093	70.8333		23.3333	50.8333	16.6667		T	T
PF3D7_0711000	AAA family ATPase, CDC48 subfamily (Cdc48)	3690	477	4208	674		60	1065	201		273	3349	317		49	862	118		51.5094	1860.56	317		49	215.5	84.2857		13.9592	504.216	85.9079		13.2791	58.4011	22.8417		T	T
PF3D7_0711100	conserved Plasmodium membrane protein, unknown function	714	676	93	85		14	88	50		1657	255	268		20	96	88		312.642	141.667	268		20	24	62.8571		437.873	198.413	375.35		28.0112	33.6134	88.0352		R	S
PF3D7_0711200	conserved Plasmodium protein, unknown function	3003	411	329	168		13	33	5		563	179	110		6	21	4		106.226	99.4444	110		6	5.25	2.85714		35.3734	33.115	36.63		1.998	1.74825	0.95143		n.a.	n.a.		Not expressed >15% of median level
PF3D7_0711300	conserved Plasmodium protein, unknown function	360	282	215	23		10	106	11		1187	1418	202		26	173	20		223.962	787.778	202		26	43.25	14.2857		622.117	2188.27	561.111		72.2222	120.139	39.6825		T	T
PF3D7_0711400	sin3 associated polypeptide p18-like protein	2187	286	2954	583		177	2995	547		341	3800	658		199	4088	712		64.3396	2111.11	658		199	1022	508.571		29.4191	965.3	300.869		90.9922	467.307	232.543		T	T-(S)
PF3D7_0711500	regulator of chromosome condensation, putative	2067	753	4127	712		20	714	118		830	4689	848		30	801	121		156.604	2605	848		30	200.25	86.4286		75.7638	1260.28	410.256		14.5138	96.8795	41.8135		T	T-(S)
PF3D7_0711600	unspecified product	n.a.	0	0	0		0	0	0		n.a.	n.a.	n.a.		n.a.	n.a.	n.a.		n.a.	n.a.	n.a.		n.a.	n.a.	n.a.		n.a.	n.a.	n.a.		n.a.	n.a.	n.a.		n.a.	n.a.		non-protein coding transcript
PF3D7_0711700	erythrocyte membrane protein 1, PfEMP1 (VAR)	6648	3589	368	85		44	1023	151		463	185	39		32	265	53		87.3585	102.778	39		32	66.25	37.8571		13.1406	15.46	5.86643		4.81348	9.9654	5.69452		n.a.	n.a.		Not expressed >15% of median level
PF3D7_0711800	unspecified product	n.a.	1	2	0		0	0	0		n.a.	n.a.	n.a.		n.a.	n.a.	n.a.		n.a.	n.a.	n.a.		n.a.	n.a.	n.a.		n.a.	n.a.	n.a.		n.a.	n.a.	n.a.		n.a.	n.a.		non-protein coding transcript
PF3D7_0711900	rifin, pseudogene	1074	6	6	0		0	0	0		n.a.	n.a.	n.a.		n.a.	n.a.	n.a.		n.a.	n.a.	n.a.		n.a.	n.a.	n.a.		n.a.	n.a.	n.a.		n.a.	n.a.	n.a.		n.a.	n.a.		Not expressed >4 reads per gene
PF3D7_0712000	erythrocyte membrane protein 1, PfEMP1 (VAR)	6828	1796	387	72		37	125	52		191	207	36		25	96	26		36.0377	115	36		25	24	18.5714		5.27793	16.8424	5.27241		3.66139	3.51494	2.71989		n.a.	n.a.		Not expressed >15% of median level
PF3D7_0712100	unspecified product	n.a.	2	0	0		0	0	0		n.a.	n.a.	n.a.		n.a.	n.a.	n.a.		n.a.	n.a.	n.a.		n.a.	n.a.	n.a.		n.a.	n.a.	n.a.		n.a.	n.a.	n.a.		n.a.	n.a.		non-protein coding transcript
PF3D7_0712200	rifin, pseudogene (RIF)	1017	9	8	2		0	0	0		n.a.	n.a.	n.a.		n.a.	n.a.	n.a.		n.a.	n.a.	n.a.		n.a.	n.a.	n.a.		n.a.	n.a.	n.a.		n.a.	n.a.	n.a.		n.a.	n.a.		Not expressed >4 reads per gene
PF3D7_0712300	erythrocyte membrane protein 1, PfEMP1 (VAR)	6804	3956	224	186		9	177	58		515	124	72		3	118	27		97.1698	68.8889	72		3	29.5	19.2857		14.2813	10.1248	10.582		0.440917	4.33568	2.83447		n.a.	n.a.		Not expressed >15% of median level
PF3D7_0712400	erythrocyte membrane protein 1, PfEMP1 (VAR)	6195	884	24	18		18	39	7		96	12	11		10	46	6		18.1132	6.66667	11		10	11.5	4.28571		2.92384	1.07614	1.77563		1.61421	1.85634	0.691802		n.a.	n.a.		Not expressed >15% of median level
PF3D7_0712500	rifin, pseudogene	1137	9	1	0		5	0	0		26	9	5		19	0	2		4.90566	5	5		19	0	1.42857		4.31456	4.39754	4.39754		16.7106	0	1.25644		n.a.	n.a.		Not expressed >15% of median level
PF3D7_0712600	erythrocyte membrane protein 1, PfEMP1 (VAR)	6648	2669	231	71		28	62	18		331	133	35		17	59	12		62.4528	73.8889	35		17	14.75	8.57143		9.39423	11.1145	5.26474		2.55716	2.21871	1.28932		n.a.	n.a.		Not expressed >15% of median level
PF3D7_0712700	unspecified product	n.a.	3	0	0		0	0	0		n.a.	n.a.	n.a.		n.a.	n.a.	n.a.		n.a.	n.a.	n.a.		n.a.	n.a.	n.a.		n.a.	n.a.	n.a.		n.a.	n.a.	n.a.		n.a.	n.a.		non-protein coding transcript
PF3D7_0712800	erythrocyte membrane protein 1, PfEMP1 (VAR)	6720	2508	159	145		10	30	10		310	84	53		4	38	7		58.4906	46.6667	53		4	9.5	5		8.70395	6.94444	7.8869		0.595238	1.41369	0.744048		n.a.	n.a.		Not expressed >15% of median level
PF3D7_0712900	erythrocyte membrane protein 1, PfEMP1 (VAR)	6579	1989	285	198		26	57	47		228	156	76		16	54	24		43.0189	86.6667	76		16	13.5	17.1429		6.53882	13.1732	11.5519		2.43198	2.05198	2.60569		n.a.	n.a.		Not expressed >15% of median level
PF3D7_0713000	rifin (RIF)	1041	12	0	0		0	0	0		n.a.	n.a.	n.a.		n.a.	n.a.	n.a.		n.a.	n.a.	n.a.		n.a.	n.a.	n.a.		n.a.	n.a.	n.a.		n.a.	n.a.	n.a.		n.a.	n.a.		Not expressed >4 reads per gene
PF3D7_0713100	Pfmc-2TM Maurer's cleft two transmembrane protein (MC-2TM)	696	68	53	8		18	32	4		259	212	31		35	39	6		48.8679	117.778	31		35	9.75	4.28571		70.2125	169.221	44.5402		50.2874	14.0086	6.15764		T	R
PF3D7_0713200	RESA-like protein	675	265	6	3		2	11	4		988	13	11		5	11	6		186.415	7.22222	11		5	2.75	4.28571		276.171	10.6996	16.2963		7.40741	4.07407	6.34921		n.a.	n.a.		Not cell-cycle regulated
PF3D7_0713300	erythrocyte membrane protein 1 (PfEMP1), pseudogene (VAR pseudogene)	1224	3568	65	132		0	5	2		4737	190	381		1	11	2		893.774	105.556	381		1	2.75	1.42857		730.207	86.2382	311.275		0.816993	2.24673	1.16713		n.a.	n.a.		Not expressed >15% of median level
PF3D7_0713400	serpentine receptor, putative (PfSR25)	1074	188	66	42		9	295	113		487	197	117		13	578	224		91.8868	109.444	117		13	144.5	160		85.5557	101.904	108.939		12.1043	134.544	148.976		n.a.	n.a.		Not cell-cycle regulated
PF3D7_0713500	conserved Plasmodium protein, unknown function	2865	633	358	250		34	36	31		842	192	206		16	23	34		158.868	106.667	206		16	5.75	24.2857		55.4513	37.2309	71.9023		5.58464	2.00698	8.47669		n.a.	n.a.		Not cell-cycle regulated
PF3D7_0713600	mitochondrial ribosomal protein S5 precursor, putative	2754	100	335	86		15	125	24		64	137	46		8	63	11		12.0755	76.1111	46		8	15.75	7.85714		4.3847	27.6366	16.703		2.90487	5.71895	2.85299		T-(S)	T
PF3D7_0713700	conserved Plasmodium protein, unknown function	630	28	55	6		36	322	66		112	343	37		91	482	120		21.1321	190.556	37		91	120.5	85.7143		33.543	302.469	58.7302		144.444	191.27	136.054		n.a.	n.a.		Not cell-cycle regulated
PF3D7_0713800	conserved Plasmodium protein, unknown function	723	33	27	120		15	54	172		123	94	478		24	84	319		23.2075	52.2222	478		24	21	227.857		32.099	72.2299	661.134		33.195	29.0456	315.155		S	S
PF3D7_0713900	conserved Plasmodium protein, unknown function	10710	4982	7529	1633		128	763	213		3939	2707	384		25	1158	127		743.208	1503.89	384		25	289.5	90.7143		69.3938	140.419	35.8543		2.33427	27.0308	8.47005		T	T-(S)
PF3D7_0714000	histone H2B variant, putative (H2Bv)	372	7288	6279	6270		44	2518	4003		5520	10111	11818		159	1514	2331		1041.51	5617.22	11818		159	378.5	1665		2799.76	15100.1	31768.8		427.419	1017.47	4475.81		S	S
PF3D7_0714100	conserved Plasmodium protein, unknown function	2049	8	10	12		91	11	6		4	9	7		57	9	4		0.754717	5	7		57	2.25	2.85714		0.368334	2.44021	3.4163		27.8184	1.0981	1.39441		n.a.	n.a.		Not expressed >15% of median level
PF3D7_0714200	conserved Plasmodium protein, unknown function	4086	1385	1968	2405		30	564	516		1299	1088	1247		15	452	359		245.094	604.444	1247		15	113	256.429		59.9839	147.931	305.188		3.67107	27.6554	62.7578		S	S
PF3D7_0714300	zinc finger protein, putative (ERF2)	3966	1319	2750	1128		155	594	213		1018	1546	502		72	449	129		192.075	858.889	502		72	112.25	92.1429		48.4305	216.563	126.576		18.1543	28.3031	23.2332		n.a.	n.a.		Not cell-cycle regulated
PF3D7_0714400	calmodulin, putative	771	19	67	8		19	48	16		31	189	17		24	59	28		5.84906	105	17		24	14.75	20		7.58633	136.187	22.0493		31.1284	19.131	25.9403		n.a.	n.a.		Not cell-cycle regulated
PF3D7_0714500	transcription elongation factor s-II, putative	1212	100	174	36		18	672	151		165	276	55		21	1078	199		31.1321	153.333	55		21	269.5	142.143		25.6865	126.513	45.3795		17.3267	222.36	117.28		T	T-(S)
PF3D7_0714600	conserved Plasmodium protein, unknown function	1728	551	444	220		169	2590	818		883	513	243		162	6345	1785		166.604	285	243		162	1586.25	1275		96.4142	164.931	140.625		93.75	917.969	737.847		n.a.	n.a.		Not cell-cycle regulated
PF3D7_0714700	unspecified product	n.a.	0	0	0		0	0	0		n.a.	n.a.	n.a.		n.a.	n.a.	n.a.		n.a.	n.a.	n.a.		n.a.	n.a.	n.a.		n.a.	n.a.	n.a.		n.a.	n.a.	n.a.		n.a.	n.a.		tRNA
PF3D7_0714800	unspecified product	n.a.	0	0	0		0	0	0		n.a.	n.a.	n.a.		n.a.	n.a.	n.a.		n.a.	n.a.	n.a.		n.a.	n.a.	n.a.		n.a.	n.a.	n.a.		n.a.	n.a.	n.a.		n.a.	n.a.		tRNA
PF3D7_0714900	unspecified product	n.a.	0	0	0		0	0	0		n.a.	n.a.	n.a.		n.a.	n.a.	n.a.		n.a.	n.a.	n.a.		n.a.	n.a.	n.a.		n.a.	n.a.	n.a.		n.a.	n.a.	n.a.		n.a.	n.a.		tRNA
PF3D7_0715000	4-nitrophenylphosphatase (PNPase)	969	591	857	100		6	612	108		1727	2602	402		15	1386	227		325.849	1445.56	402		15	346.5	162.143		336.274	1491.8	414.861		15.4799	357.585	167.33		T	T-(S)
PF3D7_0715100	conserved Plasmodium protein, unknown function	327	2	3	17		15	85	10		16	24	282		71	131	23		3.01887	13.3333	282		71	32.75	16.4286		9.23201	40.7747	862.385		217.125	100.153	50.2403		S	R
PF3D7_0715200	conserved Plasmodium protein, unknown function	6621	730	4981	4441		77	415	315		386	1443	979		21	272	159		72.8302	801.667	979		21	68	113.571		10.9999	121.079	147.863		3.17173	10.2704	17.1532		(T)-S	(T)-S
PF3D7_0715300	calcium/calmodulin-dependent protein kinase, putative	1554	29	278	160		2	26	27		39	459	238		3	28	24		7.35849	255	238		3	7	17.1429		4.73519	164.093	153.153		1.9305	4.5045	11.0314		(T)-S	S
PF3D7_0715400	secreted ookinete protein, putative (PSOP20)	660	23	278	39		17	155	28		100	1192	237		39	223	51		18.8679	662.222	237		39	55.75	36.4286		28.5878	1003.37	359.091		59.0909	84.4697	55.1948		n.a.	n.a.		Not cell-cycle regulated
PF3D7_0715500	mitochondrial ATP synthase F1, epsilon subunit, putative	216	3	30	1		2	274	41		16	366	41		13	374	111		3.01887	203.333	41		13	93.5	79.2857		13.9762	941.358	189.815		60.1852	432.87	367.063		T	T-(S)
PF3D7_0715600	GTP-binding translation elongation factor tu family protein, putative	2265	75	1898	462		2	191	39		90	2440	632		5	154	33		16.9811	1355.56	632		5	38.5	23.5714		7.49719	598.479	279.029		2.20751	16.9978	10.4068		T-(S)	T-(S)
PF3D7_0715700	conserved Plasmodium protein, unknown function	360	2	0	4		0	108	20		n.a.	n.a.	n.a.		n.a.	n.a.	n.a.		n.a.	n.a.	n.a.		n.a.	n.a.	n.a.		n.a.	n.a.	n.a.		n.a.	n.a.	n.a.		n.a.	n.a.		Not expressed >4 reads per gene
PF3D7_0715800	drug/metabolite exporter, drug/metabolite transporter	1305	151	1989	400		15	313	91		260	2878	658		25	465	112		49.0566	1598.89	658		25	116.25	80		37.5913	1225.2	504.215		19.1571	89.0805	61.3027		T-(S)	T-(S)
PF3D7_0715900	zinc transporter, putative	1671	131	4635	1079		20	657	162		213	8989	2064		35	678	172		40.1887	4993.89	2064		35	169.5	122.857		24.0507	2988.56	1235.19		20.9455	101.436	73.5231		T-(S)	T-(S)
PF3D7_0716000	RNA binding protein, putative	3378	2611	3246	783		150	2734	1176		2786	2928	642		125	1718	932		525.66	1626.67	642		125	429.5	665.714		155.613	481.547	190.053		37.0041	127.146	197.074		T	(T)-S
PF3D7_0716100	large ribosomal subunit assembling factor, putative	3210	2283	1694	375		192	2202	381		2468	1313	208		110	3585	356		465.66	729.444	208		110	896.25	254.286		145.066	227.241	64.7975		34.2679	279.206	79.2167		T	T
PF3D7_0716200	conserved Plasmodium protein, unknown function	2499	4354	3228	803		19	445	120		7089	4026	924		26	514	135		1337.55	2236.67	924		26	128.5	96.4286		535.233	895.025	369.748		10.4042	51.4206	38.5869		T	T-(S)
PF3D7_0716300	conserved Plasmodium protein, unknown function	1569	192	1921	732		16	3391	893		319	3025	1280		28	6672	1332		60.1887	1680.56	1280		28	1668	951.429		38.3612	1071.1	815.806		17.8458	1063.1	606.392		T-(S)	T-(S)
PF3D7_0716400	conserved Plasmodium protein, unknown function	525	78	404	57		33	571	70		220	1425	351		115	446	111		41.5094	791.667	351		115	111.5	79.2857		79.0656	1507.94	668.571		219.048	212.381	151.02		n.a.	n.a.		Not cell-cycle regulated
PF3D7_0716500	conserved Plasmodium protein, unknown function	1341	66	1033	253		25	89	17		146	1801	562		56	91	18		27.5472	1000.56	562		56	22.75	12.8571		20.5423	746.126	419.09		41.7599	16.965	9.58773		T-(S)	R
PF3D7_0716600	cysteine desulfurase, putative (SufS)	1641	121	1025	268		14	127	38		162	1502	370		19	141	32		30.566	834.444	370		19	35.25	22.8571		18.6265	508.498	225.472		11.5783	21.4808	13.9288		n.a.	n.a.		Not cell-cycle regulated
PF3D7_0716700	conserved Plasmodium protein, unknown function	3018	39	329	60		31	107	27		45	183	39		23	68	18		8.49057	101.667	39		23	17	12.8571		2.81331	33.6868	12.9225		7.62094	5.63287	4.26015		n.a.	n.a.		Not cell-cycle regulated
PF3D7_0716800	eukaryotic translation initiation factor 3 37.28 kDa subunit, putative	984	1477	2260	350		30	1044	138		1296	3744	1049		103	800	210		244.528	2080	1049		103	200	150		248.504	2113.82	1066.06		104.675	203.252	152.439		n.a.	n.a.		Not cell-cycle regulated
PF3D7_0716900	drug metabolite transporter, putative	969	298	597	84		4	910	183		895	1823	316		11	1883	449		168.868	1012.78	316		11	470.75	320.714		174.27	1045.18	326.109		11.3519	485.81	330.974		T	T-(S)
PF3D7_0717000	conserved Plasmodium membrane protein, unknown function	897	19	21	15		35	576	312		70	67	88		77	764	496		13.2075	37.2222	88		77	191	354.286		14.7241	41.4963	98.1048		85.8417	212.932	394.967		S	S
PF3D7_0717100	conserved Plasmodium protein, unknown function	2739	246	3604	769		24	543	94		189	3467	485		20	475	68		35.6604	1926.11	485		20	118.75	48.5714		13.0195	703.217	177.072		7.30194	43.3552	17.7333		T	T-(S)
PF3D7_0717200	conserved Plasmodium protein, unknown function	1296	1857	1640	2614		44	326	469		2926	2440	4456		85	419	754		552.075	1355.56	4456		85	104.75	538.571		425.984	1045.95	3438.27		65.5864	80.8256	415.564		S	S
PF3D7_0717300	transcription initiation factor IIE, alpha subunit, putative	1179	479	495	318		29	254	159		710	1123	705		78	274	178		133.962	623.889	705		78	68.5	127.143		113.624	529.168	597.964		66.1578	58.1001	107.84		n.a.	n.a.		Not cell-cycle regulated
PF3D7_0717400	queuine tRNA-ribosyltransferase, putative	2256	1073	1399	500		42	617	92		1223	1812	705		74	658	80		230.755	1006.67	705		74	164.5	57.1429		102.285	446.217	312.5		32.8014	72.9167	25.3293		T-(S)	T
PF3D7_0717500	calcium dependent protein kinase 4 (CDPK4)	1587	738	1035	3785		7	254	999		1062	1767	5560		20	273	1082		200.377	981.667	5560		20	68.25	772.857		126.262	618.568	3503.47		12.6024	43.0057	486.993		S	S
PF3D7_0717600	conserved Plasmodium protein, unknown function	3162	158	835	1205		44	245	395		166	525	1023		31	191	373		31.3208	291.667	1023		31	47.75	266.429		9.90536	92.2412	323.529		9.80392	15.1012	84.2595		S	S
PF3D7_0717700	seryl-tRNA synthetase, putative	1620	790	1749	375		26	1714	384		1169	2545	693		47	1936	575		220.566	1413.89	693		47	484	410.714		136.152	872.771	427.778		29.0123	298.765	253.527		T-(S)	T-(S)
PF3D7_0717800	conserved Plasmodium protein, unknown function	4593	76	444	206		174	154	48		48	133	77		128	105	26		9.0566	73.8889	77		128	26.25	18.5714		1.97183	16.0873	16.7646		27.8685	5.71522	4.04342		n.a.	n.a.		Not expressed >15% of median level
PF3D7_0717900	thioredoxin-like protein	1350	88	542	52		27	315	19		198	1070	104		47	469	19		37.3585	594.444	104		47	117.25	13.5714		27.673	440.329	77.037		34.8148	86.8519	10.0529		T	T
PF3D7_0718000	dynein heavy chain, putative	17541	110	222	215		308	14	5		40	122	89		90	11	4		7.54717	67.7778	89		90	2.75	2.85714		0.430259	3.86396	5.07383		5.13084	0.156776	0.162884		n.a.	n.a.		Not expressed >15% of median level
PF3D7_0718100	exported serine/threonine protein kinase (EST)	8088	181	3055	699		80	273	92		74	932	212		22	204	50		13.9623	517.778	212		22	51	35.7143		1.72629	64.018	26.2117		2.72008	6.30564	4.41571		T-(S)	T-(S)
PF3D7_0718200	unspecified product	n.a.	32	15	0		0	20	2		n.a.	n.a.	n.a.		n.a.	n.a.	n.a.		n.a.	n.a.	n.a.		n.a.	n.a.	n.a.		n.a.	n.a.	n.a.		n.a.	n.a.	n.a.		n.a.	n.a.		non-protein coding transcript
PF3D7_0718300	cysteine repeat modular protein 2 (CRMP2)	7632	21	17	8		33	0	2		8	6	3		12	0	1		1.50943	3.33333	3		12	0	0.714286		0.197777	0.436758	0.393082		1.57233	0	0.0935909		n.a.	n.a.		Not expressed >15% of median level
PF3D7_0718400	mitochondrial ribosomal protein S8 precursor, putative	390	65	275	79		11	285	151		238	1607	739		52	400	277		44.9057	892.778	739		52	100	197.857		115.143	2289.17	1894.87		133.333	256.41	507.326		T-(S)	S
PF3D7_0718500	prefoldin subunit 3, putative	579	231	1332	236		3	329	70		851	3864	1158		14	474	119		160.566	2146.67	1158		14	118.5	85		277.316	3707.54	2000		24.1796	204.663	146.805		T-(S)	T-(S)
PF3D7_0718600	conserved Plasmodium protein, unknown function	3345	30	80	102		106	88	80		35	40	65		79	55	58		6.60377	22.2222	65		79	13.75	41.4286		1.97422	6.64341	19.432		23.6173	4.11061	12.3852		S	R
PF3D7_0718700	conserved Plasmodium membrane protein, unknown function	1374	12	69	16		8	198	34		12	103	20		8	227	43		2.26415	57.2222	20		8	56.75	30.7143		1.64785	41.6464	14.556		5.82242	41.3028	22.3539		T-(S)	T-(S)
PF3D7_0718800	conserved Plasmodium protein, unknown function	822	0	0	1		4	2	0		n.a.	n.a.	n.a.		n.a.	n.a.	n.a.		n.a.	n.a.	n.a.		n.a.	n.a.	n.a.		n.a.	n.a.	n.a.		n.a.	n.a.	n.a.		n.a.	n.a.		Not expressed >4 reads per gene
PF3D7_0718900	conserved Plasmodium protein, unknown function	705	5	2	5		0	4	0		n.a.	n.a.	n.a.		n.a.	n.a.	n.a.		n.a.	n.a.	n.a.		n.a.	n.a.	n.a.		n.a.	n.a.	n.a.		n.a.	n.a.	n.a.		n.a.	n.a.		Not expressed >4 reads per gene
PF3D7_0719000	conserved Plasmodium protein, unknown function	462	162	239	51		2	122	7		984	1407	456		8	240	19		185.66	781.667	456		8	60	13.5714		401.862	1691.92	987.013		17.316	129.87	29.3754		T-(S)	T
PF3D7_0719100	conserved Plasmodium protein, unknown function	540	76	45	17		18	924	194		260	204	95		56	1341	325		49.0566	113.333	95		56	335.25	232.143		90.8456	209.877	175.926		103.704	620.833	429.894		T-(S)	T-(S)
PF3D7_0719200	NIMA related kinase 4 (NEK4)	933	48	20	22		6	2	1		181	94	138		21	7	3		34.1509	52.2222	138		21	1.75	2.14286		36.6034	55.9724	147.91		22.508	1.87567	2.29674		S	R
PF3D7_0719300	actin-like protein, putative	3099	344	658	101		41	1910	331		292	552	68		41	2021	266		55.0943	306.667	68		41	505.25	190		17.7781	98.9567	21.9426		13.2301	163.036	61.3101		T	T-(S)
PF3D7_0719400	conserved Plasmodium protein, unknown function	5196	459	3807	2578		114	617	376		296	2486	1368		43	732	330		55.8491	1381.11	1368		43	183	235.714		10.7485	265.803	263.279		8.2756	35.2194	45.3646		(T)-S	(T)-S
PF3D7_0719500	conserved membrane protein, unknown function	1416	208	1142	971		53	398	317		369	1975	1375		73	582	546		69.6226	1097.22	1375		73	145.5	390		49.1685	774.874	971.045		51.5537	102.754	275.424		(T)-S	S
PF3D7_0719600	60S ribosomal protein L11a, putative	522	2679	1430	182		12	7895	336		2374	3033	878		41	2702	365		447.925	1685	878		41	675.5	260.714		858.093	3227.97	1681.99		78.5441	1294.06	499.453		T-(S)	T-(S)
PF3D7_0719700	40S ribosomal protein S10, putative	414	1806	983	203		21	6683	392		1843	3145	1379		87	3190	549		347.736	1747.22	1379		87	797.5	392.143		839.942	4220.34	3330.92		210.145	1926.33	947.205		T-(S)	T-(S)
PF3D7_0719800	conserved Plasmodium protein, unknown function	1362	225	167	72		35	100	33		402	272	126		38	92	42		75.8491	151.111	126		38	23	30		55.6895	110.948	92.511		27.9001	16.8869	22.0264		n.a.	n.a.		Not cell-cycle regulated
PF3D7_0719900	conserved Plasmodium membrane protein, unknown function	10206	2371	8726	2682		142	679	266		1200	3608	720		48	545	119		226.415	2004.44	720		48	136.25	85		22.1845	196.399	70.5467		4.70312	13.35	8.32843		T	T-(S)
PF3D7_0720000	3'-5' exoribonuclease Csl4 homolog, putative	588	65	109	17		3	94	9		223	583	99		12	108	14		42.0755	323.889	99		12	27	10		71.5569	550.831	168.367		20.4082	45.9184	17.0068		T	T
PF3D7_0720100	small subunit rRNA processing protein, putative	768	668	528	118		30	825	139		1711	1503	412		51	1277	250		322.83	835	412		51	319.25	178.571		420.352	1087.24	536.458		66.4062	415.69	232.515		T	T-(S)
PF3D7_0720200	conserved Plasmodium protein, unknown function	366	92	69	12		33	207	22		421	794	238		137	378	51		79.434	441.111	238		137	94.5	36.4286		217.033	1205.22	650.273		374.317	258.197	99.5316		T-(S)	R
PF3D7_0720300	conserved Plasmodium protein, unknown function	315	1	0	1		3	0	2		n.a.	n.a.	n.a.		n.a.	n.a.	n.a.		n.a.	n.a.	n.a.		n.a.	n.a.	n.a.		n.a.	n.a.	n.a.		n.a.	n.a.	n.a.		n.a.	n.a.		Not expressed >4 reads per gene
PF3D7_0720400	ferrodoxin reductase-like protein	1929	83	337	59		12	246	49		117	490	88		16	243	48		22.0755	272.222	88		16	60.75	34.2857		11.444	141.121	45.6195		8.29445	31.493	17.7738		T	T-(S)
PF3D7_0720500	conserved Plasmodium protein, unknown function	405	24	110	22		5	47	1		126	1114	324		18	70	2		23.7736	618.889	324		18	17.5	1.42857		58.7002	1528.12	800		44.4444	43.2099	3.52734		T-(S)	R
PF3D7_0720600	conserved Plasmodium protein, unknown function	711	361	396	121		11	668	158		380	1208	511		35	418	192		71.6981	671.111	511		35	104.5	137.143		100.841	943.897	718.706		49.2264	146.976	192.887		T-(S)	(T)-S
PF3D7_0720700	phosphoinositide-binding protein, putative	6501	5361	4427	6181		143	1460	2926		2500	1283	1501		47	1582	1743		471.698	712.778	1501		47	395.5	1245		72.5578	109.641	230.888		7.22966	60.8368	191.509		S	S
PF3D7_0720800	Ham1-like protein, putative	597	28	481	21		0	584	38		117	2146	174		2	809	62		22.0755	1192.22	174		2	202.25	44.2857		36.9773	1997.02	291.457		3.35008	338.777	74.1804		T	T
PF3D7_0720900	conserved Plasmodium protein, unknown function	798	50	296	63		15	417	70		166	1190	343		51	522	120		31.3208	661.111	343		51	130.5	85.7143		39.2491	828.46	429.825		63.9098	163.534	107.411		T-(S)	T-(S)
PF3D7_0721000	conserved Plasmodium membrane protein, unknown function	10380	1543	8353	3285		162	720	464		845	3099	961		34	896	313		159.434	1721.67	961		34	224	223.571		15.3597	165.864	92.5819		3.27553	21.58	21.5387		T-(S)	(T)-S
PF3D7_0721100	conserved Plasmodium protein, unknown function	735	45	722	117		5	5298	465		173	1829	451		9	7490	885		32.6415	1016.11	451		9	1872.5	632.143		44.4102	1382.46	613.605		12.2449	2547.62	860.058		T-(S)	T-(S)
PF3D7_0721200	conserved Plasmodium protein, unknown function	2859	703	1101	566		74	127	93		967	1065	580		39	145	149		182.453	591.667	580		39	36.25	106.429		63.817	206.949	202.868		13.6411	12.6793	37.2258		(T)-S	S
PF3D7_0721300	DEAD/DEAH box ATP-dependent RNA helicase, putative	2700	1878	1255	254		51	944	188		2069	963	132		39	936	156		390.377	535	132		39	234	111.429		144.584	198.148	48.8889		14.4444	86.6667	41.2698		T	T-(S)
PF3D7_0721400	P36-like protein homologue, putative	645	19	269	36		18	121	10		75	1301	245		56	142	17		14.1509	722.778	245		56	35.5	12.1429		21.9394	1120.59	379.845		86.8217	55.0388	18.8261		T-(S)	R
PF3D7_0721500	conserved Plasmodium membrane protein, unknown function	2340	104	267	106		48	382	116		144	260	120		31	1040	337		27.1698	144.444	120		31	260	240.714		11.611	61.7284	51.2821		13.2479	111.111	102.869		T-(S)	(T)-S
PF3D7_0721600	40S ribosomal protein S5, putative	588	3099	3103	507		16	5699	350		2543	4788	1991		56	1987	376		479.811	2660	1991		56	496.75	268.571		816.006	4523.81	3386.05		95.2381	844.813	456.754		T-(S)	T-(S)
PF3D7_0721700	secreted ookinete protein, putative (PSOP1)	1404	35	10	15		1	2	0		n.a.	n.a.	n.a.		n.a.	n.a.	n.a.		n.a.	n.a.	n.a.		n.a.	n.a.	n.a.		n.a.	n.a.	n.a.		n.a.	n.a.	n.a.		n.a.	n.a.		Not expressed >4 reads per gene
PF3D7_0721800	conserved Plasmodium protein, unknown function	321	215	601	105		15	1142	328		515	2489	928		65	948	512		97.1698	1382.78	928		65	237	365.714		302.71	4307.72	2890.97		202.492	738.318	1139.3		T-(S)	(T)-S
PF3D7_0721900	conserved Plasmodium protein, unknown function	237	15	22	8		18	298	117		92	237	121		87	545	279		17.3585	131.667	121		87	136.25	199.286		73.2426	555.556	510.549		367.089	574.895	840.868		(T)-S	(T)-S
PF3D7_0722000	conserved Plasmodium protein, unknown function	738	933	726	440		30	786	317		2384	1869	1156		42	1262	625		449.811	1038.33	1156		42	315.5	446.429		609.5	1406.96	1566.4		56.9106	427.507	604.917		(T)-S	(T)-S
PF3D7_0722100	PelOta protein homologue, putative	1212	350	368	125		2	101	43		654	707	264		5	105	49		123.396	392.778	264		5	26.25	35		101.812	324.074	217.822		4.12541	21.6584	28.8779		T-(S)	(T)-S
PF3D7_0722200	rhoptry-associated leucine zipper-like protein 1 (RALP1)	2250	895	203	5710		103	320	10440		1395	217	7485		87	371	13494		263.208	120.556	7485		87	92.75	9638.57		116.981	53.5802	3326.67		38.6667	41.2222	4283.81		S	S
PF3D7_0722300	ubiquitin carboxyl-terminal hydrolase, putative	3666	1682	1461	561		110	419	147		1519	638	204		43	432	105		286.604	354.444	204		43	108	75		78.1789	96.6842	55.6465		11.7294	29.4599	20.4583		n.a.	n.a.		Not cell-cycle regulated
PF3D7_0722400	GTP binding protein, putative	1182	887	2173	408		11	666	111		1381	2924	848		35	879	130		260.566	1624.44	848		35	219.75	92.8571		220.445	1374.32	717.428		29.6108	185.914	78.5593		T-(S)	T-(S)
PF3D7_0722500	cell cycle control protein cwf15, putative	876	719	944	294		79	1558	344		1425	2534	979		214	1813	527		268.868	1407.78	979		214	453.25	376.429		306.927	1607.05	1117.58		244.292	517.409	429.713		T-(S)	T-(S)
PF3D7_0722600	nucleolar rRNA processing protein, putative	1809	3681	2233	887		31	1523	395		8076	3378	1545		48	2422	670		1523.77	1876.67	1545		48	605.5	478.571		842.329	1037.41	854.063		26.534	334.715	264.55		n.a.	n.a.		Not cell-cycle regulated
PF3D7_0722700	conserved Plasmodium protein, unknown function	240	22	26	10		0	53	22		103	331	177		2	92	65		19.434	183.889	177		2	23	46.4286		80.9748	766.204	737.5		8.33333	95.8333	193.452		(T)-S	(T)-S
PF3D7_0722800	conserved Plasmodium protein, unknown function	1740	71	24	198		25	0	2		88	37	333		61	0	1		16.6038	20.5556	333		61	0	0.714286		9.5424	11.8135	191.379		35.0575	0	0.410509		S	R
PF3D7_0722900	conserved Plasmodium protein, unknown function	939	5	2	6		21	3	12		15	15	39		84	11	27		2.83019	8.33333	39		84	2.75	19.2857		3.01405	8.87469	41.5335		89.4569	2.92865	20.5386		S	R
PF3D7_0723000	tRNAHis guanylyltransferase, putative	900	253	171	60		17	101	22		651	437	181		21	115	37		122.83	242.778	181		21	28.75	26.4286		136.478	269.753	201.111		23.3333	31.9444	29.3651		n.a.	n.a.		Not cell-cycle regulated
PF3D7_0723100	conserved Plasmodium protein, unknown function	1386	10	10	39		14	0	3		14	16	46		16	0	4		2.64151	8.88889	46		16	0	2.85714		1.90585	6.41334	33.189		11.544	0	2.06143		S	R
PF3D7_0723200	conserved Plasmodium protein, unknown function	1077	9	4	18		3	2	4		n.a.	n.a.	n.a.		n.a.	n.a.	n.a.		n.a.	n.a.	n.a.		n.a.	n.a.	n.a.		n.a.	n.a.	n.a.		n.a.	n.a.	n.a.		n.a.	n.a.		Not expressed >4 reads per gene
PF3D7_0723300	conserved Plasmodium protein, unknown function	2643	180	351	1446		36	193	788		146	238	1138		74	124	517		27.5472	132.222	1138		74	31	369.286		10.4227	50.0273	430.571		27.9985	11.7291	139.722		S	S
PF3D7_0723400	conserved Plasmodium protein, unknown function	4269	4525	5206	1534		159	4995	1310		4546	4092	807		104	12237	977		857.736	2273.33	807		104	3059.25	697.857		200.922	532.521	189.037		24.3617	716.62	163.471		T	T
PF3D7_0723500	dynactin 4, putative	681	20	8	10		14	31	5		78	22	73		33	40	8		14.717	12.2222	73		33	10	5.71429		21.6108	17.9475	107.195		48.4581	14.6843	8.39102		S	R
PF3D7_0723600	conserved Plasmodium protein, unknown function	450	1008	496	66		4	141	3		3285	2549	720		18	195	5		619.811	1416.11	720		18	48.75	3.57143		1377.36	3146.91	1600		40	108.333	7.93651		T	T
PF3D7_0723700	conserved Plasmodium protein, unknown function	3099	283	522	135		50	847	264		223	365	92		52	725	176		42.0755	202.778	92		52	181.25	125.714		13.5771	65.4333	29.687		16.7796	58.4866	40.5661		T	T-(S)
PF3D7_0723800	conserved Plasmodium protein, unknown function	6573	473	4601	4466		124	1204	1701		225	1309	1016		41	1227	630		42.4528	727.222	1016		41	306.75	450		6.45867	110.638	154.572		6.23764	46.6682	68.4619		(T)-S	(T)-S
PF3D7_0723900	conserved Plasmodium protein, unknown function	3669	1840	4002	1022		42	938	234		1460	2881	439		24	782	135		275.472	1600.56	439		24	195.5	96.4286		75.0809	436.238	119.651		6.54129	53.2843	26.282		T	T-(S)
PF3D7_0724000	conserved Plasmodium membrane protein, unknown function	5811	163	953	454		209	327	114		67	387	175		58	427	120		12.6415	215	175		58	106.75	85.7143		2.17544	36.9988	30.1153		9.98107	18.3703	14.7504		n.a.	n.a.		Not cell-cycle regulated
PF3D7_0724100	conserved Plasmodium protein, unknown function	3012	1535	4833	947		258	13236	3135		1010	4356	851		252	12237	2238		190.566	2420	851		252	3059.25	1598.57		63.2689	803.453	282.537		83.6653	1015.69	530.734		T	T-(S)
PF3D7_0724200	immunoglobulin-binding protein 1-related, putative	1284	722	1746	332		27	652	59		1664	2648	601		35	1065	82		313.962	1471.11	601		35	266.25	58.5714		244.519	1145.73	468.069		27.2586	207.36	45.6164		T	T
PF3D7_0724300	3-demethylubiquinone-9 3-methyltransferase, putative	1005	48	41	7		20	195	32		99	106	15		25	327	64		18.6792	58.8889	15		25	81.75	45.7143		18.5863	58.5959	14.9254		24.8756	81.3433	45.4869		T	T-(S)
PF3D7_0724400	mitochondrial import inner membrane translocase subunit tim14, putative	348	355	148	34		7	147	25		1292	1297	386		30	204	48		243.774	720.556	386		30	51	34.2857		700.499	2070.56	1109.2		86.2069	146.552	98.5222		n.a.	n.a.		Not cell-cycle regulated
PF3D7_0724500	conserved Plasmodium protein, unknown function	915	14	10	2		66	37	11		17	24	7		72	50	19		3.20755	13.3333	7		72	12.5	13.5714		3.50552	14.5719	7.65027		78.6885	13.6612	14.8322		n.a.	n.a.		Not expressed >15% of median level
PF3D7_0724600	conserved Plasmodium protein, unknown function	6126	332	2138	1055		23	91	34		251	787	414		3	101	30		47.3585	437.222	414		3	25.25	21.4286		7.73074	71.3716	67.5808		0.489716	4.12178	3.49797		(T)-S	T-(S)
PF3D7_0724700	conserved Plasmodium protein, unknown function	10470	2586	4461	877		185	755	155		1329	1342	214		41	1083	87		250.755	745.556	214		41	270.75	62.1429		23.9498	71.2087	20.4394		3.91595	25.8596	5.93533		T	T
PF3D7_0724800	kelch protein, putative	1278	65	121	100		15	168	161		146	367	250		32	182	183		27.5472	203.889	250		32	45.5	130.714		21.5549	159.537	195.618		25.0391	35.6025	102.28		(T)-S	S
PF3D7_0724900	kinesin-like protein, putative	5694	352	47	1123		110	17	584		104	28	331		44	15	241		19.6226	15.5556	331		44	3.75	172.143		3.4462	2.73192	58.1314		7.72743	0.658588	30.2323		S	S
PF3D7_0725000	exonuclease I, putative	4044	369	2691	1349		54	279	175		285	1558	786		28	210	109		53.7736	865.556	786		28	52.5	77.8571		13.2971	214.035	194.362		6.92384	12.9822	19.2525		(T)-S	(T)-S
PF3D7_0725100	conserved Plasmodium membrane protein, unknown function	4731	881	1616	703		20	378	105		967	1165	506		6	601	139		182.453	647.222	506		6	150.25	99.2857		38.5654	136.805	106.954		1.26823	31.7586	20.9862		T-(S)	T-(S)
PF3D7_0725200	mago nashi protein homolog, putative	447	139	98	35		2	186	16		588	848	406		10	285	30		110.943	471.111	406		10	71.25	21.4286		248.196	1053.94	908.277		22.3714	159.396	47.9386		T-(S)	T
PF3D7_0725300	conserved Plasmodium protein, unknown function	2382	1580	1741	516		31	1197	251		1647	2292	618		44	1424	249		310.755	1273.33	618		44	356	177.857		130.46	534.565	259.446		18.4719	149.454	74.6671		T-(S)	T-(S)
PF3D7_0725400	conserved Plasmodium protein, unknown function	330	303	17	416		17	11	1937		1113	135	2356		65	16	2737		210	75	2356		65	4	1955		636.364	227.273	7139.39		196.97	12.1212	5924.24		S	S
PF3D7_0725500	conserved Plasmodium membrane protein, unknown function	1257	135	5	365		33	28	272		247	11	618		54	26	487		46.6038	6.11111	618		54	6.5	347.857		37.0754	4.86166	491.647		42.9594	5.17104	276.736		S	S
PF3D7_0725600	18S ribosomal RNA	n.a.	0	0	0		0	0	0		n.a.	n.a.	n.a.		n.a.	n.a.	n.a.		n.a.	n.a.	n.a.		n.a.	n.a.	n.a.		n.a.	n.a.	n.a.		n.a.	n.a.	n.a.		n.a.	n.a.		rRNA
PF3D7_0725700	unspecified product	n.a.	0	0	0		0	0	0		n.a.	n.a.	n.a.		n.a.	n.a.	n.a.		n.a.	n.a.	n.a.		n.a.	n.a.	n.a.		n.a.	n.a.	n.a.		n.a.	n.a.	n.a.		n.a.	n.a.		rRNA
PF3D7_0725800	5.8S ribosomal RNA	n.a.	0	0	0		0	0	0		n.a.	n.a.	n.a.		n.a.	n.a.	n.a.		n.a.	n.a.	n.a.		n.a.	n.a.	n.a.		n.a.	n.a.	n.a.		n.a.	n.a.	n.a.		n.a.	n.a.		rRNA
PF3D7_0725900	unspecified product	n.a.	0	0	0		0	0	0		n.a.	n.a.	n.a.		n.a.	n.a.	n.a.		n.a.	n.a.	n.a.		n.a.	n.a.	n.a.		n.a.	n.a.	n.a.		n.a.	n.a.	n.a.		n.a.	n.a.		rRNA
PF3D7_0726000	28S ribosomal RNA	n.a.	0	0	0		0	0	0		n.a.	n.a.	n.a.		n.a.	n.a.	n.a.		n.a.	n.a.	n.a.		n.a.	n.a.	n.a.		n.a.	n.a.	n.a.		n.a.	n.a.	n.a.		n.a.	n.a.		rRNA
PF3D7_0726100	Plasmodium exported protein, unknown function	2412	5551	779	1137		45	147	162		11628	910	1007		45	141	188		2193.96	505.556	1007		45	35.25	134.286		909.603	209.6	417.496		18.6567	14.6144	55.674		R	S
PF3D7_0726200	serine/threonine protein kinase, FIKK family (FIKK7.1)	2538	532	1143	111		24	190	11		568	1386	149		36	186	11		107.17	770	149		36	46.5	7.85714		42.2261	303.388	58.7076		14.1844	18.3215	3.0958		T	T
PF3D7_0726300	mismatch repair protein pms1 homologue, putative	3993	443	1781	949		15	86	78		281	1024	404		8	56	42		53.0189	568.889	404		8	14	30		13.278	142.472	101.177		2.00351	3.50614	7.51315		T-(S)	S
PF3D7_0726400	conserved Plasmodium membrane protein, unknown function	14835	3706	9883	3553		179	226	64		3179	4875	2302		42	266	60		599.811	2708.33	2302		42	66.5	42.8571		40.4322	182.564	155.174		2.83114	4.48264	2.88892		n.a.	n.a.		Not cell-cycle regulated
PF3D7_0726500	ubiquitin carboxyl-terminal hydrolase, putative	9552	5436	22072	5658		119	939	323		3452	21517	2067		37	764	152		651.321	11953.9	2067		37	191	108.571		68.1868	1251.45	216.394		3.87353	19.9958	11.3664		T	T-(S)
PF3D7_0726600	conserved Plasmodium protein, unknown function	2067	56	496	202		38	241	52		67	529	238		39	250	50		12.6415	293.889	238		39	62.5	35.7143		6.11587	142.181	115.143		18.8679	30.2371	17.2783		n.a.	n.a.		Not cell-cycle regulated
PF3D7_0726700	conserved Plasmodium protein, unknown function	513	10	56	41		3	184	113		36	220	184		9	273	212		6.79245	122.222	184		9	68.25	151.429		13.2406	238.25	358.674		17.5439	133.041	295.182		(T)-S	S
PF3D7_0726800	conserved Plasmodium protein, unknown function	324	1	12	1		3	44	7		7	86	11		13	64	16		1.32075	47.7778	11		13	16	11.4286		4.0764	147.462	33.9506		40.1235	49.3827	35.2734		n.a.	n.a.		Not cell-cycle regulated
PF3D7_0726900	protein phosphatase, putative	1560	52	260	40		11	715	105		58	374	37		17	1067	122		10.9434	207.778	37		17	266.75	87.1429		7.015	133.191	23.7179		10.8974	170.994	55.8608		T	T-(S)
PF3D7_0727000	conserved Plasmodium protein, unknown function	3489	415	1449	406		94	296	62		329	1238	249		65	233	37		62.0755	687.778	249		65	58.25	26.4286		17.7918	197.127	71.3672		18.63	16.6953	7.57483		T	R
PF3D7_0727100	conserved Plasmodium protein, unknown function	3201	89	1140	467		25	176	61		95	748	350		16	138	41		17.9245	415.556	350		16	34.5	29.2857		5.59967	129.821	109.341		4.99844	10.7779	9.14893		T-(S)	T-(S)
PF3D7_0727200	cysteine desulfurase, putative (NFS)	1662	1164	716	157		19	234	38		1979	1223	266		44	221	29		373.396	679.444	266		44	55.25	20.7143		224.667	408.811	160.048		26.4741	33.2431	12.4635		T	T
PF3D7_0727300	DNA (cytosine-5)-methyltransferase, putative (DNMT2)	2121	494	574	142		28	117	11		686	647	167		33	101	8		129.434	359.444	167		33	25.25	5.71429		61.025	169.469	78.7364		15.5587	11.9048	2.69415		T	R
PF3D7_0727400	proteasome subunit alpha type 5, putative	771	1216	3937	643		1	1059	127		925	4347	1558		7	584	159		174.528	2415	1558		7	146	113.571		226.366	3132.3	2020.75		9.07912	189.364	147.304		T-(S)	T-(S)
PF3D7_0727500	conserved Plasmodium protein, unknown function	2124	64	677	240		29	69	23		67	594	231		18	56	23		12.6415	330	231		18	14	16.4286		5.95175	155.367	108.757		8.47458	6.59134	7.73473		n.a.	n.a.		Not cell-cycle regulated
PF3D7_0727600	conserved Plasmodium protein, unknown function	3090	28	277	59		10	33	3		16	154	37		4	21	2		3.01887	85.5556	37		4	5.25	1.42857		0.97698	27.6879	11.9741		1.2945	1.69903	0.462321		n.a.	n.a.		Not expressed >15% of median level
PF3D7_0727700	conserved Plasmodium protein, unknown function	2871	52	373	143		64	127	58		37	133	63		29	77	38		6.98113	73.8889	63		29	19.25	27.1429		2.4316	25.7363	21.9436		10.101	6.70498	9.45415		n.a.	n.a.		Not cell-cycle regulated
PF3D7_0727800	cation transporting ATPase, putative	5757	820	2717	622		26	585	162		413	863	169		7	440	79		77.9245	479.444	169		7	110	56.4286		13.5356	83.2803	29.3556		1.21591	19.1072	9.80173		T	T-(S)
PF3D7_0727900	conserved Plasmodium protein, unknown function	5772	3236	2179	1168		55	172	120		2472	822	499		10	202	134		466.415	456.667	499		10	50.5	95.7143		80.8065	79.1176	86.4518		1.7325	8.74913	16.5825		n.a.	n.a.		Not cell-cycle regulated
PF3D7_0728000	eukaryotic translation initiation factor 2 alpha subunit, putative	990	504	1193	217		15	1973	338		514	2535	757		47	1328	413		96.9811	1408.33	757		47	332	295		97.9607	1422.56	764.646		47.4747	335.354	297.98		T-(S)	(T)-S
PF3D7_0728100	conserved Plasmodium membrane protein, unknown function	16686	384	7957	2323		242	91	37		282	4038	1423		70	104	33		53.2075	2243.33	1423		70	26	23.5714		3.18875	134.444	85.2811		4.19513	1.55819	1.41265		T-(S)	R
PF3D7_0728200	actin-like protein, putative	1659	0	47	23		10	12	14		2	60	29		19	10	13		0.377358	33.3333	29		19	2.5	9.28571		0.227461	20.0924	17.4804		11.4527	1.50693	5.59718		(T)-S	R
PF3D7_0728300	conserved Plasmodium protein, unknown function	636	13	93	31		12	93	84		45	467	198		39	103	131		8.49057	259.444	198		39	25.75	93.5714		13.3499	407.932	311.321		61.3208	40.4874	147.125		T-(S)	S
PF3D7_0728400.1	conserved Plasmodium protein, unknown function	381	3	27	8		29	307	57		26	216	96		58	721	160		4.90566	120	96		58	180.25	114.286		12.8757	314.961	251.969		152.231	473.097	299.963		T-(S)	T-(S)
PF3D7_0728400.2	conserved Plasmodium protein, unknown function	381	3	27	7		28	306	56		n.a.	n.a.	n.a.		n.a.	n.a.	n.a.		n.a.	n.a.	n.a.		n.a.	n.a.	n.a.		n.a.	n.a.	n.a.		n.a.	n.a.	n.a.		n.a.	n.a.		annotated alternative splice variant
PF3D7_0728500	conserved Plasmodium protein, unknown function	432	1	12	5		15	61	12		7	65	41		39	103	26		1.32075	36.1111	41		39	25.75	18.5714		3.0573	83.5905	94.9074		90.2778	59.6065	42.9894		(T)-S	R
PF3D7_0728600	zinc finger, C3HC4 type, putative	6489	303	2998	1573		329	1602	1346		106	971	391		309	1431	540		20	539.444	391		309	357.75	385.714		3.08214	83.1321	60.2558		47.619	55.1318	59.4413		n.a.	n.a.		Not cell-cycle regulated
PF3D7_0728700	conserved Plasmodium protein, unknown function	2163	41	46	70		129	52	22		78	54	76		110	44	26		14.717	30	76		110	11	18.5714		6.80397	13.8696	35.1364		50.8553	5.08553	8.58596		S	R
PF3D7_0728800	conserved Plasmodium protein, unknown function	1401	14	279	47		32	555	85		33	565	105		45	838	116		6.22642	313.889	105		45	209.5	82.8571		4.44426	224.046	74.9465		32.1199	149.536	59.1414		T-(S)	T-(S)
PF3D7_0728900	RNA binding protein, putative	1479	1137	3176	844		73	986	188		2136	4575	1509		110	1424	269		403.019	2541.67	1509		110	356	192.143		272.494	1718.5	1020.28		74.3746	240.703	129.914		T-(S)	T-(S)
PF3D7_0729000	signal recognition particle SRP9 (SRP9)	312	419	297	48		17	29	10		1490	1897	544		66	35	19		281.132	1053.89	544		66	8.75	13.5714		901.064	3377.85	1743.59		211.538	28.0449	43.4982		T-(S)	R
PF3D7_0729100	conserved Plasmodium protein, unknown function	7743	372	5444	1460		53	629	265		142	1711	341		16	484	117		26.7925	950.556	341		16	121	83.5714		3.46022	122.763	44.0398		2.06638	15.627	10.7932		T-(S)	T-(S)
PF3D7_0729200	1-cys peroxiredoxin (AOP)	723	14	55	8		4	57	7		44	209	31		11	85	11		8.30189	116.111	31		11	21.25	7.85714		11.4826	160.596	42.8769		15.2144	29.3914	10.8674		T	T
PF3D7_0729300	60S ribosomal subunit export protein, putative	2667	1119	1189	224		31	459	61		1035	729	106		17	376	39		195.283	405	106		17	94	27.8571		73.222	151.856	39.745		6.3742	35.2456	10.4451		T	T
PF3D7_0729400	BRIX protein, putative	1251	426	210	43		54	1304	205		650	537	115		123	1554	273		122.642	298.333	115		123	388.5	195		98.0348	238.476	91.9265		98.3213	310.552	155.875		T	T-(S)
PF3D7_0729500	mRNA (N6-adenosine)-methyltransferase, putative	2283	881	1369	619		48	636	139		1321	1836	615		47	838	160		249.245	1020	615		47	209.5	114.286		109.174	446.781	269.382		20.5869	91.7652	50.0594		T-(S)	T-(S)
PF3D7_0729600	conserved Plasmodium protein, unknown function	492	12	369	41		7	477	76		59	1690	311		27	701	132		11.1321	938.889	311		27	175.25	94.2857		22.6262	1908.31	632.114		54.878	356.199	191.638		T-(S)	T-(S)
PF3D7_0729700	conserved Plasmodium protein, unknown function	2409	48	17	133		22	19	42		63	15	176		15	21	85		11.8868	8.33333	176		15	5.25	60.7143		4.93433	3.45925	73.0594		6.22665	2.17933	25.2031		S	S
PF3D7_0729800	dynein light chain, putative	294	7	0	18		1	0	6		27	2	83		2	0	11		5.09434	1.11111	83		2	0	7.85714		17.3277	3.77929	282.313		6.80272	0	26.725		S	S
PF3D7_0729900	dynein heavy chain, putative	15198	130	184	261		33	37	18		40	126	90		12	35	9		7.54717	70	90		12	8.75	6.42857		0.49659	4.60587	5.92183		0.789578	0.575734	0.422988		n.a.	n.a.		Not expressed >15% of median level
PF3D7_0730000	conserved Plasmodium protein, unknown function	351	0	3	1		16	131	11		n.a.	n.a.	n.a.		n.a.	n.a.	n.a.		n.a.	n.a.	n.a.		n.a.	n.a.	n.a.		n.a.	n.a.	n.a.		n.a.	n.a.	n.a.		n.a.	n.a.		Not expressed >4 reads per gene
[truncated: 3,825 more rows]

## Sheet: read counts gene regions
			raw exon read counts steady-state mRNA 0h					raw exon read counts steady-state mRNA 18h					raw exon read counts steady-state mRNA 36h					raw exon read counts polysomal mRNA 0h					raw exon read counts polysomal mRNA 18h					raw exon read counts polysomal mRNA 36h
[truncated: 4,009 more rows]

[truncated: 1 more sheets: read counts introns]
